# Supplementary material for: USP10 Inhibits Ferroptosis via Deubiquinating POLR2A in Head and Neck Squamous Cell Carcinoma
Source: Adv Sci (Weinh). 2025 Jul 2;12(36):e12271. doi: 10.1002/advs.202412271 (PMC12462914; doi:10.1002/advs.202412271)
Supplement: Supplementary file 2 — Supporting Information [file ADVS-12-e12271-s002.zip]

Archive with 9 entries (9 files):
- Table S1. FSI scores for individual DUB.xlsx
- Table S2.docx
- Table S3. Correlations analysis of USP10 protein.doc
- Table S4. The overall survival Cox regression analysis.doc
- Table S5. List of DEGs from RNA-seq analysis.xlsx
- Table S6. POLR2A interaction proteomic data.xlsx
- Table S7. Correlations analysis of POLR2A and SLC7A11.docx
- Table S8. The overall survival Cox regression analysis.doc
- Table S9. Primers used in the study.docx
