# Supplementary material for: USP10 Inhibits Ferroptosis via Deubiquinating POLR2A in Head and Neck Squamous Cell Carcinoma
Source: Adv Sci (Weinh). 2025 Jul 2;12(36):e12271. doi: 10.1002/advs.202412271 (PMC12462914; doi:10.1002/advs.202412271)
Supplement: Supplementary file 2 — Supporting Information [file ADVS-12-e12271-s002.zip › Table S1. FSI scores for individual DUB.xlsx]

## Sheet: Sheet1
Gene	FSI score	p-value
USP54	0.471257	0
USP39	0.464379	0
JOSD1	0.439421	0
USP21	0.424047	0
USP3	0.386621	0
OTUD7B	0.468912	6.46e-29
USP13	0.467771	9.13e-29
UCHL1	0.44744	3.51e-26
USP46	0.36663	5.73e-18
USP7	0.358318	9.3e-17
USP51	0.339844	4.32e-15
USP10	0.340467	5.04e-15
USP30	0.338075	6.1e-15
USP37	0.33842	7.59e-15
USP34	0.329138	4.56e-14
USP11	0.323816	9.1e-14
USP31	0.316446	3.48e-13
USP2	-0.311366	1.13e-12
PRPF8	0.3101	1.4e-12
USP22	0.30728	2.28e-12
USP8	0.304873	2.66e-12
USP36	0.305049	3.33e-12
PSMD7	0.301766	5.78e-12
PSMD14	0.284879	8.84e-11
USP49	0.281983	1.15e-10
USP5	0.28157	1.22e-10
USP14	0.27705	2.95e-10
USP42	0.276276	3.32e-10
USP1	0.27458	4.28e-10
USP4	0.27314	5.31e-10
UCHL5	0.266692	1.37e-09
USP19	0.260528	3.32e-09
USP44	0.256393	5.23e-09
USP6	0.253832	7.5e-09
USP12	0.241466	4.05e-08
BAP1	0.238363	6.69e-08
OTUD4	0.221721	4.96e-07
OTUD7A	0.213939	1.25e-06
MPND	0.212621	1.46e-06
OTUD3	0.210552	1.85e-06
UCHL3	-0.204943	3.5e-06
USP20	0.199861	6.42e-06
USPL1	0.196761	8.59e-06
USP32	0.196585	8.76e-06
USP28	0.18932	1.95e-05
USP24	0.182438	3.79e-05
OTUD6B	0.182624	3.83e-05
USP16	0.180739	4.48e-05
USP9Y	0.172469	9.96e-05
USP33	0.170163	0.000126416
USP9X	0.164327	0.000215213
USP38	0.163684	0.000223822
VCPIP1	0.159079	0.000336693
JOSD2	-0.151938	0.000628835
ATXN3	0.150998	0.000671403
USP45	0.150777	0.000692572
USP48	0.147006	0.000932654
USP35	0.146545	0.000968247
ALG13	0.133121	0.00276856
MYSM1	0.125772	0.00468679
USP25	0.121394	0.00636021
USP53	0.118981	0.00749548
OTUB2	-0.11561	0.0093849
USP40	0.114778	0.00994455
USP50	0.101637	0.02249
OTUB1	-0.0854543	0.0552343
EIF3H	0.0827507	0.0634225
OTUD5	0.0771277	0.0836676
USP41	0.0666374	0.135188
USP29	0.0608409	0.172647
USP15	-0.0594595	0.182622
OTUD6A	0.0578658	0.19465
USP47	0.052872	0.235986
USP18	0.0502882	0.259795
USP43	0.0315279	0.479922
USP26	0.0238437	0.593317
CYLD	0.0192662	0.666006
OTUD1	0.000288134	0.994851
