# Supplementary material for: USP10 Inhibits Ferroptosis via Deubiquinating POLR2A in Head and Neck Squamous Cell Carcinoma
Source: Adv Sci (Weinh). 2025 Jul 2;12(36):e12271. doi: 10.1002/advs.202412271 (PMC12462914; doi:10.1002/advs.202412271)
Supplement: Supplementary file 2 — Supporting Information [file ADVS-12-e12271-s002.zip › Table S5. List of DEGs from RNA-seq analysis.xlsx]

## Sheet: Fig 4A. sgUSP10 vs sgNC
Table S5. List of DEGs from RNA-seq analysis of Fadu with sgUSP10 vs sgNC
gene	baseMean	log2FoldChange	lfcSE	stat	p-value	p-adj
FLT3LG	17.1905	-0.206165	0.379843	-0.542762	0.587294	0.842023
ERI1	1167.41	-0.17676	0.125152	-1.41236	0.157844	0.482386
SAP130	1448	0.11466	0.119965	0.955775	0.339186	0.677984
LOC100129098	0
SPIN1	2864.37	-0.0625155	0.0922267	-0.677846	0.49787	0.788126
WNT6	15.8946	0.149595	0.384698	0.388864	0.697377	0.892723
SGPL1	927.272	-0.474952	0.0985184	-4.82094	1.4288e-06	0.000106267
PRRX2	41.4315	0.503354	0.465002	1.08248	0.279041	0.625751
PINLYP	4.57542	0.128251	0.831874	0.154171	0.877475
CLTA	2033.39	-0.0401636	0.0893931	-0.449292	0.653221	0.872556
TRAPPC4	910.007	0.0612846	0.106986	0.572828	0.566761	0.828319
LOC102723623	2.19106	-0.115051	1.68986	-0.0680829	0.94572
LRRC47	927.866	0.107047	0.0672781	1.59111	0.111585	0.40852
EOLA1	427.167	0.0202688	0.0949267	0.213521	0.830921	0.945941
GDF5	2.39563	-0.206169	1.10279	-0.186953	0.851698
SORBS2	37.4343	-0.46223	0.415394	-1.11275	0.265816	0.612563
CSPP1	350.675	0.120919	0.199431	0.606319	0.544303	0.814877
PPP3CC	318.266	0.041557	0.12755	0.325811	0.744567	0.914032
UBE2R2	1762.14	0.0470533	0.10023	0.469453	0.638746	0.865121
TREH	1.44457	1.47198	1.67417	0.879229	0.379277
SNX9	1304.26	-0.158508	0.0732046	-2.16528	0.0303666	0.20411
LILRB2	0.325979	1.43974	2.66681	0.539873	0.589285
TNFSF8	0.446724	0.492388	2.17013	0.226893	0.820507
TRAIP	296.06	0.0673599	0.0900758	0.747814	0.454572	0.762367
DR1	2289.14	-0.243031	0.0654128	-3.71534	0.00020293	0.00626884
IGFN1	26.9672	0.096464	0.283905	0.339775	0.734026	0.909166
TLE5	8263.61	0.14179	0.17428	0.813575	0.415889	0.736851
FAM169A	51.3676	-0.440648	0.243981	-1.80607	0.0709071	0.324341
WIF1	0.215225	-0.474918	3.5338	-0.134393	0.893092
DLL3	131.385	0.786991	0.235438	3.34267	0.000829752	0.0186762
RNF149	824.194	0.189827	0.0731933	2.59351	0.00950027	0.101004
AQP11	22.2388	0.0129932	0.325587	0.039907	0.968167	0.99015
COX14	411.321	0.0341664	0.175193	0.195021	0.845376	0.951122
ANP32C	0.431369	-0.888626	3.21641	-0.276279	0.782334
CAGE1	2.76787	0.671561	0.970793	0.691766	0.489084
SMCO4	361.73	0.148987	0.125267	1.18936	0.2343	0.579855
CLVS1	0.65301	-1.89001	1.63388	-1.15676	0.24737
THPO	1.41458	-0.330219	1.11697	-0.295638	0.767506
COMP	7.90236	0.368152	0.68336	0.538738	0.590067	0.843088
SPDYE18	2.94093	-0.24909	1.0117	-0.246209	0.80552
CDKN2B	631.317	-0.340181	0.190468	-1.78603	0.0740943	0.331692
CGGBP1	887.88	-0.365774	0.115472	-3.16764	0.00153684	0.0294562
CCT4	6964.33	-0.129679	0.0948597	-1.36706	0.171605	0.504711
CXCR6	2.31142	-0.297374	0.912446	-0.325909	0.744493
TUBGCP6	300.576	-0.0355883	0.142051	-0.250533	0.802175	0.93714
AREG	69.0037	-0.464476	0.215084	-2.15951	0.0308105	0.206182
ADA2	7.22096	-0.475689	0.596793	-0.797075	0.425407
PPP1R9B	1580.18	0.299698	0.120358	2.49005	0.0127724	0.121657
ZMYM1	306.309	-0.187066	0.284865	-0.656681	0.511386	0.795562
TADA2A	305.142	-0.204525	0.103532	-1.97548	0.0482134	0.265727
PARP1	7417.13	0.00684625	0.105255	0.0650443	0.948139	0.984234
GBA	1960.23	0.122226	0.0558586	2.18813	0.0286602	0.197291
KLHDC1	7.41145	0.45196	0.526348	0.858672	0.390522
RYR2	323.117	-0.718929	0.121653	-5.90967	3.42787e-09	4.83612e-07
CYSTM1	1138.8	-0.0779214	0.118315	-0.658595	0.510156	0.79526
CD302	3.12021	0.357047	1.32476	0.269517	0.787532
KDSR	708.252	-0.136267	0.0740661	-1.8398	0.065797	0.310815
RNASE4	92.0613	-0.195485	0.204224	-0.957205	0.338464	0.677791
EGR2	2.10095	0.492013	0.97361	0.505349	0.613314
DPP6	0.663503	0.00733287	1.65934	0.00441916	0.996474
DZIP3	201.108	-0.437098	0.359917	-1.21444	0.224579	0.570227
NAPG	374.877	0.106724	0.104209	1.02413	0.305774	0.650376
ENTPD6	620.308	0.164822	0.0909102	1.81302	0.0698287	0.321536
FASTKD1	363.897	0.171508	0.24129	0.710798	0.47721	0.775753
MCU	2681.07	-0.274998	0.0624027	-4.40683	1.04894e-05	0.000576497
TBCE	1063.11	0.0164228	0.0734398	0.223623	0.823051	0.943034
LOC107984751	56.5797	-0.104232	0.266501	-0.391112	0.695714	0.89205
CCNA2	2614.71	-0.091801	0.0606022	-1.51481	0.12982	0.440811
TUBA8	35.6196	0.751044	0.302014	2.48678	0.0128904	0.122249
IWS1	1812.85	0.0857842	0.109282	0.784983	0.432463	0.747916
FUT3	7.63464	0.405017	0.690078	0.586915	0.557261	0.823199
ARFGEF2	1565.24	-0.0785526	0.130484	-0.602009	0.547168	0.816754
RNF115	938.562	0.0877715	0.122858	0.714415	0.474971	0.774639
TAAR1	0
THSD1	52.6996	0.257809	0.321882	0.800942	0.423165	0.74139
HAS1	0.445191	0.492392	2.17103	0.226802	0.820578
ZNF598	3306.98	-0.069971	0.169577	-0.412621	0.679884	0.884954
C10orf67	1.66717	1.01387	1.34941	0.751341	0.452448
CHST2	332.966	-0.0207511	0.0978177	-0.212141	0.831997	0.946221
H3C7	3.09874	-0.143924	0.743253	-0.19364	0.846458
EPM2AIP1	663.692	0.219607	0.242935	0.903975	0.366009	0.69839
RPIA	305.079	0.118841	0.0978148	1.21496	0.224382	0.570014
SNX4	725.689	0.0851072	0.14692	0.579276	0.562403	0.825924
DNAJC19	424.829	-0.211985	0.112431	-1.88547	0.0593667	0.294081
CLN5	289.206	-0.0309328	0.11016	-0.280799	0.778865	0.928135
TTLL1	17.2384	-0.392566	0.343407	-1.14315	0.252976	0.599062
GRPEL1	936.217	0.22042	0.110823	1.98893	0.0467093	0.260862
LRRC31	2.58431	0.249585	1.17463	0.212479	0.831733
SHLD1	60.8064	-0.203881	0.201972	-1.00945	0.312757	0.655649
C12orf75	721.073	0.00135555	0.099856	0.013575	0.989169	0.997223
URGCP	1201.44	0.0444141	0.138353	0.32102	0.748196	0.916247
BMPER	2.71434	-0.184189	0.906452	-0.203197	0.838981
UPF2	616.765	-0.2433	0.348625	-0.697885	0.485249	0.780096
OARD1	340.242	-0.473527	0.0996213	-4.75327	2.00149e-06	0.000139038
VANGL2	0.776574	-2.95605	1.66259	-1.77799	0.0754063
BCAR1	2123.47	0.170054	0.146964	1.15711	0.247228	0.593595
APOA2	0
PALM	262.16	0.701116	0.209186	3.35163	0.000803366	0.0183234
TMEM218	394.437	-0.10592	0.0986953	-1.0732	0.283179	0.629817
PISD	391.59	0.15721	0.112427	1.39832	0.162016	0.48875
EBLN2	13.1604	0.166305	0.533166	0.311919	0.755102	0.919162
ZMAT5	194.697	-0.19106	0.168058	-1.13686	0.255595	0.601206
HOXC10	2349.52	-0.0743345	0.0691647	-1.07474	0.282489	0.628902
CTNS	476.137	0.311564	0.170212	1.83045	0.0671827	0.314538
SNX29	264.388	-0.266098	0.111184	-2.39332	0.0166969	0.14517
PPP1R7	690.142	0.0435172	0.118936	0.365888	0.714449	0.899158
U2AF2	5214.47	0.162938	0.099046	1.64508	0.0999539	0.385098
EFHC1	230.661	-0.079598	0.153748	-0.517716	0.604656	0.851396
IER5L	1474.86	0.263633	0.105829	2.49112	0.0127342	0.121526
POLR2A	5151.6	0.0110347	0.143661	0.0768106	0.938774	0.981558
KRTAP19-1	0
WNT2B	52.2585	-0.0885774	0.282526	-0.313519	0.753886	0.918694
SUCLG1	1915.11	0.151662	0.106427	1.42502	0.154151	0.476727
ZNF804A	155.986	-0.131972	0.337421	-0.39112	0.695709	0.89205
TTF1	799.972	0.0680665	0.115763	0.58798	0.556546	0.823105
KIF5A	1.34145	-0.492615	1.26978	-0.387952	0.698052
LY6G6F-LY6G6D	0.114941	0.486859	3.5338	0.137772	0.890421
POMC	0
CPE	3.43389	1.38831	0.982581	1.41292	0.15768
PDZRN4	0
SYCE1	0.109935	-0.95581	3.5338	-0.270476	0.786794
DACT3	2.31143	-0.29673	0.850603	-0.348846	0.727205
CRAMP1	869.111	-0.0271706	0.0697673	-0.389446	0.696946	0.892551
FAM47E-STBD1	18.3935	-0.307607	0.767342	-0.400873	0.688513	0.888729
ATP6V0D1	1413.74	-0.100363	0.106058	-0.946304	0.343994	0.681867
PIP5KL1	142.229	-0.58781	0.193063	-3.04465	0.00232951	0.0388772
VPS13B	498.19	-0.0804472	0.21077	-0.381683	0.702697	0.893625
SNX10	313.488	-0.74685	0.345432	-2.16208	0.030612	0.205155
ZMIZ2	1698.84	-0.163231	0.138242	-1.18076	0.237697	0.583554
RAX2	3.4024	-0.530427	0.715939	-0.740883	0.458764
POGK	2395.82	0.133555	0.108978	1.22552	0.22038	0.567644
NAT8L	320.376	0.476971	0.186731	2.55432	0.0106396	0.108174
HMGCLL1	1.78504	1.82229	1.32957	1.37059	0.170504
FGG	0.318051	1.43312	2.68418	0.533915	0.5934
LOC107984974	137.525	0.210144	0.125144	1.67923	0.093108	0.369864
RGPD4	12.2323	0.24764	0.691895	0.357916	0.720406	0.902073
TANC1	824.253	-0.0977378	0.157989	-0.618638	0.536155	0.810928
PDE1A	179.884	0.353844	0.239231	1.47909	0.139116	0.456406
MSANTD1	3.67633	0.6594	0.833517	0.791105	0.428883
NSUN7	0.437638	0.483518	2.17389	0.222421	0.823987
NXNL1	1.6659	0.0138462	1.28269	0.0107947	0.991387
CZIB	356.741	-0.199003	0.11691	-1.70219	0.0887197	0.361626
FBXW7	174.138	0.127837	0.127166	1.00528	0.314764	0.656796
RASL11A	42.2025	0.386748	0.219553	1.76153	0.0781495	0.338719
MAN2A1	1384.35	-0.222494	0.255663	-0.870261	0.384158	0.714099
ARPC4-TTLL3	133.504	0.285197	0.157105	1.81533	0.0694732	0.320717
SPATA31D1	0
DSP	7247.46	-0.0851605	0.11276	-0.755237	0.450107	0.759695
IL4I1	5.1687	0.0932236	0.742854	0.125494	0.900133
TMEM82	1.22567	0.432332	1.48315	0.291495	0.770672
MILR1	9.15776	0.84968	0.596405	1.42467	0.154252	0.476834
SLC17A6	0
C6orf52	2.19933	-0.412789	0.866938	-0.476146	0.63397
PPP2R1A	4452.47	-0.141567	0.0727529	-1.94587	0.0516708	0.275209
ANAPC11	605.674	0.146828	0.122158	1.20195	0.229381	0.57545
ABLIM1	2880.1	-0.0717951	0.0939945	-0.763823	0.444973	0.757112
NOTCH2NLA	108.373	0.0655064	0.169377	0.386748	0.698943	0.893399
ITPKB	274.371	0.246001	0.163855	1.50133	0.13327	0.446524
N4BP1	655.36	-0.125087	0.102183	-1.22414	0.220898	0.567697
ATP2B2	0.230665	0.967751	3.5338	0.273855	0.784196
CBS	561.892	-0.701229	0.338561	-2.0712	0.0383398	0.233087
FAR2	61.168	-0.234105	0.219045	-1.06875	0.28518	0.631803
USP17L22	0.319314	1.43474	3.44756	0.416161	0.677292
ZNF709	16.7419	-0.0585505	0.44356	-0.132001	0.894983	0.967901
OTULIN	1380.13	0.138608	0.070446	1.96758	0.0491167	0.268159
PCDH7	423.121	-0.686739	0.233458	-2.9416	0.00326525	0.0492667
MTNR1A	1.75571	1.11556	1.15966	0.961966	0.336066
VIP	3.46458	-0.505039	0.896598	-0.563284	0.573241
TUBG1	4043.86	0.0541464	0.131457	0.411896	0.680416	0.884954
DPM2	1883.58	0.0379728	0.118883	0.319413	0.749414	0.916514
CDK2AP2	1536.26	-0.177907	0.104158	-1.70805	0.0876276	0.359791
CEACAM6	0.116098	0.486859	3.5338	0.137772	0.890421
H3-4	0.653327	-1.89091	2.35617	-0.802535	0.422244
THAP11	607.497	0.0527687	0.100347	0.525864	0.598983	0.847244
PNKP	274.38	0.0251439	0.137248	0.1832	0.854641	0.953339
PNMA5	1.10251	-2.89008	1.36343	-2.1197	0.0340309
SLC26A6	725.286	0.0675192	0.0988857	0.682801	0.494733	0.786229
ZC3HC1	729.56	0.107111	0.0873788	1.22582	0.220265	0.567551
RSRC1	557.314	-0.227194	0.233262	-0.973986	0.330064	0.66972
GBP1	4.07799	-0.917939	0.743862	-1.23402	0.217196
TMEM165	1376.44	0.195204	0.0677277	2.88219	0.00394921	0.0558892
DLX1	149	0.0284323	0.175669	0.161852	0.871423	0.960853
EIF3M	4954.38	-0.163611	0.124543	-1.31369	0.188951	0.528783
SNED1	232.693	0.211667	0.172363	1.22803	0.219435	0.567115
ADI1	2129.79	-0.136107	0.0672853	-2.02284	0.0430898	0.247975
SOX13	1591.49	-0.063841	0.205887	-0.310078	0.756502	0.919588
CT47A7	0.212302	0.967751	3.5338	0.273855	0.784196
CHMP4B	2648.12	0.141104	0.119537	1.18042	0.237832	0.583599
RBM34	891.815	0.0279047	0.15406	0.181128	0.856267	0.953459
KCTD7	440.667	0.00213854	0.112865	0.0189478	0.984883	0.996305
SKA1	357.85	-0.237062	0.113989	-2.0797	0.037553	0.230349
LCE1F	0
PPP1R15A	780.645	0.0844915	0.0689729	1.225	0.220576	0.567644
SDHC	2408.94	-0.128556	0.0664149	-1.93565	0.0529102	0.277652
COA4	1634	0.138931	0.128394	1.08207	0.279222	0.625751
TP53AIP1	3.33151	-0.597651	0.926182	-0.645284	0.518743
KEL	1.42218	-0.331528	1.64783	-0.201191	0.840549
RAB2A	2146.09	-0.123512	0.0950201	-1.29985	0.193653	0.534883
CPA5	4.63115	0.326488	0.656362	0.497421	0.618892
SAFB2	1854.52	0.280239	0.0732094	3.82791	0.000129235	0.00437769
DDIT3	293.084	-0.556679	0.142845	-3.89709	9.73571e-05	0.00351938
F5	6.51232	0.31927	0.759394	0.420428	0.674173
IZUMO4	6.61071	0.462592	0.571161	0.809916	0.417988
LOC105377805	6.66451	0.0284856	0.597694	0.0476591	0.961988
H3C4	55.2521	-0.653433	0.206157	-3.16959	0.00152656	0.0293001
KRTAP2-2	0
GPR179	2.06104	-0.237199	1.01203	-0.234379	0.814691
PIK3IP1	46.9558	-0.177924	0.204195	-0.871347	0.383565	0.713481
GPS2	1245.99	0.12305	0.144349	0.852447	0.393966	0.72184
C2orf68	721.411	0.0367947	0.0706156	0.521056	0.602328	0.849866
LOC107984138	130.746	0.0296831	0.189071	0.156995	0.875249	0.961916
SPIRE1	1006.4	-0.0101684	0.0973706	-0.10443	0.916828	0.975342
SMYD5	1197.33	0.0388111	0.091519	0.424077	0.67151	0.881666
CCDC34	843.99	-0.22167	0.220222	-1.00657	0.31414	0.656796
SPATA31A3	0.114941	0.486859	3.5338	0.137772	0.890421
PIAS4	876.196	0.0254339	0.115113	0.220947	0.825134	0.943385
ACSM2A	2.95231	-0.466379	0.900587	-0.517861	0.604555
FBXO7	1897.94	-0.067701	0.0984214	-0.687869	0.491535	0.78445
PAFAH2	272.994	-0.23359	0.112007	-2.0855	0.0370243	0.229489
SST	0.34598	1.49061	3.39286	0.439337	0.660417
ARV1	399.404	0.0613644	0.100078	0.613166	0.539766	0.812781
VAMP8	1014.37	-4.5171e-05	0.120727	-0.000374159	0.999701	0.999775
COPS2	1662.49	-0.156456	0.348756	-0.448612	0.653712	0.87287
DCLRE1A	388.433	-0.460218	0.20883	-2.20379	0.027539	0.192645
MUC3A	180.655	0.690587	0.289757	2.38334	0.0171566	0.148224
TOP2A	7884.8	-0.575451	0.247024	-2.32954	0.0198307	0.159919
MYRF	905.374	-0.108529	0.191552	-0.566575	0.571003	0.832085
PARG	722.188	-0.240111	0.161473	-1.48701	0.137012	0.452793
DENND4A	487.472	-0.185475	0.27073	-0.685092	0.493286	0.785462
KCTD8	0.107012	0.486859	3.5338	0.137772	0.890421
GNG2	6.63495	-0.507046	0.519787	-0.975488	0.329318
TMEM243	375.778	-0.0790068	0.118486	-0.666805	0.504897	0.792012
RNASEK	3124.8	0.290706	0.140585	2.06783	0.038656	0.233865
SLC38A5	1179.88	0.448864	0.218271	2.05645	0.0397391	0.23713
RSRP1	337.034	-0.0438709	0.250303	-0.175271	0.860867	0.955549
CA10	0.114941	0.486859	3.5338	0.137772	0.890421
CHMP1B	665.011	-0.12861	0.247704	-0.51921	0.603614	0.850684
IL1RN	2.33094	1.09859	1.08383	1.01362	0.310766
MS4A18	0
PTCH2	31.2104	0.552203	0.265158	2.08254	0.0372931	0.230154
SMTNL1	0.110141	-0.95581	3.5338	-0.270476	0.786794
TECRL	0.645294	2.42184	1.99158	1.21604	0.223971
TSC22D3	1006.1	-0.589614	0.0991059	-5.94933	2.69242e-09	4.04899e-07
GSK3B	1749.88	0.0876131	0.0944867	0.927253	0.353795	0.689723
BCL10	357.336	-0.089138	0.11275	-0.790584	0.429187	0.745798
GHRL	2.65926	-0.504608	0.837899	-0.60223	0.547021
MRPL42	1007.03	-0.0699801	0.183218	-0.381951	0.702498	0.893625
DGAT2	112.094	-0.453251	0.152926	-2.96386	0.00303802	0.0468774
FAM219B	415.174	-0.0308822	0.107849	-0.286346	0.774613	0.926094
GPER1	532.923	0.130354	0.207044	0.629595	0.52896	0.807134
SRM	4739.97	0.302811	0.134952	2.24384	0.0248427	0.182096
ANKRD27	1075.48	0.198752	0.0791754	2.51027	0.0120638	0.117756
AAMP	1251.56	-0.00729542	0.145111	-0.0502749	0.959903	0.987419
CMSS1	1132.04	-0.0316618	0.0832971	-0.380107	0.703866	0.894457
CELF5	9.07143	1.42257	0.607523	2.34159	0.0192018	0.157634
MED1	1376.13	0.0241921	0.106126	0.227956	0.81968	0.942632
CARHSP1	2025.69	-0.0543428	0.125771	-0.432078	0.665684	0.878172
ANAPC13	1092.24	-0.115929	0.0885336	-1.30944	0.190386	0.530422
LLGL1	762.213	0.0206979	0.14674	0.141051	0.887829	0.965942
SEM1	958.134	0.00842875	0.210568	0.0400285	0.96807	0.990138
KLHL32	7.81166	0.453813	0.574302	0.7902	0.429411	0.745842
CERS3	0
CBWD6	228.517	-0.392529	0.298954	-1.31301	0.18918	0.528783
BTG2	287.273	-0.243525	0.258677	-0.941426	0.346487	0.683731
LOC107984043	0.974741	-0.0157641	1.49943	-0.0105134	0.991612
LOC105370092	4.55905	-0.774174	0.641841	-1.20618	0.227749
MEX3D	652.111	0.164943	0.133007	1.24011	0.214935	0.561227
CRTAC1	0.114566	0.486859	3.5338	0.137772	0.890421
A1CF	3.17065	0.388849	0.801595	0.485095	0.627609
COX6B1	3117.64	-0.032041	0.132051	-0.242642	0.808283	0.939393
CCZ1B	1801.98	0.0467149	0.0814358	0.573641	0.566211	0.828107
TAF5L	1049.76	0.0886965	0.10716	0.827701	0.40784	0.731589
ZNF438	128.825	-0.210617	0.127764	-1.64848	0.0992539	0.383589
LOC112267939	4.10974	-0.591739	0.786608	-0.752266	0.451891
SCNN1D	45.9025	-0.228052	0.218777	-1.0424	0.297227	0.643246
PSMC3IP	440.568	0.231775	0.119307	1.94268	0.0520546	0.275798
IQCA1	2.4438	0.77625	0.965075	0.804342	0.4212
MLXIPL	199.686	-0.65606	0.149859	-4.37785	1.19858e-05	0.000643236
MYO19	2533.03	0.130187	0.130018	1.0013	0.316683	0.657724
MCM7	7677.22	0.120901	0.150272	0.804546	0.421082	0.740068
FMNL2	588.896	-0.290415	0.177361	-1.63743	0.101541	0.388372
CX3CR1	0.229132	0.967751	3.5338	0.273855	0.784196
ZNF117	59.5521	0.827423	0.495894	1.66855	0.0952071	0.374507
TEX49	1.6058	3.72126	2.79371	1.33201	0.182855
CPTP	1043.46	0.107484	0.208716	0.514975	0.60657	0.851766
FAM43A	35.4514	0.0235541	0.25478	0.0924487	0.926342	0.977385
GAB4	0
ATP6V1E1	1614.5	-0.013053	0.0942228	-0.138534	0.889819	0.966595
BCAM	617.743	0.413016	0.181464	2.27602	0.0228451	0.172822
GLT8D2	369.144	-0.0129748	0.0984244	-0.131825	0.895122	0.967901
PLXNB1	1010.42	0.0520812	0.0711583	0.731905	0.464227	0.768087
SPRN	10.8793	0.420979	0.537301	0.783507	0.433329	0.748294
PMPCA	2603.58	0.328379	0.0855307	3.83931	0.000123381	0.00421066
PROP1	0
IL13RA1	1924.22	-0.107291	0.0507378	-2.11461	0.0344629	0.219974
KNL1	905.747	-0.124053	0.592989	-0.2092	0.834292	0.946967
ZNF773	140.96	0.0816609	0.126379	0.646159	0.518177	0.800005
HNF1A	0.954549	1.84651	2.42869	0.760292	0.44708
ARHGAP25	8.59218	-0.406895	0.61574	-0.660823	0.508726	0.794519
PSG8	2.98319	0.255886	1.27275	0.201049	0.84066
H4C3	5.48396	-0.418655	0.725056	-0.577411	0.563662
IPO13	722.352	0.00268508	0.0629592	0.042648	0.965982	0.989422
MPP7	433.093	-0.34873	0.0873877	-3.9906	6.59058e-05	0.00260671
VDAC1	10076.9	0.123466	0.0459387	2.68763	0.00719607	0.0848951
FCAMR	0.219856	0.967751	3.5338	0.273855	0.784196
AJAP1	2.31018	-1.41189	0.899222	-1.57012	0.116386
KLHL28	102.007	-0.453123	0.30746	-1.47376	0.140546	0.459366
CHRFAM7A	23.5585	0.263719	0.304152	0.867064	0.385907	0.715504
IER3IP1	562.83	-0.0136674	0.189507	-0.0721208	0.942506	0.982351
BCOR	3428.97	0.174382	0.102629	1.69916	0.0892895	0.362374
C1QL3	1.09803	1.00051	1.42676	0.701245	0.48315
ITGA2	910.157	-0.781328	0.161799	-4.82899	1.37224e-06	0.000103182
SLC22A1	10.5996	0.671598	0.458238	1.46561	0.142755	0.463147
CREG2	442.165	-0.420072	0.112736	-3.72615	0.000194426	0.00603338
NKX3-2	57.9237	0.324343	0.234052	1.38578	0.165815	0.494699
ZNF480	242.489	0.428731	0.395025	1.08533	0.277777	0.625027
TMEM178A	2.75015	2.52524	1.2043	2.09685	0.0360072
SLC11A1	14.9619	-0.170708	0.465	-0.367115	0.713533	0.899158
FAM216A	414.737	-0.0432913	0.0992388	-0.436233	0.662668	0.876931
SMPDL3B	39.555	1.14852	0.292837	3.92207	8.77926e-05	0.00325191
USP17L17	0.330424	-2.43772	3.43417	-0.709842	0.477802
RESF1	153.822	0.538583	0.702304	0.76688	0.443153	0.756367
TAOK1	1272.68	-0.179899	0.21521	-0.835923	0.403198	0.727074
TINF2	553.063	0.00604071	0.16699	0.036174	0.971144	0.991455
KANK1	1212.18	0.231636	0.103599	2.23589	0.0253591	0.184355
SLC46A1	1070.2	0.195377	0.0936986	2.08516	0.0370543	0.229489
GPR156	202.006	0.245719	0.15647	1.57039	0.116324	0.416836
BUD23	2690.75	0.0607565	0.0941581	0.645261	0.518758	0.800542
C1orf229	21.5176	0.467727	0.392237	1.19246	0.233082	0.579364
OR4K15	0
TLR4	122.684	-0.148933	0.203487	-0.731902	0.464228	0.768087
RPL10	28952.5	0.145565	0.161003	0.904115	0.365935	0.69839
VMA21	1014.19	0.276962	0.0793194	3.49173	0.000479906	0.0123108
CARD18	0.653734	-0.0126509	2.03537	-0.00621554	0.995041
GNB1	7714.04	0.0733226	0.118977	0.616272	0.537715	0.811445
FCGBP	9.57393	-0.228005	0.505807	-0.450774	0.652152	0.872119
HSPB9	1.33928	0.601479	1.29818	0.463326	0.643131
KIAA1549L	2.22334	-1.56509	1.07135	-1.46085	0.144056
ATP1A3	14.8598	0.867197	0.454281	1.90894	0.0562694	0.286124
TMED4	1867.43	0.139257	0.050943	2.73358	0.00626493	0.0772013
GPR37	368.693	0.380706	0.149784	2.5417	0.0110314	0.110914
NTN5	0.334437	-1.3695	3.36318	-0.407203	0.683859
DDR1	1279.35	-0.0576307	0.0803433	-0.717306	0.473185	0.773836
SLC31A2	96.2222	0.320033	0.14415	2.22014	0.0264092	0.188909
ITFG1	1043.3	-0.0896376	0.0884581	-1.01333	0.310901	0.654271
LOC107984862	24.6795	-0.203947	0.28961	-0.704212	0.481301	0.77737
FYB1	1.87595	-0.479549	0.964578	-0.497159	0.619077
SH3RF3	751.058	-0.15867	0.170697	-0.92954	0.352609	0.689252
SESN1	160.149	-0.396529	0.284532	-1.39362	0.163432	0.491357
RAPGEF2	987.243	0.0667186	0.0707219	0.943394	0.345479	0.683121
USP3	970.051	0.00108167	0.070345	0.0153766	0.987732	0.997014
PHETA2	567.597	0.33176	0.190639	1.74025	0.0818149	0.347713
SOX8	0.221388	0.967751	3.5338	0.273855	0.784196
RDH11	1699.94	-0.21899	0.152523	-1.43579	0.151063	0.474873
PARP4	1644.97	-0.307068	0.145022	-2.11738	0.0342274	0.219289
SLC25A21	38.9426	0.0192988	0.284731	0.0677792	0.945961	0.983535
COL18A1	713.073	0.232334	0.106784	2.17573	0.0295757	0.200765
PARD6G	40.8227	0.304704	0.241573	1.26134	0.207188	0.55238
ZNF277	312.158	-0.180032	0.347464	-0.518131	0.604367	0.851251
ZNF311	84.7177	-0.190293	0.187982	-1.0123	0.311396	0.654637
PRR11	2964.1	-0.149994	0.0817949	-1.83378	0.0666864	0.313394
TMEM92	39.6616	-0.0882393	0.263695	-0.334626	0.737907	0.910801
CLPTM1	3012.04	0.254127	0.126329	2.01163	0.0442594	0.252056
PTER	413.553	-0.302698	0.212704	-1.4231	0.154708	0.477488
SLCO2A1	163.319	0.180638	0.339094	0.532707	0.594236	0.845423
LRRC23	148.27	0.187692	0.137797	1.36209	0.173171	0.507135
SMCO3	2.94736	0.800892	0.905818	0.884165	0.376607
RDH8	0
PIM3	1489.28	0.226085	0.164762	1.37219	0.170004	0.50216
C9orf163	76.0727	0.0629166	0.245509	0.25627	0.797742	0.935561
MRPL14	815.935	0.320943	0.151871	2.11326	0.0345788	0.220357
PMEL	22.0991	0.669254	0.3281	2.03979	0.0413715	0.242991
CCNQ	507.038	0.0228801	0.153658	0.148903	0.88163	0.963891
LRRC63	1.69449	1.02875	1.23904	0.830278	0.406381
CPT1B	109.082	-0.164936	0.147645	-1.11712	0.263944	0.610803
ZNF275	347.716	0.318185	0.17441	1.82435	0.0680994	0.317396
LRRTM4	0.114941	0.486859	3.5338	0.137772	0.890421
AMMECR1	568.105	-0.0992271	0.160238	-0.619249	0.535752	0.810583
PGBD4	197.06	0.0740829	0.157718	0.469716	0.638558	0.865121
AP1S1	2261.79	0.018066	0.125844	0.143559	0.885849	0.965277
SLITRK2	0.221847	0.967751	3.5338	0.273855	0.784196
MYH4	10.2538	2.05194	1.05739	1.94057	0.05231	0.276083
TRIR	2927.93	0.167021	0.125931	1.32629	0.184744	0.523442
CCDC15	81.8025	-0.490043	0.312044	-1.57043	0.116315	0.416836
SPRR2A	0
CCBE1	19.1612	-0.211797	0.3959	-0.534975	0.592667	0.844595
ADAMTS20	0.211038	0.967751	3.5338	0.273855	0.784196
HSPH1	5047.51	-0.420815	0.217352	-1.9361	0.0528559	0.277652
RYK	1545.26	-0.0290217	0.0953133	-0.304487	0.760757	0.921184
TRNP1	702.743	0.033644	0.159729	0.210631	0.833175	0.946617
ADARB2	4.51018	0.108784	0.692739	0.157034	0.875218
HCFC1	2870.27	-0.195809	0.103867	-1.8852	0.059403	0.294081
PBX2	981.484	0.124831	0.0851523	1.46597	0.142656	0.463147
KRIT1	800.87	-0.36429	0.303487	-1.20035	0.230004	0.575928
OPRK1	4.34125	-0.61184	0.675985	-0.905108	0.365408
MED6	591.241	0.0831699	0.0938267	0.886421	0.375391	0.707253
KALRN	39.0829	0.32879	0.278321	1.18134	0.23747	0.58347
GATA2	1089.45	0.208645	0.147651	1.4131	0.157627	0.481931
MRFAP1L1	616.637	0.104157	0.0859838	1.21136	0.225758	0.57174
RGS10	304.828	0.0160388	0.142965	0.112187	0.910675	0.972488
GSG1L	0.780865	0.339765	1.76452	0.192553	0.847309
SLC14A2	13.1217	0.0408922	0.367427	0.111293	0.911384	0.972723
ZNF12	518.878	-0.229868	0.36341	-0.632532	0.527039	0.806165
ZNF487	41.7478	0.0458391	0.238578	0.192134	0.847637	0.951202
CAMK2N1	600.646	0.0924036	0.207044	0.4463	0.655381	0.873627
EHD1	1966.24	0.310523	0.175392	1.77046	0.0766513	0.336668
CNST	581.452	0.169748	0.112897	1.50357	0.132692	0.445837
SHROOM2	0.776889	0.33473	1.76354	0.189806	0.849461
TPTEP2-CSNK1E	84.223	0.0716314	0.263618	0.271724	0.785834	0.930396
CCDC3	2.87141	-0.0767281	0.878228	-0.087367	0.93038
FAM72C	478.516	-0.486891	0.155133	-3.13855	0.00169788	0.0311886
C20orf27	995.171	0.386748	0.217233	1.78033	0.0750214	0.333226
ZXDA	91.0726	-0.479996	0.146275	-3.28147	0.00103268	0.021884
RTL10	1133.7	0.25703	0.0766146	3.35485	0.000794081	0.0182639
TUBGCP3	1796.94	-0.0854376	0.0696875	-1.22601	0.220195	0.567551
DYRK2	406.44	0.178995	0.133131	1.3445	0.178787	0.515529
PHKG2	481.968	0.316508	0.0992654	3.1885	0.00143011	0.0277604
MLNR	0.338052	1.4605	2.65366	0.550371	0.582065
ESR2	30.3381	-0.0223572	0.363494	-0.0615063	0.950956	0.984584
ASB4	2.32625	-0.5752	0.901121	-0.638316	0.523268
MAP3K3	707.614	0.0946388	0.181616	0.521093	0.602302	0.849866
UNK	633.857	0.00971813	0.0685377	0.141793	0.887244	0.965762
KRT3	0.110141	-0.95581	3.5338	-0.270476	0.786794
PJA1	127.793	0.33097	0.166939	1.98258	0.0474141	0.26291
AP3D1	2765.57	0.0320637	0.106437	0.301246	0.763227	0.921949
TBCD	1100.5	-0.122223	0.0707518	-1.72749	0.0840791	0.352303
PTGS2	462.273	-0.620195	0.178855	-3.46759	0.000525151	0.0131624
LOC105375817	1.31143	0.578982	1.33632	0.433264	0.664823
CYP2C19	6.02779	0.157789	0.601968	0.262123	0.793227
MUTYH	192.153	-0.356822	0.131511	-2.71324	0.00666279	0.0805479
CDCP2	0.337946	1.45747	3.4	0.428667	0.668165
TAF11	549.353	0.31696	0.104056	3.04605	0.00231869	0.0387913
DARS1	1133.44	-0.377946	0.142427	-2.65361	0.00796359	0.0905068
TMBIM6	11902.7	-0.0255041	0.0343508	-0.74246	0.457809	0.763945
KRBA1	81.3412	0.80774	0.25351	3.18622	0.00144143	0.0279404
ST20-MTHFS	38.6184	-0.613425	0.529259	-1.15903	0.246445	0.59262
EMP1	886.335	-0.150664	0.146737	-1.02676	0.304534	0.64915
ADH1C	0.211038	0.967751	3.5338	0.273855	0.784196
PASD1	875.43	-0.0226832	0.110267	-0.205711	0.837016	0.947722
KCNH8	0
PBK	1702.41	-0.185599	0.2306	-0.804852	0.420905	0.740068
DSC3	129.7	0.112365	0.160091	0.70188	0.482754	0.778333
PSMB9	239.363	-0.26448	0.135076	-1.958	0.05023	0.271126
TNFRSF8	0.771421	-2.21144	1.58336	-1.39668	0.162511
LRCH2	0.867121	-1.74337	1.59901	-1.09028	0.27559
UBAP1L	75.4009	0.611489	0.166496	3.6727	0.000240006	0.00715336
ENPP1	405.045	0.00401381	0.189373	0.0211952	0.98309	0.995751
ID4	0.224876	-0.474918	3.5338	-0.134393	0.893092
BOLA1	196.235	-0.32814	0.140614	-2.33362	0.0196155	0.158669
PRKCD	527.196	0.146926	0.0783249	1.87586	0.0606747	0.297687
VN1R2	20.8284	-0.487388	0.362338	-1.34512	0.178587	0.515407
TPRX1	0.110086	-0.95581	3.5338	-0.270476	0.786794
TMEM107	258.342	-0.122836	0.196169	-0.626175	0.5312	0.808528
SNRK	371.219	-0.0518659	0.135923	-0.381582	0.702771	0.893625
CTF1	1.67034	-1.55996	1.30389	-1.19639	0.231545
SAA1	9.94918	1.4521	0.65099	2.23061	0.0257073	0.18613
GOT1L1	0.229132	0.967751	3.5338	0.273855	0.784196
SFXN5	201.857	0.434977	0.142893	3.04407	0.00233399	0.0389045
POLR2I	591.648	0.313436	0.205676	1.52393	0.127526	0.436849
FAM133B	573.645	0.0664177	0.189902	0.349746	0.726529	0.905617
BARX1	34.212	1.25327	0.31805	3.94047	8.1321e-05	0.00308564
DDHD2	906.473	-0.0672167	0.0738726	-0.909901	0.362875	0.696459
MOSPD3	389.821	0.0115534	0.217685	0.0530739	0.957673	0.986805
TAP2	1907.33	-0.0468935	0.112835	-0.415594	0.677707	0.884021
GET1	463.374	-0.0202179	0.108295	-0.186692	0.851902	0.953156
BDH1	191.855	0.215755	0.132771	1.62502	0.104157	0.392996
RNF126	1193.95	0.548889	0.242683	2.26175	0.0237129	0.176365
C9orf47	0
BICDL1	199.549	-0.362337	0.128954	-2.80982	0.00495695	0.0655419
CDK5	619.669	0.297323	0.144564	2.05669	0.0397159	0.23713
SLC17A2	0.107012	0.486859	3.5338	0.137772	0.890421
NKX6-3	0
PLPP1	397.778	0.0473162	0.140113	0.337701	0.735589	0.910071
COQ2	559.711	-0.0345249	0.0741603	-0.465544	0.641542	0.867111
TRIM64B	0
DCHS1	1.00979	0.831583	1.72338	0.482531	0.629429
AOC2	38.6303	0.270099	0.229169	1.1786	0.238557	0.584749
CNTNAP5	0.345605	1.48157	2.6517	0.558723	0.57635
PYGB	1496.75	-0.129494	0.166255	-0.77889	0.436044	0.750599
PNMT	0.116098	0.486859	3.5338	0.137772	0.890421
RASA3	1499.77	-0.108841	0.116338	-0.935558	0.349501	0.68585
RIMBP3B	66.3768	-0.0321067	0.318306	-0.100867	0.919656	0.97648
LGALS14	0.110086	-0.95581	3.5338	-0.270476	0.786794
MRPL34	1389.61	0.192884	0.115754	1.66632	0.0956499	0.375278
ZNF766	239.052	-0.251713	0.231842	-1.08571	0.277608	0.62495
NIPA1	1675.4	0.0493842	0.074813	0.660101	0.509189	0.794596
GABRP	0
GALC	0.220283	-1.85272	3.48428	-0.531738	0.594908
CDC42BPA	1110.39	-0.454662	0.226463	-2.00766	0.044679	0.253391
MARCHF2	112.817	0.104598	0.167664	0.623853	0.532724	0.809676
MED24	1354.82	0.159545	0.0880533	1.81192	0.069999	0.321887
PLAUR	887.41	0.0504512	0.0739624	0.68212	0.495163	0.786244
TPP1	1936.75	-0.0850628	0.0575787	-1.47733	0.139587	0.457106
TRPV6	0.110086	-0.95581	3.5338	-0.270476	0.786794
HAGH	569.958	-0.00690395	0.129246	-0.0534172	0.957399	0.986805
B9D1	435.779	0.19747	0.1087	1.81666	0.0692696	0.320147
LYPLA1	1931.01	-0.100164	0.0794248	-1.26112	0.207267	0.552484
SLC37A2	197.585	-0.253712	0.180035	-1.40924	0.158764	0.483988
ABHD12B	9.80249	-0.898745	0.413913	-2.17133	0.0299059	0.202304
LOC283710	9.70111	-0.328109	0.465151	-0.705381	0.480573	0.777224
H2AC15	9.67427	-0.602946	0.460963	-1.30801	0.190869	0.53101
LINGO2	29.2974	0.0195573	0.264857	0.0738409	0.941137	0.982014
MAOB	2347.96	-0.037347	0.100261	-0.372497	0.709523	0.897285
FSHR	0.105749	0.486859	3.5338	0.137772	0.890421
ARHGEF15	0
USP46	156.279	0.071889	0.168261	0.427248	0.669199	0.880237
GPAM	385.08	-0.235426	0.149392	-1.5759	0.11505	0.415095
DDX54	3180.52	0.0490972	0.101441	0.483996	0.628389	0.861328
EID3	53.7204	0.202577	0.193931	1.04458	0.296216	0.642503
ZG16B	20.0365	0.779622	0.335674	2.32256	0.0202029	0.161847
BCL7C	1310.11	0.076891	0.1794	0.4286	0.668214	0.879662
WDR11	484.115	-0.0442348	0.118907	-0.372012	0.709884	0.897359
MTHFD2L	141.503	-0.240894	0.187019	-1.28807	0.197722	0.540816
DCAF1	1289.63	0.0863927	0.0835145	1.03446	0.30092	0.64646
PNRC2	1746.92	-0.0700221	0.230283	-0.30407	0.761075	0.921184
CACNG5	17.4199	0.657475	0.373507	1.76028	0.078361	0.338719
SNCG	57.6789	-0.165154	0.359551	-0.459334	0.645994	0.869094
RELCH	195.341	0.0223619	0.187909	0.119004	0.905273	0.970924
KCTD3	1619.52	-0.0343346	0.0755209	-0.454637	0.64937	0.870641
CNR2	28.3728	0.541812	0.284922	1.90162	0.0572213	0.288
SLC25A19	828.672	0.299344	0.177079	1.69046	0.0909405	0.365131
NPFF	11.6939	0.482755	0.417226	1.15706	0.247248	0.593595
GOLGA8T	29.369	-0.302743	0.333053	-0.908992	0.363354	0.696917
FOXN2	341.645	-0.271901	0.296461	-0.917155	0.359062	0.694622
AVPR1B	0
TMEM221	5.86236	-0.0322142	0.64064	-0.0502844	0.959896
STK16	213.164	-0.0229136	0.124906	-0.183446	0.854448	0.953339
CDK13	1243.2	0.016077	0.106935	0.150343	0.880494	0.963579
SIAE	442.384	0.173654	0.190163	0.913187	0.361144	0.695906
CDHR3	76.938	-0.137859	0.173615	-0.794053	0.427164	0.744396
INTS12	324.227	-0.0186323	0.125484	-0.148484	0.881961	0.963944
TMX1	891.722	-0.0497862	0.130449	-0.381654	0.702718	0.893625
MYH8	11.8779	0.371077	0.430953	0.86106	0.389205	0.717706
DOC2B	7.16108	-0.224023	0.527966	-0.424314	0.671337
MLLT10	635.573	-0.106887	0.0852028	-1.2545	0.209659	0.554427
STX1A	232.853	0.239426	0.144726	1.65434	0.0980589	0.380691
GORASP2	2162.6	0.14542	0.127167	1.14353	0.252817	0.598788
ANP32B	6360.52	-0.0907221	0.0671558	-1.35092	0.176721	0.513357
TTPA	11.4706	-0.37535	0.380119	-0.987454	0.32342	0.663072
ACSBG2	4.85271	-0.327606	0.672813	-0.48692	0.626315
ISOC1	566.213	-0.22185	0.0737456	-3.00831	0.00262703	0.0421959
CDK20	91.4065	-0.0810754	0.214941	-0.377198	0.706026	0.895373
DSG4	1.60599	0.964191	1.55236	0.621114	0.534525
PLA2G5	0.22624	-0.474918	3.5338	-0.134393	0.893092
KLHL17	293.347	0.403829	0.123067	3.28137	0.00103303	0.021884
MMP12	0.334587	-1.3704	2.59803	-0.527479	0.597861
PRSS55	0.873351	-1.00774	1.49321	-0.674882	0.499751
CNPY3	1056.81	0.0433713	0.0934551	0.464087	0.642586	0.867595
EML6	130.509	-0.110445	0.18864	-0.585483	0.558223	0.823554
GTF2E1	394.115	-0.0392803	0.166252	-0.23627	0.813223	0.94008
ZNF181	142.689	-0.227505	0.391168	-0.581606	0.560832	0.824913
ACACB	336.252	-0.326942	0.113785	-2.87332	0.00406185	0.0570703
CHRDL2	1.43884	0.177432	1.1122	0.159532	0.87325
NTM	0.322237	0.00597965	2.67847	0.00223248	0.998219
KREMEN1	140.585	0.00879686	0.13599	0.0646873	0.948423	0.98424
RTL6	1091.13	0.0507793	0.0947679	0.535828	0.592077	0.844018
GPR37L1	30.06	-0.114997	0.298218	-0.385614	0.699782	0.893412
ZADH2	364.054	0.00229172	0.124971	0.018338	0.985369	0.996363
SEC61A1	11085.8	0.238681	0.0827761	2.88346	0.00393337	0.0557227
USP9X	4331.74	-0.173872	0.191474	-0.908071	0.363841	0.697361
MAGEB10	3.20733	-1.70011	0.844243	-2.01377	0.0440336
UBL4B	0.441824	-0.888785	2.51345	-0.353611	0.72363
ZNF558	174.613	0.0673318	0.182382	0.369181	0.711993	0.898941
GEMIN6	298.352	0.0553792	0.146052	0.379174	0.704559	0.894922
TMEM126A	584.688	0.106703	0.141042	0.756536	0.449328	0.759613
ZDHHC2	609.775	0.179716	0.0856707	2.09776	0.0359265	0.224669
UQCC2	758.676	0.217285	0.167363	1.29828	0.194189	0.535243
LOC107985320	9.04143	0.451623	0.461104	0.97944	0.327363	0.667487
LGI4	1.32106	0.588054	1.17711	0.499575	0.617374
CCT2	5267	0.182071	0.0531804	3.42365	0.000617861	0.0147567
FUT5	0.317247	1.42918	3.53244	0.404585	0.685782
GCSH	1159.24	-0.0339205	0.139451	-0.243243	0.807817	0.93925
ATP6V0A2	494.485	0.261607	0.146536	1.78528	0.074216	0.331775
CORO7	303.341	0.31459	0.254884	1.23425	0.21711	0.564107
SLC39A10	699.763	-0.0337867	0.274595	-0.123042	0.902074	0.969138
BUD13	511.232	-0.00569191	0.0834282	-0.0682252	0.945606	0.98348
IGFBP2	0.219856	0.967751	3.5338	0.273855	0.784196
CLMN	79.5217	-0.07164	0.208536	-0.343537	0.731194	0.908461
KRT76	0.109935	-0.95581	3.5338	-0.270476	0.786794
ACOT2	637.832	-0.185161	0.109066	-1.69769	0.0895654	0.362956
EMC8	989.299	0.150696	0.13897	1.08438	0.278195	0.625201
HNRNPDL	3875.36	0.345782	0.141215	2.44863	0.0143403	0.131709
NOTCH3	1936.63	0.131628	0.0859767	1.53098	0.125775	0.433559
CHAC1	107.881	-1.78725	0.247647	-7.21694	5.31715e-13	1.485e-10
DPRX	0.88363	-0.992362	1.45786	-0.680699	0.496062
PRR5-ARHGAP8	0.634494	2.39105	3.48644	0.685813	0.492831
NFATC2	187.104	0.209351	0.334864	0.62518	0.531853	0.80925
FOXN3	478.482	-0.0645709	0.102166	-0.63202	0.527373	0.80629
MAVS	1407.05	-0.181111	0.0912939	-1.98382	0.0472759	0.262463
KSR1	220.678	-0.156571	0.128581	-1.21769	0.223342	0.569196
STMN4	0.553781	0.905399	2.495	0.362886	0.71669
MARCHF1	48.1192	-0.0452426	0.498772	-0.0907079	0.927725	0.977662
FBXO10	116.614	0.232728	0.17337	1.34238	0.179474	0.516096
FARSA	3054.08	0.250159	0.154505	1.6191	0.105426	0.396325
ZDHHC11	489.294	0.15076	0.217171	0.6942	0.487557	0.781573
BCL2L2-PABPN1	156.611	-0.0163138	0.291717	-0.0559232	0.955403	0.9861
MMP1	1.64493	-0.810463	1.31866	-0.614609	0.538813
TCTN1	570.598	-0.133342	0.129368	-1.03072	0.302671	0.647618
SYCP2	137.461	0.63097	0.478535	1.31855	0.187321	0.526415
CUEDC2	845.147	0.118507	0.143142	0.827896	0.407729	0.731582
GUCA2A	0.210579	0.967751	3.5338	0.273855	0.784196
AP3S1	803.961	-0.162784	0.181179	-0.898473	0.368933	0.701424
TMEM187	84.746	-0.311905	0.1603	-1.94576	0.0516833	0.275209
THG1L	411.643	-0.293995	0.0930811	-3.15849	0.00158591	0.0299767
TIGD5	518.4	0.331575	0.195853	1.69298	0.0904601	0.364145
MYO1H	14.1412	0.257147	0.412046	0.624073	0.53258	0.80963
PRR27	3.24134	0.671359	0.886114	0.757644	0.448664
GLG1	2469.92	-0.271632	0.0637595	-4.26025	2.04194e-05	0.00100518
TMA7	1339.51	0.200684	0.163133	1.23019	0.218626	0.565992
CISD1	936.775	-0.0675327	0.210796	-0.320369	0.748689	0.916276
ALG9	644.332	0.361252	0.0990935	3.64557	0.000266797	0.0077354
ZNF444	333.27	0.163781	0.147008	1.11409	0.265239	0.612107
ZNF669	167.415	0.0741362	0.12677	0.584807	0.558677	0.823788
MICOS10	940.857	0.170536	0.152133	1.12097	0.262301	0.60971
CYP24A1	14.4185	-0.485497	0.363966	-1.33391	0.182234	0.519897
NHSL1	136.92	-0.211743	0.178283	-1.18768	0.23496	0.580087
RAB5B	2841.79	-0.193686	0.0720457	-2.68837	0.00718015	0.0848535
SIGIRR	280.341	0.102817	0.208262	0.49369	0.621525	0.859285
CCDC138	377.42	-0.021657	0.240259	-0.0901404	0.928176	0.977986
GIMAP2	0
MIDN	1470.46	-0.0535696	0.14621	-0.366389	0.714075	0.899158
C4BPA	47.8495	0.765186	0.335839	2.27843	0.022701	0.172458
FOXI3	2.88126	1.94729	1.06483	1.82873	0.0674393
USH1C	522.665	0.914541	0.157679	5.80002	6.63076e-09	9.07419e-07
CACNB1	331.807	0.245367	0.195152	1.25731	0.208642	0.553534
PLEKHA5	313.366	-0.378079	0.240638	-1.57116	0.116147	0.416526
RPF1	919.241	-0.0680287	0.0999815	-0.680412	0.496243	0.787008
RNF31	393.183	0.111021	0.103455	1.07313	0.283213	0.629817
WNT9A	180.716	-0.136463	0.260914	-0.523022	0.600959	0.848723
PGBD2	96.4351	-0.108466	0.152924	-0.709279	0.478151	0.775767
ZNF410	1176.96	-0.0276212	0.0754238	-0.366213	0.714206	0.899158
CPEB3	125.919	-0.267275	0.157494	-1.69705	0.0896877	0.363146
KLRC4-KLRK1	0
PROK1	0.446555	0.492388	2.17018	0.226889	0.82051
MAP11	371.699	0.329362	0.1156	2.84915	0.00438363	0.0597632
DENND5A	2133.27	0.0708439	0.0672268	1.0538	0.291972	0.638124
CARNS1	24.3425	0.262247	0.327901	0.799775	0.423841	0.74139
MTHFSD	250.002	-0.191965	0.119367	-1.60819	0.107793	0.401072
KRTAP13-1	0
APBB3	172.807	0.0698322	0.168492	0.414453	0.678543	0.884536
TBC1D26	0.114941	0.486859	3.5338	0.137772	0.890421
DSCC1	364.249	-0.154714	0.183408	-0.84355	0.398921	0.724228
SYNGAP1	257.131	0.383458	0.11772	3.25737	0.00112452	0.0232112
CCDC89	0.229132	0.967751	3.5338	0.273855	0.784196
CASS4	5.83323	-0.275179	0.574928	-0.478632	0.632201
EIF4EBP3	10.1954	0.511127	0.777821	0.657127	0.511099	0.795562
C4orf50	9.02746	-0.0494571	0.441141	-0.112112	0.910735	0.972488
ASZ1	32.4868	-0.88471	0.269459	-3.28328	0.00102608	0.0218363
ZNF280B	85.6746	0.072517	0.192861	0.376007	0.706912	0.895998
ZNF574	477.606	0.166457	0.142096	1.17144	0.241423	0.587866
NKX2-3	0.993342	1.90065	1.70707	1.1134	0.265537
ZNF418	3.05871	-0.798912	0.766575	-1.04218	0.297327
AOC1	0.54732	-0.412663	1.84689	-0.223437	0.823195
MAGEA9	5.46422	0.211371	0.906746	0.233109	0.815677
SPDYE2B	202.826	-0.00828951	0.244576	-0.0338933	0.972962	0.992054
NPC2	1831.92	-0.168076	0.152129	-1.10482	0.269237	0.616756
HERC6	116.726	-0.780013	0.174514	-4.46962	7.83591e-06	0.000439485
GAGE12G	12.1475	-3.06401	3.2447	-0.944313
BCO1	0.109935	-0.95581	3.5338	-0.270476	0.786794
GFRA2	0.116098	0.486859	3.5338	0.137772	0.890421
DEK	3440.97	-0.246043	0.322671	-0.762519	0.44575	0.757493
CLEC19A	8.19948	0.552074	0.631816	0.873789	0.382233	0.71236
FAM135A	252.092	-0.312932	0.328486	-0.952652	0.340767	0.679532
UGT1A10	0.329806	-2.43526	3.43434	-0.709092	0.478268
GGN	14.0778	0.299931	0.381434	0.786325	0.431677	0.747018
RAE1	1177.31	0.0382023	0.0739364	0.516691	0.605372	0.851629
DZIP1L	178.154	0.0419763	0.123733	0.339248	0.734423	0.909472
CENPK	538.896	-0.267301	0.301435	-0.886764	0.375206	0.707161
ZNF792	23.0342	0.380403	0.343484	1.10748	0.268085	0.615768
DYRK1A	567.52	0.0803025	0.1004	0.799822	0.423814	0.74139
HPCAL4	1.55528	0.886575	1.29274	0.685812	0.492831
POLD2	5404.05	-0.0279323	0.127386	-0.219272	0.826438	0.944003
OR5H6	0
JOSD2	162.747	0.371378	0.179522	2.0687	0.0385741	0.233674
CHD7	984.89	0.175262	0.117068	1.4971	0.134368	0.447841
CBX8	402.944	0.170044	0.150306	1.13132	0.257922	0.605224
ZNF14	84.4157	-0.215011	0.349379	-0.615408	0.538285	0.811828
CHML	923.986	0.188042	0.551713	0.340834	0.733229	0.908729
EIF2B5	527.021	-0.0408852	0.102583	-0.398556	0.69022	0.889923
COL5A3	13.4467	0.253033	0.425309	0.59494	0.551883	0.819721
FAM184B	1.30358	3.43105	1.67129	2.05294	0.0400782
UTP3	390.787	0.0293718	0.221519	0.132593	0.894515	0.967901
MFGE8	217.685	-0.180524	0.128055	-1.40973	0.158619	0.483774
GBP7	0
C2orf49	621.545	0.0544797	0.145648	0.374051	0.708366	0.896761
LOC107986244	1.42777	0.736119	1.35366	0.543797	0.586581
GPM6B	9.83144	-0.151092	0.543057	-0.278225	0.780839	0.928951
RHOA	20343.1	-0.0586688	0.123352	-0.475623	0.634343	0.863875
SFTA2	0.901185	1.73239	2.00105	0.865742	0.386632
LOC107987290	21.1069	0.105902	0.390944	0.270887	0.786478	0.930649
GTF2E2	1042.99	-0.0248265	0.109745	-0.22622	0.82103	0.943034
DCPS	2685.41	0.0227026	0.167187	0.135792	0.891986	0.967053
UQCRC1	5936.74	0.145701	0.171704	0.848558	0.396127	0.723064
SPANXD	0.685831	1.27041	2.47337	0.513637	0.607506
SLC19A1	855.551	0.50493	0.133298	3.78799	0.000151869	0.00498401
FNDC3B	1482.13	-0.103643	0.178546	-0.580486	0.561587	0.825268
SYTL3	26.1166	0.228897	0.281487	0.813171	0.41612	0.736879
PPP1R1C	0.221388	0.967751	3.5338	0.273855	0.784196
RUFY3	205.738	-0.151822	0.142954	-1.06203	0.28822	0.634251
ABCB1	74.4052	0.0350614	0.327932	0.106917	0.914855	0.97453
COL6A1	1894.73	0.154546	0.155911	0.991246	0.321565	0.661952
MSRA	151.292	0.0704017	0.152855	0.460579	0.6451	0.868711
SOX7	75.3903	0.0777517	0.232323	0.334671	0.737873	0.910801
PFKL	1950.33	-0.192927	0.0705801	-2.73345	0.00626749	0.0772013
USP7	3658.5	0.143726	0.0830502	1.73059	0.083525	0.35078
LRRC57	430.964	0.103952	0.101299	1.02619	0.304803	0.649241
MTBP	227.827	-0.146635	0.244968	-0.598585	0.549449	0.81784
OTC	0.107012	0.486859	3.5338	0.137772	0.890421
CTDSPL2	960.246	-0.245729	0.204803	-1.19983	0.230204	0.576036
BIRC5	2968.57	0.00857773	0.114334	0.0750235	0.940196	0.981807
RPS3	27917.6	0.0890512	0.135548	0.656973	0.511198	0.795562
ERCC2	1081.89	0.335856	0.194364	1.72798	0.0839924	0.352156
PCSK7	854.996	0.0664499	0.10852	0.612328	0.540321	0.812939
MAGED1	13.9511	0.219965	0.379123	0.580194	0.561784	0.825268
RAB11FIP2	297.557	-0.158981	0.316987	-0.501539	0.615992	0.856818
BSND	58.3065	-0.193143	0.322202	-0.599446	0.548875	0.817631
CDH8	1.31444	-1.00747	1.52243	-0.661749	0.508132
CYP3A5	95.7307	-0.173578	0.288841	-0.600944	0.547877	0.817374
ZNF77	65.1423	0.531492	0.211296	2.51539	0.0118901	0.116392
THAP5	452.171	-0.246301	0.235245	-1.047	0.295101	0.640923
LOC107984203	227.437	-0.26484	0.255637	-1.036	0.300201	0.645748
PTGR1	1741.4	0.15637	0.0704528	2.2195	0.0264524	0.188909
DIAPH2	5.75297	0.447724	0.574409	0.77945	0.435715
ANKLE1	33.1317	0.565232	0.262518	2.15311	0.0313097	0.208097
MTA3	842.264	-0.0203179	0.0684697	-0.296743	0.766662	0.923303
ARHGEF10L	464.833	0.0797017	0.160224	0.497441	0.618878	0.857743
ZFYVE27	608.429	0.196124	0.079999	2.45158	0.0142231	0.130765
LMAN2L	681.071	-0.145197	0.159522	-0.910202	0.362716	0.696445
SH2D6	25.167	-0.157336	0.295975	-0.531585	0.595013	0.845737
DOK7	175.546	0.0793369	0.229756	0.345309	0.729862	0.908097
TRIM49	1.35973	1.35767	1.60544	0.845664	0.39774
MAGEH1	0.857949	2.83256	1.90659	1.48566	0.137368
TMEM258	1093.07	0.0666348	0.169086	0.394089	0.693516	0.890859
SYVN1	1762.95	0.0423398	0.153446	0.275927	0.782604	0.929546
NT5E	763.524	-0.689176	0.199741	-3.45036	0.00055985	0.0138046
FAM178B	1.45404	2.49858	1.55524	1.60656	0.108151
ZNF19	27.3577	-0.102992	0.28425	-0.362329	0.717106	0.90026
HNRNPF	9139.55	0.055629	0.0469888	1.18388	0.236461	0.582114
BSPRY	0.107012	0.486859	3.5338	0.137772	0.890421
TDRD7	349.589	-0.410693	0.119526	-3.43602	0.000590323	0.0144378
GSTO2	108.011	0.204246	0.143003	1.42827	0.153215	0.476317
CENPF	3741.91	0.383338	0.683243	0.561056	0.574759	0.834014
SCRN1	4289.43	-0.169187	0.0802753	-2.10758	0.035067	0.222069
CKMT1B	82.4581	-0.478728	0.274435	-1.74441	0.0810868	0.345721
STARD5	9.95875	-0.406461	0.440293	-0.923159	0.355924	0.690993
TRABD	1381.68	0.255875	0.143286	1.78575	0.074139	0.33177
SEMA3F	2020.97	-0.258133	0.159525	-1.61814	0.105633	0.396485
EPB42	0
MRTO4	1930.81	0.351031	0.0927391	3.78515	0.000153619	0.00502937
F12	96.1337	0.448149	0.207565	2.15908	0.030844	0.20628
UGT2B11	0.110141	-0.95581	3.5338	-0.270476	0.786794
KBTBD13	0.457223	0.518448	2.57132	0.201627	0.840208
FAM98B	904.987	-0.0900772	0.10646	-0.846114	0.397489	0.723741
BPTF	1434.19	-0.233053	0.286403	-0.813721	0.415805	0.736798
PXYLP1	218.979	0.730441	0.278296	2.62469	0.00867285	0.0950264
MARF1	695.518	-0.242232	0.119795	-2.02205	0.0431714	0.248042
FBXO40	4.74014	0.37286	0.775967	0.48051	0.630865
CEP295	1349.72	-0.214041	0.62723	-0.341247	0.732917	0.908604
POGLUT3	2038.7	-0.132483	0.0886531	-1.4944	0.135071	0.449524
MRPS18C	599.96	0.0553558	0.126155	0.438793	0.660812	0.876683
METTL11B	0
ATP5F1E	2374.85	0.0807094	0.166325	0.485251	0.627499	0.861232
UBB	22632.5	-0.107886	0.0757113	-1.42497	0.154166	0.476727
RGS12	144.088	0.122701	0.128572	0.95434	0.339911	0.678997
USP6	113.305	0.216666	0.303329	0.714293	0.475046	0.774639
MAP10	0.110141	-0.95581	3.5338	-0.270476	0.786794
CCT7	8630.82	0.0470844	0.0607225	0.775402	0.438102	0.75272
NPDC1	1680.91	0.451434	0.196821	2.29363	0.0218119	0.169216
ATF7IP2	65.6521	-0.00919068	0.286116	-0.0321222	0.974375	0.99232
RORA	49.8023	-0.31715	0.346402	-0.915554	0.359901	0.695476
ANKRD13A	697.814	-0.00625832	0.117331	-0.0533388	0.957462	0.986805
CCDC112	129.24	0.0259339	0.422067	0.0614449	0.951005	0.984584
BCL9L	6851.21	-0.0326032	0.146165	-0.223058	0.823491	0.943034
HSPB7	3387.25	-0.029111	0.100624	-0.289303	0.77235	0.925372
YJEFN3	87.4086	0.414268	0.196623	2.10691	0.0351251	0.222319
M6PR	2984.08	0.146374	0.0504262	2.90274	0.00369909	0.0537875
PLAU	55.682	-0.595087	0.39103	-1.52185	0.128048	0.437646
NFE2	20.8928	0.218409	0.310778	0.702779	0.482193	0.7778
HOXC8	103.084	-0.449046	0.157019	-2.85981	0.00423891	0.058714
SLC22A14	1.87528	-0.120633	1.02513	-0.117676	0.906324
XYLT1	57.5101	0.438958	0.206169	2.12912	0.0332442	0.215581
TRIB1	369.029	0.327499	0.184273	1.77725	0.0755272	0.334345
CTNND1	3746.26	-0.0630378	0.0974281	-0.647019	0.51762	0.799823
RET	0.981469	0.802057	1.45879	0.549811	0.582449
MAPKAPK3	1743.01	-0.012415	0.124121	-0.100023	0.920326	0.976484
SF3B5	664.009	0.179021	0.137505	1.30193	0.19294	0.534159
METTL21A	1041.14	0.00195142	0.0796387	0.0245034	0.980451	0.994476
DET1	75.8888	-0.23695	0.241651	-0.980544	0.326818	0.666893
GGT7	1.87122	0.702254	1.16749	0.60151	0.547501
MTRNR2L1	14896.9	0.640216	0.219332	2.91894	0.00351228	0.0519066
FGFRL1	1620.81	0.0789707	0.103945	0.759733	0.447414	0.757957
VHLL	0.224502	-0.474918	3.5338	-0.134393	0.893092
GMPR	1.29598	2.33658	1.68053	1.39038	0.164414
BTN2A1	536.838	0.156487	0.0889644	1.75898	0.0785807	0.339236
DACT1	0.455915	0.518452	2.57157	0.201609	0.840222
ZNF281	644.838	-0.00599606	0.12925	-0.0463913	0.962998	0.988422
MPZL2	278.555	-0.348188	0.16936	-2.0559	0.0397925	0.237178
ZC3H10	171.499	-0.00946943	0.119362	-0.0793335	0.936767	0.980996
C1QTNF9B	0.554705	-0.404504	2.46833	-0.163877	0.869828
BACE1	1378.23	0.0331732	0.119157	0.278399	0.780706	0.928951
KIFBP	1186.02	-0.0217965	0.0605341	-0.360069	0.718795	0.900896
SMIM31	12.3464	-0.6331	0.403264	-1.56994	0.11643	0.416945
CMIP	2416.54	0.219836	0.103837	2.11713	0.0342488	0.219324
ZNF282	1507.13	0.0984238	0.133554	0.736957	0.461149	0.765412
MICU1	2279.53	-0.090207	0.0628882	-1.4344	0.151457	0.475171
HMGXB3	1212.94	0.206052	0.106452	1.93564	0.0529113	0.277652
OR10AC1	0
MTF1	423.728	0.0223035	0.0884895	0.252047	0.801005	0.936832
SMO	0.652742	2.43281	1.99301	1.22067	0.222211
NR5A1	0.105289	0.486859	3.5338	0.137772	0.890421
EDNRB	0.77675	0.333856	1.76345	0.189319	0.849843
LRRIQ3	8.04045	-0.866759	0.708724	-1.22299	0.221335	0.56793
SEMA4B	1554.02	-0.418394	0.0888408	-4.70948	2.48352e-06	0.00016909
GKAP1	77.8925	-0.377317	0.27564	-1.36888	0.171037	0.503473
ZNF507	491.268	-0.296642	0.160779	-1.84503	0.0650329	0.309234
RPL10A	10654.5	0.0590704	0.095218	0.62037	0.535014	0.810407
DFFB	131.982	0.231401	0.132774	1.74282	0.0813657	0.346234
HSPD1	14689.3	-0.165408	0.227252	-0.727862	0.466698	0.770434
TM4SF4	8.49377	0.614689	0.480366	1.27962	0.200677	0.542811
FTHL18	1.44241	-1.20906	1.15407	-1.04765	0.294801
CCDC144A	144.606	0.0657957	0.409042	0.160853	0.872209	0.96089
LOC441155	18.3059	0.0215319	0.416561	0.0516897	0.958776	0.987272
TRIM35	474.059	0.0872402	0.156471	0.557549	0.577152	0.835714
PLAA	723.002	0.177106	0.097132	1.82336	0.0682496	0.31786
MARVELD3	35.5917	-0.241363	0.249699	-0.966614	0.333737	0.674076
OR8D1	5.35356	-0.858069	0.674415	-1.27232	0.203261
ZNF131	1888.4	-0.0304591	0.136352	-0.223386	0.823235	0.943034
ZMYM5	161.436	-0.0511582	0.198879	-0.257233	0.796999	0.935334
BCAS1	16.7886	0.172651	0.351038	0.491829	0.62284	0.859521
RGS7BP	0
TSPYL5	0
ENDOU	1.00608	1.91425	1.75041	1.0936	0.27413
PGD	4775.72	-0.124988	0.0470952	-2.65395	0.00795559	0.0905006
TFF3	0.110086	-0.95581	3.5338	-0.270476	0.786794
ZC4H2	8.19427	0.866046	0.518474	1.67038	0.0948451	0.373728
COA5	252.712	-0.153461	0.172662	-0.888791	0.374115	0.706175
RBPJ	669.933	-0.341272	0.251356	-1.35772	0.174552	0.509111
DND1	105.226	-0.0780595	0.187455	-0.416417	0.677105	0.884021
ZNF638	1197.52	-0.152945	0.575133	-0.26593	0.790293	0.93262
C5orf51	760.644	-0.235202	0.261914	-0.898015	0.369177	0.70154
CLEC18A	10.1999	0.961805	0.680268	1.41386	0.157403	0.481784
PSMB5	2026.92	0.124465	0.104684	1.18896	0.234456	0.579855
CLIP2	905.995	-0.332742	0.0997933	-3.33431	0.000855102	0.0190588
OVOL3	2.46547	0.789012	1.13411	0.695713	0.486608
AAMDC	156.964	0.337784	0.172274	1.96074	0.0499098	0.270661
SLC6A19	3.81158	-0.428731	0.861044	-0.49792	0.61854
IDE	1270.86	-0.136297	0.149506	-0.911653	0.361952	0.69597
RPL35A	9138.71	0.193504	0.133597	1.44842	0.147501	0.469768
CHRAC1	1580.87	0.0630586	0.109867	0.573955	0.565999	0.828062
SENP2	826.472	0.200501	0.075666	2.64982	0.00805351	0.0910846
RTP2	0.217098	-0.474918	3.5338	-0.134393	0.893092
CAMSAP1	2154.44	0.21588	0.12015	1.79676	0.0723739	0.32809
NDST4	0.110141	-0.95581	3.5338	-0.270476	0.786794
FAM47B	0.220227	-1.8524	3.48431	-0.531642	0.594974
C10orf82	0.452618	1.88495	2.13212	0.884071	0.376658
SLC25A12	374.363	0.0408853	0.113262	0.36098	0.718114	0.900532
GNB3	40.4309	0.397897	0.252159	1.57796	0.114575	0.413929
MTRNR2L4	28.5836	0.199004	0.40093	0.496356	0.619643	0.858049
SLC38A9	204.662	0.139186	0.11273	1.23468	0.21695	0.564052
S100G	0
ASB6	1140.57	0.310739	0.144847	2.1453	0.0319291	0.21068
MAT2A	6834.33	0.392228	0.127681	3.07193	0.00212682	0.036382
EBAG9	289.235	-0.26047	0.125157	-2.08115	0.03742	0.230154
DMAC1	481.62	-0.193818	0.108727	-1.7826	0.0746514	0.332229
NF1	1416.87	-0.236932	0.138985	-1.70473	0.0882444	0.36124
ZNF681	9.4215	0.355082	0.463352	0.766335	0.443477	0.756515
ILDR2	3.86341	0.535411	0.738057	0.725434	0.468186
ZPBP	0.107012	0.486859	3.5338	0.137772	0.890421
CXCR5	2.99091	0.523399	0.905516	0.578012	0.563256
FAM89B	775.26	0.232998	0.189184	1.2316	0.2181	0.565421
MTHFD1	5278.12	0.109811	0.0800497	1.37179	0.170129	0.502203
SEC22C	902.711	-0.070318	0.128365	-0.547797	0.583831	0.839944
LOC105369914	0.107012	0.486859	3.5338	0.137772	0.890421
CHTF8	894.37	-0.574248	0.10906	-5.26544	1.39858e-07	1.46103e-05
H2BS1	0.345231	1.49062	3.39355	0.43925	0.660481
ANKEF1	198.29	-0.107213	0.111943	-0.95774	0.338194	0.677626
CALN1	8.46689	0.144021	0.508948	0.282978	0.777193	0.927637
RNF225	0
SMAD7	383.898	0.31814	0.152079	2.09194	0.0364435	0.227315
MIB1	695.867	-0.313702	0.193752	-1.61909	0.105427	0.396325
MORC4	754.136	-0.28423	0.08495	-3.34585	0.0008203	0.0186099
MOB3C	291.537	0.192402	0.159205	1.20852	0.226848	0.572751
GID4	304.106	0.0692196	0.118867	0.582327	0.560346	0.824686
COL9A3	1307.97	0.439802	0.0964287	4.5609	5.0935e-06	0.000304387
NACC2	2171.06	0.18512	0.0879457	2.10493	0.0352975	0.222602
KRTDAP	0.446661	0.495911	2.17115	0.22841	0.819328
GCNT3	266.615	0.391371	0.136929	2.85821	0.00426045	0.0588337
ADAMTS4	47.1124	0.0279143	0.211709	0.131852	0.895101	0.967901
TRIM11	1019.7	0.0195823	0.101987	0.192009	0.847736	0.951235
CD164L2	0.114566	0.486859	3.5338	0.137772	0.890421
DNAJC30	420.221	0.126881	0.10448	1.21441	0.224591	0.570227
STRN4	1641.64	0.172815	0.172447	1.00213	0.316281	0.657724
OR10A3	0
SMIM4	203.838	0.139887	0.107373	1.30282	0.192638	0.533653
CDC25C	410.92	-0.226195	0.0846029	-2.67362	0.00750385	0.0871733
PIWIL1	3.72728	0.472547	0.748391	0.631418	0.527768
TUB	4.96366	0.811573	0.681094	1.19157	0.233429
KDM6B	749.051	0.259578	0.0830017	3.12738	0.0017637	0.0320534
EYA4	408.408	-0.187637	0.190083	-0.987136	0.323576	0.663292
FAM47E	1.11873	-0.976637	1.34875	-0.724103	0.469002
LOC101929372	11.0967	-0.209044	0.445792	-0.468928	0.639121	0.865121
DYDC2	0.657402	-2.693	1.72908	-1.55748	0.119357
NBPF4	79.809	0.600577	0.211955	2.83351	0.00460399	0.0617702
WDPCP	106.561	-0.215374	0.237297	-0.907612	0.364083	0.697426
DHH	7.13555	0.0671136	0.520027	0.129058	0.897312
HORMAD2	0
CDKL5	380.449	-0.0435389	0.151991	-0.286458	0.774528	0.926094
DISC1	25.7092	0.800063	0.457061	1.75045	0.0800404	0.343586
CDCA7L	2170.09	-0.205229	0.0558868	-3.67222	0.000240449	0.00715336
PLGRKT	93.189	0.048413	0.168608	0.287134	0.77401	0.926094
HSPG2	5686.73	0.0885832	0.147453	0.600757	0.548002	0.817374
SELENOM	853.809	0.24749	0.175462	1.41051	0.158389	0.483507
STEAP3	2675.44	0.21656	0.0984793	2.19905	0.0278747	0.193637
FAM184A	4.1858	-0.218626	0.73866	-0.295977	0.767248
TNIP2	627.28	0.133519	0.127794	1.0448	0.296116	0.642503
CAVIN1	7431.72	0.0320999	0.150023	0.213967	0.830573	0.945938
TLK2	918.65	0.082879	0.0708865	1.16918	0.242331	0.5894
MYBPH	0.110141	-0.95581	3.5338	-0.270476	0.786794
PIK3CA	410.581	-0.40921	0.366212	-1.11741	0.263818	0.610803
FBXL18	1168.54	-0.0185675	0.106219	-0.174804	0.861234	0.955724
CINP	760.114	0.0978032	0.138244	0.707469	0.479275	0.776384
SYT11	12.2074	-0.775044	0.469379	-1.65121	0.0986955	0.382079
DAW1	4.24059	0.705271	0.772312	0.913194	0.361141
MRPL23	322.063	0.278456	0.182723	1.52393	0.127527	0.436849
CSRP2	441.486	0.00425264	0.175524	0.0242282	0.980671	0.994551
TMEM150B	0.887125	-0.252054	1.50472	-0.167509	0.866969
RPGR	98.9773	-0.189641	0.184567	-1.0275	0.304187	0.648936
TPX2	9675.29	-0.104179	0.0787434	-1.32302	0.185828	0.524391
SLC39A9	1229.65	0.0364495	0.106022	0.343794	0.731001	0.908426
SH3KBP1	1522.94	-0.330949	0.108999	-3.03626	0.00239536	0.039734
ACTR2	5521.79	-0.237022	0.162132	-1.4619	0.143767	0.464483
HYAL2	929.51	0.156495	0.101851	1.5365	0.124415	0.431918
VPS53	774.742	0.202717	0.109765	1.84683	0.0647711	0.308632
SLC30A2	8.37982	0.119943	0.459529	0.261014	0.794082	0.933672
LOC107985692	1.73412	1.09932	1.31021	0.839045	0.401444
ERI3	1669.4	0.168546	0.160679	1.04896	0.294195	0.639808
NOXA1	154.36	-0.091063	0.168659	-0.539924	0.589249	0.842752
DLEC1	11.9746	0.533169	0.420385	1.26829	0.204696	0.549374
TMCO1	1692.82	-0.0433697	0.0708966	-0.611731	0.540715	0.81317
TLR3	22.9233	-0.342943	0.352692	-0.97236	0.330872	0.670613
FAM76B	321.523	-0.331951	0.191662	-1.73195	0.0832816	0.350764
VSNL1	2.0555	0.862034	1.47876	0.582942	0.559932
GFUS	1320.05	0.262713	0.203408	1.29155	0.196512	0.539802
TSC22D4	2045.61	0.141056	0.150776	0.935534	0.349513	0.68585
KDM4D	41.6657	0.0336406	0.24258	0.138678	0.889705	0.966548
CYP2U1	75.2288	-0.126021	0.218593	-0.576511	0.56427	0.82736
KCNJ1	0.226034	-0.474918	3.5338	-0.134393	0.893092
SDC1	4076.31	0.392318	0.171993	2.28102	0.0225473	0.171613
CP	35.5758	0.963768	1.14246	0.843589	0.398899	0.724228
GCLC	1179.32	-0.0495625	0.0998062	-0.496587	0.61948	0.858049
ZSWIM5	268.673	-0.338194	0.191057	-1.77012	0.0767066	0.336668
CEP97	293.268	-0.0756462	0.219358	-0.344852	0.730205	0.908359
KRT79	0.220227	-1.8524	3.48431	-0.531642	0.594974
IFITM2	3203.52	-0.225849	0.118939	-1.89886	0.0575832	0.288986
MRPS33	419.128	0.105037	0.147887	0.710252	0.477548	0.775767
NDST1	2224.41	0.388113	0.159621	2.43146	0.0150379	0.135278
TSPAN10	121.754	0.194924	0.148443	1.31312	0.189143	0.528783
GAPDHS	24.061	0.272001	0.283892	0.958113	0.338006	0.677348
RBM4	2455.92	0.162638	0.0882808	1.84228	0.0654335	0.309847
GPR20	8.32232	0.685672	0.511174	1.34137	0.179802	0.516712
ZC3H12D	82.1337	-0.12764	0.236395	-0.539944	0.589235	0.842752
POMK	17.0537	-0.135338	0.348936	-0.387859	0.69812	0.89296
PDCD4	2205.96	-0.25406	0.190643	-1.33265	0.182647	0.520516
OPN3	1759.28	0.163254	0.129575	1.25992	0.207699	0.552859
TMPRSS7	2.95459	-0.238747	0.857807	-0.278323	0.780764
PARS2	110.366	-0.0731259	0.150559	-0.485695	0.627184	0.861214
ERFE	114.525	0.0347322	0.26996	0.128657	0.897629	0.968267
TPCN1	1713.99	0.0330473	0.0618443	0.534363	0.593091	0.844847
TRIP10	2838.24	0.184615	0.167342	1.10322	0.269933	0.617422
SLC23A1	5.4391	-0.183585	0.681014	-0.269576	0.787486
PTPRS	1684.72	0.0645226	0.107397	0.600784	0.547984	0.817374
NAP1L4	4010.04	0.0186909	0.0700082	0.266982	0.789483	0.93262
HCCS	1226.12	0.232581	0.0718377	3.23758	0.00120547	0.0244037
MGP	1.76398	2.80641	1.42583	1.96827	0.0490371
RICTOR	1209.76	-0.483404	0.315595	-1.53172	0.125591	0.433365
TRMT10A	106.625	-0.446732	0.341288	-1.30896	0.190548	0.530658
AR	183.682	-0.249014	0.128771	-1.93377	0.0531413	0.278316
RPS6	22549.2	0.0681891	0.0972812	0.700948	0.483335	0.778811
NSMCE4A	331.802	0.105854	0.160911	0.657839	0.510642	0.795547
KRT27	0
LIN7B	38.2262	0.166318	0.290556	0.572415	0.567041	0.828435
CLEC10A	0.211498	0.967751	3.5338	0.273855	0.784196
SLC6A3	5.17177	-0.178947	0.638093	-0.280441	0.77914
FCN3	0.327034	-1.3704	2.61262	-0.524533	0.599908
ISM2	3.78909	0.303723	0.825804	0.367791	0.713029
MAP2K1	1400.84	-0.0195337	0.0732925	-0.266518	0.789841	0.93262
BICD1	305.451	0.0813912	0.138509	0.587624	0.556785	0.823105
TAF4B	191.263	0.0878017	0.13422	0.654161	0.513008	0.796568
SMS	6309.42	-0.0520048	0.0436289	-1.19198	0.23327	0.579364
FBLN2	212.018	0.0704572	0.139394	0.505452	0.613241	0.855039
DBP	150.41	0.0441212	0.300157	0.146994	0.883137	0.964543
CD99L2	646.641	-0.0495561	0.11316	-0.437928	0.661439	0.876683
MTSS1	38.7744	0.140752	0.233193	0.603585	0.546119	0.816167
AURKB	2187.23	0.1315	0.159499	0.824453	0.409682	0.733207
MELTF	442.481	0.107457	0.167313	0.642255	0.520708	0.801832
DDX41	1001.84	0.0380091	0.0766832	0.495664	0.620131	0.858049
LOC105371063	39.6336	0.438923	0.227392	1.93025	0.0535762	0.279523
AMZ2	1027.42	0.0626101	0.0686068	0.912592	0.361457	0.695906
HNRNPA3	6344.54	-0.0890898	0.123833	-0.719433	0.471874	0.773572
CYP27B1	42.188	0.33054	0.231427	1.42827	0.153214	0.476317
TBC1D3H	34.4998	-0.614111	0.545041	-1.12673	0.259858	0.607834
FMO5	34.4892	-0.0137199	0.242819	-0.0565028	0.954941	0.9861
THBS1	887.762	0.674432	0.222919	3.02546	0.00248255	0.040729
LOC105370733	6.77617	-0.0576909	0.549778	-0.104935	0.916428
LOC107987233	0.437175	-1.9558	1.98593	-0.98483	0.324707
MAPKAPK5	753.1	0.120701	0.0842512	1.43263	0.151964	0.475836
TBX1	1636.01	0.360971	0.0866245	4.16707	3.08534e-05	0.00140275
REM2	7.55505	0.392323	0.568849	0.689679	0.490396	0.783712
ARRB2	1263.7	0.151984	0.146391	1.03821	0.299174	0.644654
FAM131C	577.366	0.644673	0.28175	2.2881	0.0221316	0.169903
TRIM54	12.9183	1.37194	0.448522	3.05881	0.00222216	0.0375436
GRPR	13.7063	-0.180768	0.405174	-0.44615	0.655489	0.873627
KLF17	99.2369	0.0136895	0.186665	0.073337	0.941538	0.982067
MEIS2	205.022	-0.125966	0.184627	-0.682273	0.495066	0.786235
CSNK2B	4170.45	0.0760254	0.104606	0.726775	0.467364	0.770773
TMEM128	101.872	-0.00828356	0.177361	-0.0467045	0.962749	0.988422
LOC105369214	1.41509	0.156019	1.42718	0.109319	0.912949
AMER1	457.808	0.443222	0.114601	3.86753	0.000109945	0.00388783
NAXD	700.137	0.151688	0.086413	1.75539	0.0791934	0.341342
ENPEP	0.664544	-2.69211	2.13911	-1.25852	0.208204
MYL5	63.2519	-0.00379329	0.202941	-0.0186916	0.985087	0.996305
DTHD1	0.114566	0.486859	3.5338	0.137772	0.890421
C10orf95	42.9205	-0.317615	0.245063	-1.29606	0.194956	0.536816
PAXBP1	572.171	0.0991034	0.203413	0.487203	0.626114	0.860772
CAP2	725.189	-0.170193	0.17251	-0.986572	0.323852	0.663561
HSPA1L	140.005	-0.832553	0.128657	-6.47113	9.72746e-11	1.95765e-08
MINDY1	214.27	-0.133125	0.146125	-0.911038	0.362275	0.696214
DCAF16	585.108	0.164227	0.129626	1.26693	0.205182	0.550019
DAB2	5019.71	0.136568	0.0681985	2.0025	0.045231	0.255249
GNB1L	117.124	0.243777	0.146954	1.65887	0.0971427	0.378894
ARTN	31.8221	-0.191921	0.243421	-0.788433	0.430444	0.746213
NLRP8	3.97468	-0.671576	0.666392	-1.00778	0.31356
CPA3	23.2302	-0.897573	0.386596	-2.32174	0.0202472	0.161847
DUSP7	756.1	0.314279	0.185275	1.69628	0.0898327	0.363207
ENGASE	466.22	-0.0874762	0.0878639	-0.995587	0.319451	0.659977
HMGB1	8786.78	-0.105553	0.0791386	-1.33378	0.182277	0.519897
UBA5	818.362	-0.161026	0.172176	-0.935238	0.349666	0.68585
BCKDK	1440.54	0.0834605	0.0715383	1.16666	0.243349	0.590154
COPS5	968.255	-0.0729656	0.103266	-0.70658	0.479828	0.776969
SPESP1	0.114566	0.486859	3.5338	0.137772	0.890421
PCDHGB3	0.763408	-0.593343	1.68943	-0.35121	0.725431
CCNF	2064.81	-0.0181518	0.180016	-0.100834	0.919682	0.97648
ORAI2	1547.99	0.350377	0.174948	2.00275	0.0452037	0.255249
FLVCR1	869.629	0.0308759	0.0815149	0.378776	0.704854	0.895048
OXER1	0.22023	0.967751	3.5338	0.273855	0.784196
RBM6	1056.23	0.260259	0.0824754	3.15559	0.00160172	0.0300739
IMPDH2	5380.97	-0.142297	0.0652959	-2.17926	0.0293122	0.199889
PRRT1B	6.28575	0.129344	0.792361	0.163239	0.87033
POU5F1B	20.5182	-0.327117	0.376029	-0.869925	0.384341	0.714235
CIART	3.02516	-0.175036	0.927832	-0.188651	0.850366
EEF1AKNMT	1056.95	0.0531232	0.074502	0.713043	0.475819	0.774867
KISS1	0.105749	0.486859	3.5338	0.137772	0.890421
BBS5	387.183	0.0504559	0.108706	0.46415	0.64254	0.867595
NKAIN3	196.553	-0.101949	0.356947	-0.285615	0.775173	0.926493
TGFB3	82.9252	-0.109128	0.15578	-0.700522	0.483601	0.778965
APOBEC3B	575.812	0.144575	0.165011	0.876156	0.380945	0.710832
JPH4	0.560657	0.922298	2.54586	0.362273	0.717148
OR2T8	0
CSNK1G2	1858.53	0.175352	0.128658	1.36293	0.172905	0.506867
LENG9	242.375	0.186261	0.127442	1.46153	0.143869	0.464483
LOC105371095	0.954153	2.98416	2.23792	1.33346	0.182382
WDR61	576.872	0.0497553	0.0851357	0.584423	0.558936	0.823819
ZNF618	316.658	0.155616	0.189103	0.822917	0.410555	0.733862
CENPP	256.111	-0.106558	0.144205	-0.738934	0.459947	0.765014
LAMTOR1	1222.89	0.0774835	0.157432	0.492172	0.622598	0.859521
CAPS	18.1724	0.00314802	0.323372	0.00973496	0.992233	0.997483
TAF1D	1125.06	-0.171379	0.318299	-0.538421	0.590286	0.843135
L1CAM	10650.4	0.00568531	0.119877	0.0474262	0.962174	0.988317
PAM	3026.09	-0.296542	0.0801457	-3.70004	0.000215568	0.00659866
COPS7B	784.733	0.0794547	0.087633	0.906675	0.364579	0.697498
PRIM1	408.96	-0.454045	0.0962143	-4.7191	2.36894e-06	0.000162095
CAPN13	0.340975	0.00597984	2.64329	0.00226227	0.998195
MOG	21.7611	0.489757	0.343208	1.427	0.153581	0.47661
PTGES	1474.01	0.506746	0.308906	1.64045	0.100911	0.387151
LOC101929738	0.114566	0.486859	3.5338	0.137772	0.890421
KRT17	3882.26	-0.197059	0.0671937	-2.93269	0.00336034	0.0503492
ACAD8	448.644	0.215099	0.0883528	2.43455	0.0149105	0.134908
HYOU1	10881	0.250251	0.060796	4.11625	3.85094e-05	0.00166772
SLC25A13	1291.07	0.160783	0.0639174	2.51549	0.0118868	0.116392
SPAG16	174.777	-0.517966	0.308134	-1.68098	0.0927673	0.368832
SP7	0
MTG1	424.333	-0.0882843	0.106083	-0.832222	0.405284	0.729681
TMCO3	1313.69	-0.0739921	0.0520852	-1.4206	0.155434	0.478813
ALOX15	13.0171	0.198612	0.475594	0.417609	0.676233	0.883798
GGT1	1550.94	0.203076	0.0610975	3.3238	0.000887985	0.0195638
NFKBIZ	168.486	-0.388013	0.209169	-1.85502	0.063593	0.305787
CST11	0
PROSER1	793.321	0.0327859	0.108144	0.303167	0.761762	0.921405
CDC42	4441.16	0.0617124	0.0474862	1.29958	0.193744	0.534883
BTBD17	0.217154	-0.474918	3.5338	-0.134393	0.893092
MUSTN1	2.25645	-0.363984	1.92698	-0.188889	0.85018
MYLK2	11.7682	0.630453	0.570302	1.10547	0.268955	0.616731
ACTL6B	0.109935	-0.95581	3.5338	-0.270476	0.786794
ZNF22	329.065	-0.0427649	0.0952189	-0.449122	0.653344	0.872582
INPP5E	552.053	0.285223	0.199001	1.43327	0.15178	0.475746
NARS1	2475.84	-0.459188	0.148889	-3.08411	0.00204165	0.0352996
CSNK2A1	2104.13	0.0171963	0.0589097	0.291909	0.770356	0.924846
ABCA6	7.78155	0.0586669	0.533339	0.109999	0.91241	0.973138
ADAL	425.125	-0.305615	0.128913	-2.37072	0.0177536	0.151104
VCPKMT	99.8495	0.121597	0.217352	0.559446	0.575857	0.834987
NFKBID	230.881	0.235597	0.154236	1.52751	0.126633	0.435135
SLC37A1	376.978	0.159283	0.093174	1.70953	0.0873537	0.359205
MVB12B	194.861	-0.0554355	0.18578	-0.298393	0.765403	0.922776
TYR	0
BTF3L4	1098.06	-0.0482941	0.0766105	-0.630385	0.528443	0.806947
DNLZ	340.593	0.289926	0.214782	1.34986	0.177061	0.513692
LCNL1	0.876477	0.58174	1.76113	0.330322	0.741157
GAGE2A	1345.77	0.12439	0.125859	0.988327	0.322993	0.662493
H4C14	136.201	-0.630927	0.144859	-4.35545	1.32794e-05	0.000695163
BAP1	1428.39	-0.0131922	0.101221	-0.130331	0.896305	0.968114
STEAP4	22.3062	-0.0786076	0.382368	-0.205581	0.837118	0.947722
ADGRB1	8.81044	0.312497	0.468464	0.667068	0.504729	0.791908
GNRHR	2.53133	0.85055	0.903891	0.940988	0.346711
CLDN3	7.33092	-0.18059	0.504302	-0.358099	0.720269
AARS2	620.235	-0.0273094	0.098591	-0.276997	0.781782	0.929068
PCDHA8	0
COMMD7	817.141	-0.0801165	0.173304	-0.462288	0.643875	0.868035
LOC107986908	2.18484	-0.716204	0.939747	-0.762125	0.445986
HDC	4.62931	0.161491	0.666437	0.242321	0.808532
ACP3	12.5255	0.00111934	0.381618	0.00293314	0.99766	0.999113
POLG	1660.29	-0.203077	0.0576506	-3.52254	0.000427435	0.0115265
RHEX	1.1917	-0.208755	1.32826	-0.157164	0.875115
TRMT44	131.589	0.0632079	0.136841	0.461908	0.644147	0.868231
OR2A2	0.316787	1.42808	3.45535	0.413297	0.679389
SULT1C2	3.10246	0.330872	0.806952	0.410027	0.681786
LOXHD1	0.105749	0.486859	3.5338	0.137772	0.890421
CCNT2	382.165	-0.183439	0.28462	-0.644506	0.519248	0.800755
ZNF620	35.866	0.17953	0.291578	0.615717	0.538081	0.811778
PSD2	2.86728	-0.076925	0.89745	-0.085715	0.931693
C8orf88	1.2173	0.422447	1.24513	0.339279	0.7344
MMAA	48.1911	0.0166804	0.217402	0.0767261	0.938841	0.981558
TFG	3470.77	0.113204	0.0458773	2.46754	0.0136044	0.126823
TTC23	436.332	-0.115107	0.0796002	-1.44606	0.148159	0.470759
GTPBP2	1583.15	-0.244323	0.11721	-2.08449	0.0371158	0.229521
H1-0	4525.96	-0.37131	0.131186	-2.8304	0.00464903	0.0622524
MRGBP	1302.63	0.243568	0.145146	1.67809	0.0933294	0.370083
TTC8	412.456	-0.069927	0.0794639	-0.879985	0.378868	0.710593
SLCO2B1	1.52055	0.307728	1.29241	0.238104	0.811801
PKNOX1	306.062	-0.134763	0.12161	-1.10816	0.267795	0.615411
ZBTB32	4.04404	-1.08477	0.706183	-1.5361	0.124515
DCUN1D5	1212.55	0.054542	0.0667254	0.81741	0.413694	0.735439
ARHGAP24	8.36639	0.298091	0.494752	0.602505	0.546838	0.81657
RAB33A	2.00873	0.396828	1.11607	0.355557	0.722172
TBC1D28	1.10313	0.226579	1.46552	0.154607	0.877131
PSD	3.44941	0.302107	0.739825	0.408349	0.683018
MRPL15	1063.89	0.0337525	0.101143	0.33371	0.738598	0.910801
BCCIP	976.562	0.0052737	0.277022	0.0190371	0.984812	0.996305
WNK1	5575.19	-0.0586352	0.107408	-0.545911	0.585127	0.840611
PPP1R16A	908.074	0.15464	0.139305	1.11008	0.266963	0.614347
KIF19	0
CELF4	4.38524	-0.416322	0.650938	-0.639572	0.522451
UTP4	2355.34	0.177996	0.103142	1.72575	0.0843931	0.353078
FAIM2	0.675618	-0.976811	1.73251	-0.563813	0.572882
PARP15	188.755	0.0230266	0.257939	0.0892718	0.928866	0.978303
SUPT16H	3877.37	-0.0422631	0.0681495	-0.620153	0.535157	0.810407
CIRBP	573.423	0.0139512	0.119774	0.11648	0.907272	0.972052
ATF7-NPFF	1.63455	-2.50568	2.71366	-0.923358	0.355821
GAS1	198.276	0.398985	0.20738	1.92393	0.0543628	0.281235
TEKT3	1.21367	0.419872	1.2043	0.348644	0.727357
DECR1	454.947	0.0243212	0.0920468	0.264227	0.791605	0.932907
RASAL1	1.34235	0.0180249	1.16539	0.0154668	0.98766
TMEM135	381.538	-0.154325	0.142777	-1.08088	0.27975	0.626649
MCRS1	1960.53	0.0147873	0.145666	0.101515	0.919141	0.97648
GFOD1	192.556	0.348645	0.206345	1.68962	0.0911007	0.365131
SIK2	1580.92	0.0243476	0.0948653	0.256654	0.797446	0.935458
UQCC3	626.643	0.0975901	0.16284	0.599302	0.548972	0.817631
CCDC175	0
GALNT3	352.442	-0.767142	0.108571	-7.06581	1.5968e-12	4.04672e-10
CD300LB	0.640954	1.18587	2.05628	0.576707	0.564137
COX6B2	19.5138	-0.249814	0.440756	-0.566785	0.57086	0.832061
SH3RF2	282.921	-0.330832	0.155572	-2.12656	0.033457	0.216277
DNASE1L2	35.0134	0.0201986	0.2515	0.0803127	0.935989	0.980556
C12orf57	1289.47	-0.00590323	0.145696	-0.0405173	0.967681	0.989964
EQTN	0.322237	0.00597965	2.67847	0.00223248	0.998219
MAB21L1	0.441824	-0.888785	2.51345	-0.353611	0.72363
PSMB1	1898.94	-0.0506032	0.10145	-0.498798	0.617921	0.857522
PBRM1	724.524	-0.0859886	0.156979	-0.547771	0.583849	0.839944
EWSR1	4511.46	-0.044315	0.114073	-0.388478	0.697662	0.892791
PDZK1IP1	424.207	0.451895	0.143308	3.1533	0.00161435	0.0302635
XYLB	325.418	-0.140064	0.164911	-0.849327	0.395699	0.722983
GLMN	242.91	-0.0345893	0.17143	-0.20177	0.840097	0.948966
SLC38A7	809.84	0.353743	0.169921	2.08181	0.0373598	0.230154
SLC2A7	0.105749	0.486859	3.5338	0.137772	0.890421
BABAM2	1014.42	-0.038061	0.0842107	-0.451973	0.651288	0.871706
UTP6	980.845	0.152525	0.0824513	1.84988	0.0643305	0.307626
OR10S1	0
PROX1	0.329791	0.00597973	2.66397	0.00224467	0.998209
LTO1	223.648	0.251983	0.133327	1.88997	0.058762	0.292636
ZSCAN26	204.769	-0.182174	0.123484	-1.47528	0.140136	0.458356
DHX15	3096.35	-0.00165757	0.136908	-0.0121072	0.99034	0.997223
NDUFC2-KCTD14	3.71794	0.458736	1.55534	0.294943	0.768038
BORCS8	368.421	0.124971	0.128844	0.969942	0.332075	0.671958
XIAP	765.142	-0.108881	0.115651	-0.941466	0.346466	0.683731
DDX39B	5122.94	-0.0279526	0.137564	-0.203197	0.838981	0.948645
LOC107987211	11.6731	0.624628	0.410827	1.52042	0.128407	0.438325
KRT4	2.19336	3.14234	1.42726	2.20167	0.0276888
ATAT1	227.811	0.117978	0.105577	1.11746	0.263798	0.610803
RMDN1	727.983	-0.335085	0.0730576	-4.58658	4.50563e-06	0.000274043
SEC14L4	185.519	0.07894	0.237391	0.332531	0.739488	0.911187
PSMD1	2275.6	0.0642451	0.0894949	0.717863	0.472842	0.773836
APCDD1	11.1879	-0.381711	0.415944	-0.917697	0.358777	0.694269
LIPN	7.58298	-0.0920264	0.500225	-0.18397	0.854037	0.953339
ZNF346	450.113	0.0590037	0.127717	0.461989	0.644089	0.868231
DNAJB12	1447.4	0.0683348	0.143988	0.474588	0.635081	0.864134
WFDC1	2676.26	0.273025	0.101042	2.70211	0.00689012	0.0823505
MRPS7	1338.18	0.0795444	0.121391	0.655275	0.512291	0.795947
LRRC45	589.414	0.185604	0.151142	1.22801	0.219444	0.567115
ZNF565	47.222	0.334209	0.292052	1.14435	0.252478	0.5984
TKTL1	1.10557	1.00644	1.53948	0.653751	0.513272
SYT6	0.532163	0.853288	2.49432	0.342093	0.732281
FDX2	307.445	0.0320945	0.165322	0.194134	0.846071	0.951122
MAP4K2	885.6	0.0582749	0.158756	0.367072	0.713566	0.899158
PCK1	62.9033	1.03834	0.615996	1.68563	0.0918669	0.366851
TMEM182	109.962	-0.0716671	0.136091	-0.526612	0.598463	0.847093
CRYBA1	0.432933	-0.890255	2.5255	-0.352507	0.724458
TSPAN6	8.26269	-0.331527	0.795028	-0.417	0.676678	0.884021
SEC23B	1402.1	-0.0998613	0.0693553	-1.43985	0.14991	0.473867
SDC2	556.23	0.33302	0.0723195	4.60484	4.12776e-06	0.000261521
BMP2K	374.911	-0.222849	0.126465	-1.76215	0.0780445	0.338719
CTSO	2.22113	-0.400587	1.01876	-0.393211	0.694164
PPP1R35	659.083	0.0303821	0.125385	0.242309	0.80854	0.939533
MAEA	652.145	0.079749	0.0698485	1.14174	0.253561	0.59911
TIMM50	2443.63	0.222869	0.125553	1.7751	0.0758817	0.335089
KLF18	0.876773	-1.73595	1.59494	-1.08841	0.276414
ZNF235	49.2876	0.108892	0.236873	0.459705	0.645728	0.868907
FOXQ1	781.425	0.505518	0.196701	2.56998	0.0101704	0.105403
ADAMTS8	101.714	0.431269	0.158815	2.71554	0.00661675	0.080454
OCM	0.105749	0.486859	3.5338	0.137772	0.890421
BCLAF3	136.68	-0.0658331	0.288285	-0.228361	0.819366	0.942429
SH2D5	135.164	0.527958	0.314758	1.67735	0.0934748	0.37014
SOCS2	129.359	0.569177	0.256213	2.2215	0.0263172	0.188879
KLHL31	42.6951	-0.138993	0.373375	-0.372262	0.709698	0.897285
IRS2	2656.2	-0.00146299	0.0939847	-0.0155663	0.98758	0.997014
SMC1B	4.13229	-0.712223	0.840478	-0.847402	0.396771
DPY19L2	32.0681	-0.146765	0.282891	-0.518804	0.603897	0.850853
CLGN	69.4729	-0.223163	0.266887	-0.836169	0.40306	0.727016
ZDHHC5	3025.06	0.0512737	0.0553209	0.926841	0.354009	0.689723
KLHL35	497.386	-0.207893	0.172797	-1.2031	0.228936	0.5752
TMTC3	312.987	-0.246203	0.414575	-0.593867	0.552601	0.820009
NCOA4	3801.06	-0.103581	0.0492707	-2.10228	0.0355286	0.22375
CSTF1	1069.48	0.0160605	0.0803323	0.199926	0.841539	0.949341
KLF2	174.394	-0.454744	0.39854	-1.14102	0.253861	0.599249
SENP5	493.41	0.117466	0.129487	0.907165	0.36432	0.697426
SETSIP	1.02279	1.93746	2.07919	0.931833	0.351423
C8G	8.39571	0.491297	0.488564	1.00559	0.314611	0.656796
EIF6	3704.72	0.116444	0.165504	0.703572	0.481699	0.777531
SOGA1	2115.81	0.152295	0.098921	1.53956	0.123668	0.430635
POLR3B	485.147	-0.104934	0.115965	-0.904877	0.365531	0.698263
DACH2	0.107012	0.486859	3.5338	0.137772	0.890421
SMARCA5	1776.91	-0.406925	0.240848	-1.68955	0.0911133	0.365131
PHOX2B	0.224708	-0.474918	3.5338	-0.134393	0.893092
LOC100996709	127.711	0.728617	0.300684	2.4232	0.0153844	0.137515
GLIS3	291.394	-0.0967979	0.162495	-0.595698	0.551377	0.819282
NME3	373.292	0.231037	0.165378	1.39702	0.162407	0.489373
ACADS	127.116	-0.00774178	0.23081	-0.0335417	0.973243	0.992054
NIPAL2	188.562	-0.613272	0.148603	-4.12691	3.67667e-05	0.00159894
TMEM37	130.267	-0.0411479	0.170413	-0.24146	0.809199	0.939812
ZNRF1	370.557	0.27506	0.161786	1.70015	0.0891034	0.362108
GUCY2D	4.2874	-0.475228	0.682007	-0.696808	0.485923
GPR119	0
MAGEA11	15.571	0.10563	0.394582	0.267702	0.788929	0.932501
STK36	239.16	0.00861368	0.140334	0.0613797	0.951057	0.984584
ZNF280A	7.64266	0.00910902	0.510353	0.0178485	0.98576	0.99659
NFIL3	444.764	-0.0567914	0.33291	-0.170591	0.864546	0.957923
PLXNA1	1947.53	0.277253	0.0992055	2.79474	0.00519419	0.0675972
LRRC58	2432.78	-0.337771	0.316649	-1.0667	0.286106	0.632654
MRPS9	1014.53	-0.070244	0.120426	-0.583294	0.559695	0.824295
CDC14C	25.8524	0.0976165	0.331837	0.29417	0.768628	0.924016
PATZ1	604.402	0.0969207	0.149711	0.647384	0.517384	0.799823
IKZF2	12.8377	-0.217857	0.398385	-0.546851	0.584481	0.840312
FBXO42	545.9	-0.0982807	0.0960249	-1.02349	0.306075	0.650697
TMEM106B	892.754	-0.45844	0.310055	-1.47858	0.139253	0.45667
OVOL1	0.656142	-0.999049	1.58777	-0.629216	0.529208
DNAH2	6.15427	0.0787979	0.594774	0.132484	0.894602
LRPAP1	1331.86	0.319787	0.0844056	3.78869	0.000151445	0.00498401
SCAMP1	693.423	-0.0879263	0.18449	-0.476592	0.633653	0.863517
ARMCX5-GPRASP2	100.287	-0.123302	0.201124	-0.613063	0.539835	0.812781
C12orf73	219.856	0.18319	0.135698	1.34998	0.177022	0.513685
GLRX	431.107	-0.236986	0.163041	-1.45354	0.146075	0.467884
EIF3F	4749.38	-0.0457632	0.0670934	-0.682082	0.495187	0.786244
CHST13	307.687	0.225783	0.236674	0.953982	0.340093	0.679153
GUCA2B	0.220315	0.967751	3.5338	0.273855	0.784196
TRPC1	138.846	-0.12706	0.179998	-0.705894	0.480254	0.777196
EDN1	553.164	0.1018	0.106893	0.952362	0.340913	0.679691
CPB2	0.961326	1.86029	2.06551	0.900644	0.367778
ZNF562	574.437	-0.0893748	0.121545	-0.735325	0.462142	0.766038
RPL34	4008.16	0.019928	0.137404	0.145032	0.884685	0.965002
ADAMTSL5	430.755	0.102541	0.129704	0.79058	0.429189	0.745798
CBX7	111.803	0.00254051	0.194157	0.0130848	0.98956	0.997223
IMMT	2673.69	-0.113273	0.0724518	-1.56342	0.117954	0.420012
TYW1B	81.745	0.174761	0.167434	1.04377	0.296594	0.642533
OR10H1	0.42986	0.475667	2.58698	0.18387	0.854116
C16orf90	0.231039	0.967751	3.5338	0.273855	0.784196
UBQLN4	3107.24	0.0638552	0.132398	0.482298	0.629595	0.861859
ODR4	489.311	-0.200882	0.393083	-0.511042	0.609322	0.853051
NDUFAF7	425.191	0.111115	0.173961	0.638735	0.522995	0.803929
LOC105374103	8.2777	-0.0706197	0.610347	-0.115704	0.907887	0.972089
VSIG1	26.2247	0.0401856	0.272839	0.147287	0.882906	0.964445
PRICKLE3	1008.4	0.00371153	0.0678826	0.0546758	0.956397	0.98653
SCGB2A1	0.105289	0.486859	3.5338	0.137772	0.890421
BORCS5	160.804	-0.105837	0.119187	-0.887988	0.374547	0.706405
SNAI3	5.77215	-0.071085	0.576259	-0.123356	0.901825
LCTL	30.781	-0.0356796	0.309029	-0.115457	0.908083	0.972159
C1QL2	0
RAB13	1819.5	-0.0610279	0.0876336	-0.696398	0.48618	0.780728
ACSM6	0
C2CD3	776.255	-0.177913	0.108163	-1.64487	0.0999974	0.385118
ARL5B	360.75	-0.312385	0.299995	-1.0413	0.297735	0.643581
KHDRBS1	4924.25	-0.00378014	0.13108	-0.0288384	0.976993	0.993325
ZNF350	81.5591	-0.244685	0.331456	-0.738212	0.460385	0.765073
GABARAPL1	1369.39	0.149901	0.0993013	1.50955	0.131157	0.442752
C20orf144	5.20808	-0.299775	0.778244	-0.385194	0.700094
DPH7	849.73	0.163013	0.126613	1.28749	0.197924	0.540816
DUXA	33.7915	-0.452595	0.281492	-1.60784	0.107869	0.401139
RPL30	13315.4	0.0860664	0.118101	0.72875	0.466155	0.769985
HLA-DOA	3.93452	0.180313	0.704596	0.25591	0.79802
ZNF816	90.724	-0.414628	0.333522	-1.24318	0.2138	0.559652
CLPX	928.052	-0.023346	0.126289	-0.184861	0.853338	0.953339
CTRB2	0
CD1E	0
SMCHD1	1023.22	-0.333558	0.329517	-1.01226	0.311412	0.654637
ARL17B	295.538	-0.144079	0.250336	-0.575543	0.564924	0.82764
POLQ	577.795	0.00172314	0.330522	0.0052134	0.99584	0.99872
GBP6	11.0359	0.297285	0.475765	0.624857	0.532065	0.80925
SCARB1	5493.58	-0.071226	0.0659609	-1.07982	0.280222	0.627415
TBC1D5	407.45	-0.635281	0.185713	-3.42076	0.000624457	0.014888
LOC112267857	2.10283	0.122991	0.96605	0.127313	0.898692
DNTTIP2	1786.87	0.0927337	0.3343	0.277396	0.781476	0.929045
FGFR4	407.517	0.349787	0.176623	1.98042	0.0476569	0.263978
GMEB2	911.122	0.0657502	0.0649495	1.01233	0.311382	0.654637
FMO1	0
ZNF730	1.17463	1.1348	1.70967	0.663754	0.506848
SPDYE6	6.60809	1.00265	0.831447	1.20591	0.227851
HDAC4	316.596	0.0371017	0.142416	0.260517	0.794465	0.933849
UBQLN1	6910.21	-0.187434	0.0871898	-2.14972	0.031577	0.209429
PARL	610.95	0.299731	0.114076	2.62747	0.00860224	0.0944797
GALNT2	5219.28	0.266317	0.0607698	4.38239	1.17386e-05	0.000632453
ENKD1	254.948	-0.144139	0.155046	-0.929649	0.352553	0.68924
TLL1	412.286	0.031668	0.193445	0.163706	0.869963	0.960724
RBBP6	1033.95	-0.00898171	0.344158	-0.0260977	0.979179	0.994368
AHDC1	1609.46	0.0681383	0.169788	0.401315	0.688188	0.888725
MATN4	3.07128	0.0752115	0.910648	0.0825912	0.934177
COPG2	611.078	-0.105932	0.107707	-0.983522	0.325351	0.665434
ATRNL1	42.0672	0.219514	0.267331	0.821132	0.411571	0.734246
WDR47	454.463	0.0485103	0.102588	0.472866	0.636309	0.864134
PNPLA6	1829.56	-0.116517	0.139119	-0.837531	0.402294	0.726401
THSD4	611.637	-0.097021	0.167672	-0.578635	0.562835	0.826172
NDUFB7	1477.55	0.0978944	0.145295	0.673761	0.500463	0.789764
P3H3	55.8256	0.445659	0.299674	1.48715	0.136976	0.452782
STK38L	451.368	0.000875921	0.15434	0.00567527	0.995472	0.998698
RBM41	444.548	0.263616	0.343245	0.768011	0.442481	0.755691
CYP17A1	0.214025	0.967751	3.5338	0.273855	0.784196
SUPT20HL1	0.110141	-0.95581	3.5338	-0.270476	0.786794
LOC101927345	25.0457	-0.303045	0.607854	-0.498548	0.618098	0.857522
DSC1	5.32056	1.55921	0.767193	2.03235	0.0421182
MT1H	0
C1D	301.212	-0.00772096	0.164618	-0.0469024	0.962591	0.988422
TSPO2	0
ECM1	907.091	-0.501836	0.240148	-2.0897	0.0366451	0.228156
DNHD1	342.754	0.11967	0.167619	0.713939	0.475265	0.774654
ZKSCAN1	1115.22	-0.199773	0.187043	-1.06806	0.285494	0.632097
GDE1	2561.49	-0.0180147	0.0863313	-0.20867	0.834706	0.947088
LMOD1	6.10478	0.311811	0.672226	0.463848	0.642756
GFY	13.7357	0.238832	0.488628	0.48878	0.624998	0.860645
HYAL4	1.86493	-0.127144	1.10741	-0.114813	0.908594
TRPM4	112.4	0.10345	0.235829	0.438667	0.660903	0.876683
CFAP74	3.06643	0.0759532	0.777604	0.0976759	0.92219
ZNF335	985.228	0.273443	0.11145	2.4535	0.0141473	0.130374
POLR1F	518.424	-0.108106	0.217583	-0.496848	0.619296	0.858049
TJP1	1052.22	-0.116522	0.105976	-1.09951	0.271545	0.619106
CASQ1	1.93397	2.93661	1.68703	1.74069	0.0817376
RPL18A	18212.8	0.0606523	0.14342	0.422901	0.672368	0.882116
NBPF3	242.356	0.0550815	0.179342	0.307131	0.758743	0.92027
MAF	1.30575	1.31509	1.35576	0.970003	0.332045
IL17RB	258.476	0.0512196	0.195768	0.261634	0.793603	0.93343
RCAN1	377.873	0.0807532	0.0882345	0.915211	0.360081	0.6956
CELA2A	0
RAD52	171.686	-0.233396	0.141482	-1.64965	0.0990153	0.382884
CSDE1	17264.9	-0.0251123	0.0696504	-0.360549	0.718437	0.900679
CFAP36	444.275	0.000335147	0.144047	0.00232666	0.998144	0.999166
TCHHL1	0
KRT38	0.105749	0.486859	3.5338	0.137772	0.890421
ARHGEF25	4.39443	0.999622	0.852519	1.17255	0.240976
C14orf132	40.2992	0.705734	0.240253	2.93746	0.00330908	0.0497088
DENND1B	223.304	-0.289578	0.344146	-0.841441	0.400101	0.725073
NPAP1	18.8288	-0.286058	0.36288	-0.788301	0.430521	0.746213
PTGDS	44.2915	0.0993444	0.258086	0.384928	0.700291	0.893412
MVB12A	742.616	0.0627548	0.154084	0.407277	0.683805	0.886974
CENPW	251.151	-0.401341	0.196897	-2.03833	0.0415168	0.243317
GAS2L1	1078.55	0.220683	0.182967	1.20614	0.227764	0.573839
ARRDC5	4.89851	-0.949436	0.696452	-1.36325	0.172805
ADAM19	0.330456	0.00597974	2.66271	0.00224573	0.998208
TMEM225B	32.4553	0.404274	0.330799	1.22211	0.221665	0.56793
C17orf100	60.9398	0.0771571	0.20939	0.368485	0.712512	0.899158
AP2M1	11116.6	0.13105	0.112955	1.16019	0.245969	0.592601
PUM2	1705.85	-0.167672	0.166954	-1.0043	0.315234	0.657392
B3GALNT2	999.966	0.125551	0.11725	1.0708	0.28426	0.6312
FAM13C	8.88026	0.42471	0.685457	0.619602	0.53552	0.810407
MAGEA5	0.749764	0.28252	2.39967	0.117733	0.906279
CRACD	271.844	0.133685	0.121678	1.09868	0.271906	0.619406
ZNF485	92.0682	-0.0983381	0.293487	-0.335068	0.737574	0.910801
DUSP13	2.66236	0.937265	1.04981	0.892795	0.371967
MAN1A2	861.733	-0.0137269	0.21831	-0.0628782	0.949863	0.984339
GHSR	0.109935	-0.95581	3.5338	-0.270476	0.786794
GP6	25.0578	0.358529	0.291465	1.23009	0.218663	0.565992
TTC1	1498.32	0.0840687	0.0829098	1.01398	0.310593	0.654119
ASPHD1	476.841	0.258105	0.137693	1.8745	0.060861	0.298027
TNFAIP8L1	291.487	0.241033	0.202941	1.1877	0.234951	0.580087
PYCR2	1685.56	-0.213494	0.0961932	-2.21943	0.0264577	0.188909
FADS1	8578.21	-0.168384	0.0558293	-3.01605	0.00256089	0.0414828
SLC35E2B	1186.16	-0.136473	0.0999834	-1.36496	0.172266	0.505783
LOC105379545	0.212302	0.967751	3.5338	0.273855	0.784196
SEC11C	391.998	0.0156285	0.12943	0.120748	0.90389	0.970176
BLOC1S1	1079.12	0.246496	0.152988	1.61121	0.107134	0.399502
CXorf21	3.00389	0.0139722	0.815917	0.0171246	0.986337
SEPTIN3	312.175	0.372189	0.176995	2.10282	0.0354814	0.223659
MYH11	13.5137	0.046228	0.461158	0.100243	0.920151	0.976484
COX8A	2508.04	0.20302	0.15489	1.31074	0.189945	0.530078
DBH	0.114566	0.486859	3.5338	0.137772	0.890421
IL1A	10.6067	-0.436886	0.594281	-0.735152	0.462247	0.76612
CSMD3	0.327089	-1.37068	2.61255	-0.524654	0.599824
NR4A2	236.451	0.124328	0.123575	1.0061	0.314368	0.656796
SF3B6	1075.29	0.0543839	0.173401	0.313631	0.753801	0.918694
HSF4	261.498	0.185397	0.202501	0.915538	0.35991	0.695476
ZNF781	0.322237	0.00597965	2.67847	0.00223248	0.998219
CNDP1	8.38329	-0.0516986	0.492905	-0.104886	0.916467	0.975176
XAGE5	0.110141	-0.95581	3.5338	-0.270476	0.786794
REEP6	176.575	0.0138561	0.221742	0.0624874	0.950175	0.984415
IGFBPL1	6.29961	0.241483	0.603985	0.399817	0.689292
CISD2	857.291	-0.221103	0.115291	-1.91778	0.0551383	0.283074
STK24	2788.09	-0.164942	0.0756319	-2.18085	0.0291942	0.199562
NNAT	14.8898	0.695742	0.442208	1.57334	0.115641	0.416081
GABRR2	26.9956	0.354389	0.321389	1.10268	0.270166	0.617765
SHOX	36.2047	-0.100457	0.30221	-0.332406	0.739583	0.911187
WASF3	33.2711	0.731985	0.261254	2.80182	0.00508156	0.0667382
RPUSD2	306.752	0.309041	0.177233	1.7437	0.0812117	0.345902
SLC22A2	1.67012	1.71238	1.30233	1.31486	0.188557
CHRM3	151.454	-0.229639	0.153169	-1.49925	0.133808	0.4473
APBB2	369.316	-0.206933	0.0999217	-2.07095	0.0383635	0.233128
LHFPL1	0
DPEP3	0.321639	0.00597497	3.44229	0.00173575	0.998615
SNTB1	133.237	-0.215328	0.203388	-1.0587	0.289735	0.636441
PCED1B	27.5333	0.331704	0.597643	0.55502	0.578881	0.836839
LOC107985556	2.86291	-0.0792638	0.952705	-0.0831987	0.933694
PSMC1	2587.1	0.0465364	0.0671982	0.692525	0.488608	0.782333
CCDC177	0.889849	0.599271	1.76488	0.339554	0.734192
ACTR1B	1339.71	-0.0200867	0.205829	-0.0975892	0.922258	0.976602
RACGAP1	3685.07	-0.0767001	0.0603639	-1.27063	0.203861	0.54799
SSX7	0
ATXN2L	5193.5	-0.12668	0.0921544	-1.37466	0.169238	0.500669
NAALAD2	53.3954	0.0801684	0.411481	0.194829	0.845527	0.951122
LOC107987433	4.41083	1.24963	1.05812	1.18099	0.237605
TPCN2	259.417	0.146612	0.193817	0.756442	0.449384	0.759613
CLP1	364.573	0.265421	0.0988042	2.68633	0.00722408	0.0849369
FAM25C	0
PM20D2	422.877	-0.247765	0.116773	-2.12176	0.0338581	0.21775
ZMAT3	252.987	0.189601	0.170352	1.11299	0.265713	0.612477
NCMAP	23.186	0.366019	0.307731	1.18941	0.234277	0.579855
OIP5	356.864	-0.393955	0.10522	-3.74412	0.000181027	0.0057082
SH2D3C	7.05817	-0.540537	0.520599	-1.0383	0.299131
MRPS35	1535.46	-0.166629	0.105904	-1.5734	0.115626	0.416081
PRR3	437.279	0.286062	0.109964	2.6014	0.00928437	0.0994183
EMX1	10.7223	-0.231776	0.475204	-0.48774	0.625734	0.860707
MAP3K5	300.31	0.247262	0.103189	2.3962	0.0165659	0.144397
SPTA1	0.105289	0.486859	3.5338	0.137772	0.890421
NFATC2IP	1232.52	-0.080203	0.0634055	-1.26492	0.205899	0.55066
CALCRL	0.325976	-1.37144	2.61485	-0.52448	0.599945
NFAT5	948.81	-0.131295	0.236628	-0.554857	0.578992	0.836839
CPEB1	99.4516	-0.000516466	0.182971	-0.00282266	0.997748	0.999113
AIFM3	16.795	-0.407951	0.351629	-1.16017	0.245978	0.592601
SPCS2	2550.64	0.0569871	0.0985265	0.578394	0.562998	0.826207
RHOV	667.009	0.218595	0.10189	2.1454	0.031921	0.21068
RNF216	1728.29	0.0074576	0.061509	0.121244	0.903498	0.969982
PIK3C2A	1362.06	-0.215913	0.523622	-0.412345	0.680087	0.884954
SLC16A6	1572.1	-0.00996769	0.266311	-0.0374287	0.970143	0.991156
MUS81	929.913	-0.109289	0.0863329	-1.2659	0.20555	0.550133
ACR	0.325826	-1.37068	2.61503	-0.524155	0.600171
RASSF6	27.2351	-0.214024	0.426841	-0.501415	0.616079	0.856818
PCLO	32.794	-0.0960284	0.291076	-0.329908	0.741469	0.912337
ZBTB33	890.54	-0.153953	0.204489	-0.752864	0.451531	0.76072
TNS3	2385.9	0.142242	0.146668	0.969821	0.332136	0.671981
RAB19	14.6538	0.0195058	0.407848	0.0478261	0.961855	0.988212
AZI2	585.663	-0.322739	0.186569	-1.72987	0.0836541	0.351128
LOC100652833	2.19227	-0.418128	1.06459	-0.39276	0.694497
EFEMP1	4682.3	0.0768386	0.0566323	1.3568	0.174846	0.509532
SIPA1L2	119.504	0.178207	0.142023	1.25477	0.209562	0.554281
SEZ6L	0.345605	1.48157	2.6517	0.558723	0.57635
LONRF1	331.011	-0.077392	0.101284	-0.764111	0.444801	0.756914
TRERF1	606.75	-0.336434	0.0934262	-3.60106	0.000316919	0.00890561
SLC43A1	191.288	-0.0487406	0.144014	-0.338443	0.73503	0.909812
MCF2L2	57.8326	0.00331745	0.19803	0.0167522	0.986634	0.996979
HAND2	0
RHBDD2	1631.39	0.0187511	0.22342	0.0839277	0.933114	0.979878
CLEC4A	2.08353	0.905121	1.06588	0.849174	0.395785
CEP126	153.758	-0.018863	0.402025	-0.04692	0.962577	0.988422
PRKCH	353.547	0.0168717	0.115219	0.146432	0.88358	0.964614
CBLB	373.082	-0.33552	0.148078	-2.26584	0.0234614	0.175352
AGBL1	1.22782	1.18633	1.50144	0.790127	0.429453
SLC26A1	11.5206	0.0504946	0.397731	0.126956	0.898975	0.968738
PHYHIP	36.4583	0.0834429	0.325725	0.256176	0.797815	0.935561
JAK2	189.054	-0.420087	0.199568	-2.10498	0.0352929	0.222602
PCMTD2	299.965	-0.136478	0.0959678	-1.42213	0.15499	0.478033
L3MBTL1	105.427	0.321846	0.173775	1.85209	0.0640134	0.307053
DNAAF3	29.0858	0.225039	0.314419	0.715729	0.474158	0.774419
IFI27L1	244.128	-0.0232758	0.127899	-0.181985	0.855594	0.953339
STOML1	115.025	-0.0187483	0.171091	-0.109581	0.912742	0.9732
PDGFA	612.325	0.0257704	0.0990306	0.260226	0.794689	0.933905
SPTBN1	5706.73	-0.168433	0.121435	-1.38703	0.165433	0.493989
CFAP45	32.8665	0.757724	0.352172	2.15157	0.0314309	0.2087
CT45A7	64.0233	0.227867	0.303183	0.751583	0.452302	0.76072
GPR155	72.3637	0.366434	0.249673	1.46765	0.142198	0.462513
FAM156A	268.365	0.670392	0.134999	4.96592	6.83762e-07	5.70566e-05
SEC23A	1670.17	-0.0526067	0.136602	-0.38511	0.700156	0.893412
LPCAT1	5859.36	0.0698796	0.0559692	1.24854	0.211834	0.557414
HNRNPM	5437.73	-0.144142	0.0565191	-2.55033	0.0107622	0.108935
CYP2C9	5.80581	1.10236	0.655492	1.68174	0.0926202
STK17B	263.568	0.0369855	0.138894	0.266286	0.790019	0.93262
ADAM28	1.40451	0.143598	1.68086	0.0854313	0.931919
GNG13	4.39128	0.222209	0.666735	0.33328	0.738923
PNRC1	650.189	-0.148263	0.175158	-0.846452	0.3973	0.723686
ABCC6	26.1258	-0.028033	0.274407	-0.102158	0.918631	0.976411
FMN1	23.0165	0.20953	0.412229	0.508284	0.611254	0.854619
PERM1	18.7747	-0.0752247	0.32306	-0.232851	0.815877	0.940894
POU2F1	474.248	-0.0378961	0.119872	-0.316139	0.751897	0.917965
MIER2	487.488	0.288737	0.160587	1.79801	0.072176	0.327714
ITPK1	1859.73	0.0433486	0.183051	0.236811	0.812803	0.93988
CTH	388.319	-0.388051	0.261953	-1.48137	0.138507	0.455626
UBE2M	1962.56	0.150442	0.18222	0.825608	0.409026	0.732795
ACVR1C	0.215684	-0.474918	3.5338	-0.134393	0.893092
SCARB2	2113.75	-0.0903822	0.0611102	-1.479	0.139139	0.456406
IGBP1	879.49	-0.0738335	0.128377	-0.575131	0.565203	0.827799
SSTR5	94.5231	-0.474214	0.148642	-3.1903	0.00142125	0.0276276
INTS7	1170.49	-0.0662632	0.106876	-0.620003	0.535256	0.810407
DSG3	7.86288	-0.0198581	0.605848	-0.0327774	0.973852	0.99213
FBXO22	902.297	-0.173662	0.155061	-1.11997	0.262729	0.609933
LOC102724957	0
FGF22	7.34715	1.18362	0.604718	1.95731	0.0503108
NBPF8	1312.63	0.121752	0.075583	1.61083	0.107216	0.399578
NPC1	1449.11	0.0276281	0.0843522	0.327533	0.743265	0.913509
BUB1	3150.76	-0.355723	0.174489	-2.03866	0.0414839	0.243234
LONP1	3006.06	-0.128435	0.0450793	-2.84908	0.00438452	0.0597632
TXN2	1176.54	-0.00106763	0.0935852	-0.0114081	0.990898	0.997223
OSBPL8	1054.65	-0.308524	0.380217	-0.811442	0.417112	0.737374
AP3B2	8.56175	-0.000630328	0.496319	-0.00127001	0.998987	0.999352
TCP11L2	43.6756	-0.460362	0.394994	-1.16549	0.24382	0.590667
MRPL39	579.294	-0.177529	0.148019	-1.19937	0.230386	0.576249
ARMC7	357.06	0.142552	0.216452	0.658584	0.510163	0.79526
KIFC1	2510.72	-0.0566568	0.0843432	-0.671741	0.501748	0.790426
TEX14	12.0696	0.0389686	0.406369	0.0958946	0.923604	0.976779
TOMM22	1157.04	0.150855	0.0828043	1.82182	0.0684816	0.318441
LGI2	0.214025	0.967751	3.5338	0.273855	0.784196
ARNTL2	344.739	-0.14155	0.130018	-1.08869	0.276291	0.623677
ZFR2	5.63893	-0.478177	0.541683	-0.882763	0.377364
PPP1R12C	670.39	0.086182	0.0854145	1.00899	0.312981	0.655649
VPS54	478.58	-0.2992	0.159049	-1.88118	0.0599468	0.295843
TBRG4	1802.34	-0.0206826	0.0750374	-0.27563	0.782832	0.929617
FAM160B2	765.385	0.117911	0.106457	1.10759	0.268039	0.615768
SREK1IP1	316.046	-0.39396	0.323197	-1.21895	0.222865	0.568906
KCTD20	2784.4	0.080877	0.0858526	0.942045	0.34617	0.683608
FGF20	0
SPATA24	139.756	0.140367	0.126111	1.11305	0.265689	0.612477
ANXA2	26324.3	-0.11294	0.0952731	-1.18544	0.235845	0.581207
SUOX	528.528	-0.0694671	0.115255	-0.602724	0.546692	0.816488
RAD1	1852.17	0.0353403	0.0804851	0.439091	0.660596	0.876683
TMEM191C	5.67922	0.0281738	1.03449	0.0272343	0.978273
TOMM20	6247.04	0.123874	0.0647727	1.91244	0.0558197	0.284928
RASGEF1A	102.811	0.497842	0.165289	3.01194	0.0025958	0.0418623
KPNB1	12265.3	0.00361293	0.0643653	0.0561315	0.955237	0.9861
SEPTIN2	5379.26	-0.0111454	0.0554916	-0.200849	0.840817	0.948996
NOSIP	914.381	-0.017901	0.178705	-0.100171	0.920209	0.976484
H4-16	1.96991	0.802503	1.17665	0.682025	0.495223
UBLCP1	462.54	-0.134559	0.150506	-0.894049	0.371296	0.703186
CFDP1	452.274	-0.0419812	0.167281	-0.250961	0.801844	0.937082
COL5A1	11343.7	0.619799	0.134342	4.61361	3.95742e-06	0.000253071
CDC20	4779.45	0.011136	0.147419	0.0755399	0.939785	0.981622
FAF2	1659.63	0.0366748	0.0951545	0.385424	0.699923	0.893412
SLC19A2	678.338	0.0296922	0.169707	0.174961	0.86111	0.955724
GDNF	3.18674	-0.699811	0.884543	-0.791156	0.428853
EEF2K	617.824	-0.269945	0.146023	-1.84865	0.0645087	0.30785
LRRC30	0.114941	0.486859	3.5338	0.137772	0.890421
BICD2	1074.87	0.482149	0.121625	3.96421	7.36379e-05	0.00286288
UQCRHL	15.7304	0.260332	0.580965	0.448102	0.654079	0.873105
SCAMP3	2425.4	0.112956	0.0962585	1.17347	0.240609	0.586731
HAO2	0.457223	0.518448	2.57132	0.201627	0.840208
RILPL2	210.206	0.25401	0.202123	1.25671	0.208859	0.553611
TRANK1	133.681	-0.659026	0.134413	-4.90298	9.43936e-07	7.46691e-05
SGO1	466.131	-0.115761	0.110877	-1.04405	0.296464	0.642503
GALNT14	0
GNAT2	3.42912	0.0777695	0.804124	0.0967133	0.922954
ANKH	3030.91	0.0687635	0.129618	0.530508	0.59576	0.846046
CYP3A4	2.31071	-1.99721	0.958797	-2.08303	0.0372481
MXRA7	1871.13	0.138126	0.139612	0.989358	0.322488	0.662369
SH3D21	132.993	-0.152512	0.328639	-0.464071	0.642597	0.867595
WDR3	2107.61	0.10444	0.12365	0.844643	0.39831	0.724228
C22orf24	3.37023	1.02767	1.04923	0.979452	0.327357
MYO3B	4.34133	0.0374782	0.796424	0.0470581	0.962467
KRTAP4-1	0.110141	-0.95581	3.5338	-0.270476	0.786794
RAB32	293.935	0.0341418	0.129333	0.263983	0.791793	0.932907
CDK5R2	6.94834	0.109143	0.524518	0.208082	0.835165
UGT2B15	1.40046	0.713619	1.4166	0.503755	0.614433
CARF	38.3502	-0.102834	0.287881	-0.357209	0.720935	0.902571
ABRAXAS1	93.9953	-0.193388	0.298288	-0.648327	0.516774	0.799372
BNC1	0.114941	0.486859	3.5338	0.137772	0.890421
SUGP1	728.473	0.202934	0.127966	1.58584	0.112775	0.411442
AKAP1	1547.26	0.166112	0.0896974	1.85192	0.0640375	0.307062
UBXN7	933.406	-0.111336	0.126392	-0.880879	0.378383	0.710468
ERRFI1	1087.28	-0.520601	0.219686	-2.36975	0.0178002	0.151208
SMPDL3A	31.2451	0.277943	0.258226	1.07636	0.281767	0.628625
ZNF609	1447.68	-0.0503489	0.0907129	-0.555036	0.57887	0.836839
RACK1	25294.4	-0.00507662	0.0995687	-0.0509861	0.959337	0.987419
TBC1D24	422.612	0.178881	0.0932456	1.91839	0.055062	0.283074
TKT	16859.8	-0.0114919	0.0710261	-0.161798	0.871465	0.960853
RAC1	8477.12	-0.0478072	0.100035	-0.477905	0.632718	0.863284
RAP1GDS1	652.794	0.0238746	0.0785216	0.304051	0.761089	0.921184
MTUS1	1143.31	-0.508282	0.260297	-1.9527	0.0508556	0.272818
LRRC37B	246.468	-0.127075	0.112788	-1.12668	0.25988	0.607834
PI4KA	1683.42	0.0427909	0.0831429	0.514667	0.606786	0.851766
PSRC1	1037.31	-0.105966	0.086724	-1.22188	0.221752	0.56793
CASP8AP2	287.441	0.547309	0.465707	1.17522	0.239906	0.585962
KIAA1210	4.92744	0.294471	0.849131	0.346791	0.728748
LYNX1-SLURP2	0.114941	0.486859	3.5338	0.137772	0.890421
KERA	0
ZNF33B	382.664	-0.294224	0.292986	-1.00423	0.31527	0.657392
PHPT1	2025.35	0.339942	0.14831	2.2921	0.0218997	0.16935
CRIM1	3432.85	0.20226	0.111442	1.81494	0.0695335	0.320717
LZTR1	748.175	-0.0409257	0.0795132	-0.514703	0.606761	0.851766
PRB3	0
METTL2A	714.193	0.159326	0.0893449	1.78327	0.0745422	0.332067
USP28	778.263	-0.267988	0.227766	-1.17659	0.239358	0.585412
VEZT	1181.2	-0.0359267	0.121093	-0.296687	0.766706	0.923303
PRRG2	6.46752	0.411164	0.679113	0.605442	0.544885
OVCH1	1.31196	-3.21178	1.56834	-2.04789	0.0405711
TEX13B	0.221579	0.967751	3.5338	0.273855	0.784196
HAUS7	502.867	0.000506482	0.100196	0.00505491	0.995967	0.99872
TMCO2	0
VWA3A	3.20186	-0.490473	0.862969	-0.568355	0.569794
B4GALT3	1229.38	0.258105	0.0737998	3.49737	0.000469866	0.0122712
TFDP1	6349.09	0.230454	0.111412	2.06849	0.0385936	0.233674
ACYP2	226.015	-0.368508	0.175639	-2.0981	0.0358966	0.224669
BCAS2	919.159	-0.147246	0.217756	-0.676197	0.498916	0.788778
PHLDA2	2439.56	0.0460448	0.14734	0.312507	0.754655	0.919058
OR52B6	0
CRYBB2	182.84	0.094126	0.160559	0.586239	0.557715	0.823366
PHACTR2	337.362	-0.151491	0.157409	-0.962402	0.335848	0.675731
C4A	20.8485	1.46762	1.93966	0.756639	0.449266	0.759613
SHISA3	6.77482	0.398154	0.603563	0.659672	0.509464
ALG1L2	15.7348	0.261207	0.380868	0.68582	0.492826	0.78532
ETHE1	751.707	0.16329	0.252396	0.646958	0.517659	0.799823
VIPR2	198.414	-0.0635495	0.113553	-0.559647	0.57572	0.834877
FHAD1	17.8148	-0.228328	0.396338	-0.576094	0.564552	0.82736
LONRF3	797.308	0.0274033	0.0994486	0.275552	0.782892	0.929617
MRPL11	1921.64	0.138693	0.117184	1.18355	0.23659	0.582221
PPM1A	445.446	0.09779	0.0929599	1.05196	0.292818	0.638804
NEUROD4	0
ZNF48	250.65	-0.0233857	0.195568	-0.119579	0.904817	0.970789
CYB5D2	235.966	-0.0623844	0.124202	-0.502283	0.615468	0.856486
KDELR2	6033.13	0.182518	0.054573	3.34447	0.0008244	0.0186099
TFCP2	1137.79	-0.0958588	0.0617989	-1.55114	0.120868	0.425542
UBE3C	3003.45	0.240231	0.0945463	2.54088	0.0110573	0.110977
SPAG8	2.45178	0.114449	0.902306	0.12684	0.899067
CNKSR2	4.37244	-0.860291	0.641235	-1.34162	0.17972
MED31	212.56	0.195798	0.15708	1.24648	0.212587	0.558505
CCDC142	420.056	0.25923	0.102682	2.52459	0.0115833	0.11437
ATP6V0E1	2372.7	0.210437	0.117592	1.78956	0.0735243	0.330654
TWF1	2937.11	-0.39326	0.314161	-1.25178	0.210651	0.555659
FNDC9	0.217154	-0.474918	3.5338	-0.134393	0.893092
ZSCAN23	1.53754	-0.999481	1.08455	-0.921562	0.356757
ACAN	0
AJUBA	1589.39	-0.239976	0.148639	-1.61449	0.106421	0.39835
MFAP3L	68.9707	-0.116221	0.218385	-0.532186	0.594597	0.845536
RNF212	432.797	0.318472	0.147607	2.15757	0.0309614	0.20662
PSAPL1	28.4547	-0.123194	0.280799	-0.438728	0.660859	0.876683
CSNK2A2	573.782	-0.0293268	0.0930987	-0.315008	0.752756	0.918209
NAT8	0.435714	-1.95681	3.16006	-0.619233	0.535763
GON7	209.369	-0.149222	0.16401	-0.90983	0.362912	0.696459
GOLGA8Q	1.96242	-2.03363	2.28086	-0.891605	0.372604
IQGAP2	6.40383	-1.29198	0.619841	-2.08437	0.0371262
ETFBKMT	33.7487	-0.0163471	0.256089	-0.0638335	0.949103	0.984339
SHCBP1L	0.105289	0.486859	3.5338	0.137772	0.890421
CACFD1	228.306	0.0424309	0.113601	0.373509	0.70877	0.896775
OSCP1	78.3221	0.017968	0.18973	0.0947031	0.924551	0.977015
CNTN4	7.56801	-0.275649	0.517038	-0.533131	0.593943	0.845313
ZNF865	738.01	0.182891	0.179953	1.01633	0.309473	0.653672
MYT1	0.777679	-1.40494	1.91021	-0.735491	0.462041
HCAR3	5.78026	-0.739634	0.712096	-1.03867	0.298958
HMCES	2052.99	-0.0685884	0.113785	-0.602791	0.546648	0.816488
ATP6V1B1	7.6198	-0.267991	0.524816	-0.510639	0.609604	0.853259
PIK3R4	1058.32	0.0673603	0.0925474	0.727846	0.466708	0.770434
SLC44A2	2050.83	-0.316261	0.0913035	-3.46384	0.000532521	0.0133228
ANGPTL1	1.17791	0.379492	1.61879	0.23443	0.814651
TMEM61	2.00835	-1.29627	1.18858	-1.0906	0.27545
GPR141	9.7114	-0.248012	0.555478	-0.446485	0.655247	0.873627
SNIP1	394.065	0.073137	0.0958124	0.763335	0.445263	0.757178
RPS6KA1	1572.87	0.0724494	0.0763305	0.949154	0.342542	0.680873
MSH3	619.572	-0.252431	0.162444	-1.55396	0.120193	0.424002
UPK2	2.21345	0.59224	0.918097	0.645074	0.518879
THEM6	582.298	0.2404	0.163213	1.47292	0.140772	0.459668
TRIM25	2230.73	-0.171668	0.112708	-1.52312	0.127729	0.436993
HLA-DMA	53.379	0.653539	0.248131	2.63385	0.00844238	0.093777
DCTN3	636.135	-0.00867614	0.147504	-0.0588197	0.953096	0.985773
GP5	4.28888	0.537553	0.701983	0.765763	0.443818
PFN1	22041.9	-0.163813	0.145592	-1.12515	0.260525	0.608411
XBP1	2010.3	-0.0353228	0.141139	-0.250269	0.80238	0.937197
TYRP1	2.21728	0.594333	0.98563	0.602998	0.54651
CD74	1.51853	1.57198	1.40949	1.11528	0.26473
AAGAB	958.949	-0.0846306	0.0997739	-0.848224	0.396313	0.723064
SMIM19	172.024	-0.481812	0.126212	-3.81747	0.000134826	0.0045223
DNAJB7	9.33445	-0.0631499	0.494156	-0.127793	0.898312	0.968735
RAB31	1079.3	-0.073263	0.149553	-0.48988	0.624219	0.860596
GSTT4	0.556157	0.91157	2.49532	0.365312	0.714879
MARCKS	1816.05	0.055372	0.104086	0.531983	0.594738	0.845536
CNIH2	18.612	0.548722	0.35746	1.53506	0.12477	0.432597
C1orf198	891.594	0.251401	0.0861834	2.91705	0.00353363	0.0521658
RAB4A	681.751	0.20605	0.0824422	2.49932	0.012443	0.120208
ANGPT1	6.96147	0.111359	0.586132	0.189989	0.849318
TAF15	2642.46	-0.0896311	0.0600203	-1.49335	0.135347	0.449581
DECR2	614.466	-0.0731526	0.150976	-0.484533	0.628008	0.861232
ZSCAN18	0
AQP2	0
MYBPC2	1.4644	0.763247	1.29307	0.590262	0.555015
HOXB7	400.767	-0.181012	0.20999	-0.862002	0.388686	0.717603
HADHA	6067.84	0.0831725	0.0501664	1.65793	0.0973311	0.379138
S100P	563.404	0.193715	0.195301	0.991879	0.321256	0.661822
RSPH10B2	1.61513	1.67485	1.57505	1.06336	0.287617
B3GNT9	444.213	0.277951	0.137191	2.02602	0.0427623	0.246608
EIF5	4805.16	-0.0733602	0.0650715	-1.12738	0.259582	0.607452
PSPC1	669.318	0.502721	0.223893	2.24536	0.024745	0.181671
ASPG	7.03973	-0.0652378	0.521418	-0.125116	0.900432
CREG1	1124.75	-0.116493	0.156829	-0.742799	0.457603	0.763695
CEP83	187.327	0.146203	0.357343	0.409138	0.682438	0.886405
DEPTOR	86.0402	-0.619612	0.363738	-1.70345	0.088483	0.361467
THAP10	97.6468	-0.560607	0.277841	-2.01773	0.0436197	0.249451
P2RY8	7.36105	0.0331169	0.515231	0.0642758	0.948751
FAM228A	0.214025	0.967751	3.5338	0.273855	0.784196
TMEM8B	94.4023	0.00145752	0.1644	0.00886573	0.992926	0.997958
MRPL38	1083.64	0.0870347	0.159496	0.545685	0.585282	0.840611
PIK3R2	3374.07	0.204671	0.143584	1.42544	0.15403	0.476727
LOC105378949	10.0547	-0.179842	0.452731	-0.397239	0.691192	0.890087
DBNDD1	805.966	0.421014	0.292985	1.43698	0.150723	0.474873
DZIP1	252.179	0.000658207	0.126552	0.00520106	0.99585	0.99872
CES3	120.347	0.248724	0.158305	1.57117	0.116142	0.416526
OR11A1	2.30231	-0.301154	0.925425	-0.325423	0.744861
AIMP2	1597.56	0.0757955	0.115982	0.653511	0.513427	0.796717
ALDH7A1	1271.25	-0.0499562	0.0847314	-0.589582	0.555471	0.822192
GULP1	168.163	-0.106233	0.289719	-0.366676	0.713861	0.899158
RHOG	1546.99	0.314825	0.192254	1.63755	0.101517	0.388372
KLHL20	382.218	-0.0423357	0.110312	-0.383782	0.70114	0.893625
UGT1A8	0
MRFAP1	3637.68	0.0369638	0.0462246	0.799656	0.42391	0.74139
ARHGAP11B	122.461	-0.120741	0.1383	-0.873035	0.382644	0.712738
TP53TG3	0
ZNF559-ZNF177	27.8446	-0.267209	0.674309	-0.396271	0.691905	0.890556
XAB2	1073.89	-0.091521	0.111373	-0.821751	0.411219	0.734246
SPATA6	9.13599	0.215652	0.560124	0.385006	0.700233	0.893412
COL26A1	13.7075	-0.711945	0.388431	-1.83287	0.0668216	0.313491
RAB17	83.5306	-0.186596	0.277516	-0.672379	0.501343	0.790156
CNTNAP3B	58.5648	-0.165688	0.308457	-0.53715	0.591164	0.843495
TFEB	260.416	0.235083	0.143612	1.63693	0.101645	0.388523
MRPL12	2925.23	0.405123	0.15198	2.66563	0.00768438	0.0885937
CNP	1430.19	0.0832761	0.107573	0.774136	0.43885	0.753156
CCDC69	10.9245	-0.18732	0.525493	-0.356465	0.721492	0.903007
DIRAS3	3.4141	0.526496	0.850656	0.61893	0.535963
RIC8A	2046.08	0.127053	0.0999632	1.271	0.203729	0.547747
PIGH	189.981	0.0349285	0.128438	0.271948	0.785662	0.930396
ADAMTS13	4.89098	-0.0364179	0.627446	-0.0580415	0.953716
SRD5A1	2088.99	-0.163353	0.0546105	-2.99124	0.00277851	0.0438063
PLK5	18.6551	0.302015	0.387591	0.779211	0.435856	0.750463
C12orf42	0.114941	0.486859	3.5338	0.137772	0.890421
HK2	1605.85	-0.341751	0.297125	-1.15019	0.250065	0.595953
ZNF806	1.42369	-0.325264	1.21002	-0.26881	0.788076
AP2A1	1956.32	-0.222994	0.0953302	-2.33917	0.0193265	0.157941
CFAP206	10.1696	-0.475326	0.539683	-0.880751	0.378453	0.710468
CCDC181	1.50655	-0.616013	1.31521	-0.468374	0.639517
YBX1	32702.8	0.0757462	0.100499	0.7537	0.451029	0.760445
CFAP97D1	26.6194	-0.0870247	0.292691	-0.297326	0.766218	0.923296
KTI12	275.057	0.120852	0.114895	1.05184	0.292871	0.638818
SF3A2	3380.99	0.0468357	0.184599	0.253715	0.799715	0.936133
WT1	1.02094	0.043443	1.66817	0.0260424	0.979224
LAMA4	31.0952	-0.754397	0.35945	-2.09876	0.0358383	0.224659
COQ5	366.145	-0.52593	0.104515	-5.03212	4.85092e-07	4.28148e-05
GATB	355.851	-0.0400128	0.0942588	-0.424499	0.671202	0.881516
ZNF436	350.448	-0.14066	0.095366	-1.47495	0.140226	0.458431
C7orf25	304.127	-0.274656	0.182088	-1.50837	0.13146	0.443284
RCVRN	0.759754	2.65504	1.73764	1.52796	0.126523
VKORC1L1	1954.44	0.291141	0.0806037	3.61201	0.000303835	0.00860867
ITGB5	4898.36	-0.138353	0.178799	-0.773787	0.439056	0.753228
CD79B	3.32746	-0.200589	0.797646	-0.251477	0.801445
LOC105373242	0
TVP23C-CDRT4	151.443	0.244749	0.204596	1.19626	0.231597	0.577936
CORIN	6.84643	0.195782	0.673611	0.290646	0.771322
PLAC1	10.5038	0.339839	0.453434	0.749479	0.453569	0.761607
LUZP6	2506.28	-0.00237005	0.144626	-0.0163875	0.986925	0.996979
SNX25	600.144	0.0591283	0.0821595	0.719676	0.471724	0.773572
RCN3	1940.75	0.432846	0.198516	2.18041	0.0292269	0.199586
PNPLA7	32.5329	0.3362	0.26537	1.26691	0.205187	0.550019
ACKR2	8.3595	-0.460832	0.494463	-0.931986	0.351344	0.688048
FSTL5	0.110141	-0.95581	3.5338	-0.270476	0.786794
CLEC18C	0.774987	-1.40466	2.34489	-0.599029	0.549153
SWT1	61.0881	-0.0664828	0.371876	-0.178777	0.858113	0.954375
CBX6	1519.21	0.592578	0.136911	4.3282	1.50335e-05	0.000776353
ZFP82	128.878	-0.095063	0.229586	-0.414063	0.678828	0.884571
PCM1	1369.39	-0.45633	0.508463	-0.89747	0.369468	0.70154
PZP	14.1337	0.478652	0.444335	1.07723	0.281376	0.628274
RUSC2	797.654	0.0363552	0.161795	0.2247	0.822213	0.943034
AKR1C3	3027.85	0.136063	0.0957751	1.42065	0.155419	0.478813
PXMP4	228.72	-0.0415349	0.108345	-0.383357	0.701455	0.893625
TKTL2	0.425954	0.46416	3.31782	0.139899	0.88874
PRRX1	0.533799	2.1425	3.17818	0.674127	0.50023
MROH2A	1.32948	-0.505188	1.12945	-0.447289	0.654667
MINAR2	3.64075	1.49004	0.909455	1.63839	0.10134
EPHX4	1.57951	-0.113552	1.37556	-0.0825496	0.93421
NUTM1	0.56413	0.930502	2.54588	0.365493	0.714744
TAC4	0.758394	-1.42255	1.98453	-0.716823	0.473484
ZNF789	259.654	0.205706	0.174688	1.17757	0.238969	0.585026
RERG	0.674404	-0.970801	1.9671	-0.493519	0.621646
NDUFAF4	237.119	0.227897	0.21839	1.04353	0.296701	0.642665
ABCD2	16.8287	0.174718	0.372376	0.469199	0.638928	0.865121
LOC102723722	3.6759	0.436112	1.29597	0.336514	0.736483
ZNF121	405.604	0.292163	0.19167	1.5243	0.127434	0.43684
PALB2	448.005	-0.277932	0.129807	-2.14113	0.0322639	0.211969
CD300LG	10.7103	-0.0387155	0.407191	-0.0950793	0.924252	0.97686
ANKRD17	2072.28	0.00895223	0.137176	0.065261	0.947966	0.984234
KCNAB2	2241.78	0.0154176	0.123431	0.124909	0.900596	0.969072
PKD2L2	2.52998	0.194565	0.8532	0.228042	0.819614
AKAP5	67.028	0.13281	0.280026	0.474277	0.635302	0.864134
SEMA3D	7.19111	-0.572975	0.624826	-0.917015	0.359135
TIMP1	5963.71	0.0146347	0.104194	0.140456	0.8883	0.965942
ZCCHC3	409.367	0.146952	0.0980774	1.49833	0.134048	0.4473
MFAP3	651.406	-0.0170354	0.157155	-0.108399	0.91368	0.973865
LOC107984876	13.7545	-0.556538	0.433784	-1.28298	0.199498	0.541896
COMT	1565.13	0.114379	0.208722	0.547994	0.583696	0.839944
CYTIP	0.549087	-0.412298	1.84626	-0.223315	0.82329
LCN12	28.062	0.349446	0.425379	0.821494	0.411365	0.734246
KRT33A	0
COPS6	4171.93	0.212612	0.121855	1.7448	0.0810199	0.345721
IGDCC3	0.327243	1.44334	2.66582	0.541424	0.588215
TULP1	5.0519	0.0479131	0.619235	0.0773748	0.938325
GPR139	0.217154	-0.474918	3.5338	-0.134393	0.893092
UBE2A	2730.97	-0.0757734	0.0634121	-1.19494	0.232112	0.5788
SYT4	0.665015	-0.991087	1.72933	-0.573105	0.566573
MCF2L	1260.93	0.160432	0.065678	2.4427	0.0145778	0.133422
SLC25A24	2005.08	-0.097791	0.0780701	-1.2526	0.21035	0.555338
NEO1	846.056	0.161138	0.0912345	1.76619	0.0773635	0.337602
CCDC85B	1227.18	0.207062	0.185772	1.1146	0.265021	0.611818
KCNS1	2.00129	-0.983861	1.0413	-0.944839	0.344741
NUTM2E	29.3274	-0.513677	0.25571	-2.00882	0.044556	0.253113
NXT1	379.11	0.36712	0.176922	2.07504	0.0379831	0.23195
PPARG	596.011	0.0249335	0.0779711	0.319779	0.749136	0.916436
SLC14A1	7.32959	0.330494	0.626904	0.527184	0.598066
STYK1	0
DYNC1LI1	1075.25	-0.0288143	0.0658097	-0.437843	0.6615	0.876683
SULF2	807.46	0.501983	0.133757	3.75296	0.000174761	0.00558786
HLA-DQB1	0
ACOT7	1654.27	-0.136609	0.164992	-0.827969	0.407688	0.731582
CRYBA2	1.77562	0.597081	1.42487	0.419043	0.675185
INTU	199.557	-0.0578395	0.315386	-0.183393	0.85449	0.953339
TNS2	808.034	-0.369386	0.129783	-2.84617	0.00442479	0.0600339
BORCS6	366.204	0.178762	0.138291	1.29265	0.196131	0.539184
ZNF836	87.7804	-0.00613526	0.180607	-0.0339702	0.972901	0.992054
C6orf118	0.430909	-0.88878	2.52803	-0.351571	0.72516
TOMM20L	1.42828	-0.776659	1.18157	-0.657312	0.51098
ETV7	1.20898	-1.26256	1.30779	-0.965416	0.334337
CCDC74A	15.5208	-0.0890518	0.44852	-0.198546	0.842618	0.950014
C1orf105	3.04776	-0.383597	0.862382	-0.444811	0.656456
CDKN1A	2164.28	-0.137998	0.270235	-0.510659	0.60959	0.853259
FAT3	6.91314	0.805127	0.663064	1.21425	0.224652
FARP1	2750.94	0.267272	0.11678	2.28868	0.022098	0.169903
COCH	0.229507	0.967751	3.5338	0.273855	0.784196
NEPRO	696.652	-0.00229346	0.0973067	-0.0235694	0.981196	0.994702
CD300A	0.329957	-2.43587	3.27956	-0.742744	0.457637
DNAJC25-GNG10	3.93398	-0.861816	3.262	-0.264199	0.791627
SLC26A4	6.96721	-0.387086	0.598673	-0.646574	0.517908
ZBTB1	832.399	-0.0946411	0.252983	-0.374101	0.708329	0.896761
TMEM167B	547.448	-0.102256	0.0970021	-1.05416	0.291808	0.638124
PCK2	516.705	-0.720054	0.264336	-2.72401	0.00644942	0.0787336
DCP1B	179.264	-0.38491	0.131334	-2.93077	0.00338118	0.05057
SMIM35	0.550908	-1.47508	1.96557	-0.750458	0.452979
TTC7B	342.07	0.0772879	0.0897665	0.860988	0.389245	0.717706
PLEKHA4	22.1642	-0.611242	0.318733	-1.91772	0.0551464	0.283074
ALX4	1.68218	0.48285	1.24358	0.388274	0.697813
MTFMT	377.992	0.260289	0.112916	2.30515	0.0211584	0.166218
HTR1E	1.67015	0.476215	1.37977	0.34514	0.729989
RMND1	250.612	-0.0638925	0.144584	-0.441905	0.658558	0.875582
MAGI3	310.512	-0.259684	0.224752	-1.15542	0.247917	0.594069
ATAD5	226.147	0.381904	0.493843	0.77333	0.439327	0.753502
IPO7	8652.95	-0.171084	0.19577	-0.873904	0.382171	0.712341
BPIFC	0.110141	-0.95581	3.5338	-0.270476	0.786794
POM121	4453.51	0.250404	0.117616	2.12899	0.0332548	0.215581
CD101	28.6345	0.142851	0.260108	0.5492	0.582868	0.839549
ADARB1	2988.95	0.141448	0.092895	1.52267	0.127842	0.437128
TTK	777.597	-0.30042	0.329297	-0.912308	0.361607	0.695906
CAMLG	442.67	0.0190356	0.101287	0.187937	0.850926	0.953156
UBQLN2	1800.71	-0.0625504	0.0673138	-0.929237	0.352766	0.689262
KIF24	301.103	0.0172618	0.0915765	0.188496	0.850488	0.952868
GET3	1516.12	0.0724904	0.116955	0.619813	0.535381	0.810407
NLN	1520.92	-0.0720648	0.0779202	-0.924853	0.355042	0.690164
SLC7A5	30157.2	-0.0919793	0.0571437	-1.60961	0.107482	0.400352
NRBP1	2445.33	0.0920699	0.0983311	0.936326	0.349105	0.68585
TRIP6	3886.77	0.177877	0.196219	0.906525	0.364658	0.697498
AQR	1218.12	-0.0876648	0.149167	-0.587697	0.556736	0.823105
TPRG1	5.83442	-0.15794	0.608333	-0.259628	0.795151
PAG1	53.2245	-0.516316	0.3337	-1.54725	0.121803	0.427157
ZNF587	373.331	0.184439	0.14824	1.24419	0.213431	0.559326
LOC100652871	0.220315	0.967751	3.5338	0.273855	0.784196
GNL3L	1510.57	0.126739	0.110632	1.14559	0.251963	0.597985
NUP50	1568.76	0.0607817	0.0840627	0.723052	0.469648	0.772106
PHLPP1	227.226	-0.206536	0.117078	-1.76409	0.0777174	0.338368
MICAL3	1803.81	0.0252639	0.0654188	0.386187	0.699358	0.893412
CHRND	1.54831	0.329089	1.12211	0.293276	0.769311
TEX19	21.9809	0.0902927	0.37988	0.237687	0.812123	0.93988
HSD17B4	1629.2	-0.241765	0.149781	-1.61413	0.1065	0.398383
TXNL4B	320.966	-0.105337	0.0887919	-1.18634	0.235488	0.580867
C8A	0
MT1F	0.220227	-1.8524	3.48431	-0.531642	0.594974
OR10G4	0
ACTR8	461.194	0.200819	0.100813	1.99199	0.0463722	0.259445
PPP2R3A	187.083	-0.164994	0.271738	-0.607181	0.543731	0.814713
KCNK6	71.695	0.0841504	0.204691	0.41111	0.680992	0.885451
VTCN1	5.28835	-0.385505	0.723545	-0.5328	0.594172
SMIM30	451.099	-0.120612	0.226766	-0.531879	0.59481	0.845536
TMEM158	212.113	0.283374	0.289472	0.978932	0.327614	0.667768
OR2H1	0.901771	0.612849	1.62117	0.378029	0.705409
DNAI1	0.992339	-1.31706	1.41886	-0.928252	0.353277
PLPBP	913.149	-0.2391	0.139203	-1.71763	0.085864	0.355983
NLRP7	0
SLC44A3	27.0647	-0.593997	0.343181	-1.73086	0.0834767	0.35078
PON1	2.52027	0.497962	1.18475	0.420309	0.674259
NXNL2	49.7952	-0.277845	0.221261	-1.25573	0.209213	0.553816
HEBP2	72.09	0.153397	0.20776	0.738336	0.46031	0.765041
NAT14	108.055	0.65006	0.245989	2.64264	0.00822635	0.0923157
ZNF385D	3.53912	-0.254855	0.780281	-0.32662	0.743955
ALDH5A1	898.165	-0.0358696	0.0846951	-0.423514	0.67192	0.881867
IFIH1	62.1892	-1.91436	0.181465	-10.5495	5.10831e-26	4.3692e-23
NOP10	1545.53	0.100578	0.129013	0.779595	0.435629	0.750322
TESPA1	103.526	0.288393	0.270642	1.06559	0.286609	0.633238
UFSP1	44.3879	0.560108	0.236504	2.36828	0.017871	0.151527
CD84	35.4473	-0.0539179	0.273871	-0.196873	0.843927	0.950641
NR3C2	13.7289	-0.746142	0.440322	-1.69454	0.0901635	0.363764
OR2C1	0
MFSD14C	57.6969	-0.252705	0.263647	-0.958497	0.337812	0.677258
ERFL	2.63777	-0.261462	0.84051	-0.311075	0.755744
COX5B	3377.4	0.126668	0.141644	0.894268	0.371178	0.703186
KIZ	165.379	-0.214248	0.276665	-0.774397	0.438696	0.75308
FLCN	397.542	-0.0634274	0.117951	-0.537744	0.590754	0.843274
TMEM251	129.172	-0.074004	0.139246	-0.531462	0.595099	0.845771
EVC	220.301	-0.165871	0.147644	-1.12345	0.261245	0.608726
CAPN15	2433.25	0.331749	0.0803913	4.12668	3.68043e-05	0.00159894
CNBP	10619.3	0.0998855	0.0629348	1.58713	0.112484	0.410601
ECPAS	2641.82	0.093614	0.0976671	0.958501	0.33781	0.677258
H2BC15	38.0339	0.080286	0.239062	0.335837	0.736994	0.910801
CDC14B	384.737	0.221333	0.10595	2.08904	0.0367041	0.22842
GANC	214.462	-0.234647	0.108872	-2.15526	0.0311419	0.207486
FBRS	1785.5	0.0137133	0.139192	0.0985209	0.921519	0.976484
TMEM106A	87.5221	0.125734	0.151976	0.827329	0.408051	0.731775
SLC4A10	0.224708	-0.474918	3.5338	-0.134393	0.893092
PTEN	1600.71	-0.192039	0.24009	-0.799863	0.42379	0.74139
ARL14	0.860571	-0.290298	1.64739	-0.176217	0.860124
B4GALT5	1856.18	0.0540798	0.110875	0.487755	0.625723	0.860707
LAMA1	840.504	0.363507	0.163693	2.22066	0.0263743	0.188909
FAM209A	0.219856	0.967751	3.5338	0.273855	0.784196
SYNDIG1L	2.65057	0.00578453	0.853495	0.00677746	0.994592
PRRT2	19.8603	0.680802	0.358407	1.89952	0.0574962	0.288888
NXPE1	0.660582	-1.88914	1.90328	-0.992572	0.320919
NHLRC3	154.114	-0.1562	0.121163	-1.28917	0.197337	0.54045
NAA60	1421.09	0.136783	0.131426	1.04076	0.297987	0.64361
TAF2	1023.31	0.0846449	0.124189	0.681583	0.495502	0.786428
JUP	17842.3	-0.226041	0.204543	-1.10511	0.269114	0.616756
NUDT12	162.899	-0.384418	0.240244	-1.60012	0.109573	0.404615
WASF2	6312.5	-0.417189	0.0974782	-4.27982	1.87044e-05	0.000937617
LSM1	685.904	0.0465612	0.0936989	0.496923	0.619243	0.858049
CREBRF	114.927	-0.426642	0.418049	-1.02055	0.307466	0.651974
CEP70	395.534	-0.373023	0.289111	-1.29024	0.196966	0.540069
ARHGEF40	325.934	0.124065	0.224673	0.552203	0.580809	0.837953
REC8	17.5866	0.174436	0.350499	0.497678	0.618711	0.857685
ADH6	0.440711	-0.889586	2.10014	-0.423585	0.671869
SIRPA	22.7355	0.0631414	0.310033	0.20366	0.838619	0.948393
TRIM7	279.737	-0.0816487	0.112963	-0.722791	0.469808	0.772106
SLC27A5	117.099	0.127247	0.225665	0.563877	0.572838	0.833312
GLI4	111.69	0.257942	0.21627	1.19268	0.232993	0.579364
TYRO3	1571.98	-0.0364329	0.106817	-0.341079	0.733044	0.908604
CDC42EP5	1.56419	0.338968	1.1485	0.295139	0.767888
CIB2	109.485	0.474152	0.209619	2.26197	0.0236992	0.176359
TNFSF12-TNFSF13	0.801963	2.71904	3.47589	0.782256	0.434064
TYSND1	1371.05	-0.0239267	0.122489	-0.195337	0.845129	0.951039
CD79A	3.00548	-0.444598	0.791863	-0.561459	0.574485
HNRNPA0	2724.63	0.298274	0.131376	2.27038	0.0231845	0.174042
FAM220A	592.739	-0.169216	0.0791318	-2.1384	0.0324841	0.212803
MKRN3	39.001	-0.0331575	0.238216	-0.139191	0.889299	0.966548
SLC26A2	606.307	0.278101	0.209082	1.33011	0.183482	0.521595
CACNG4	104.031	0.320295	0.261536	1.22467	0.2207	0.567644
TIGAR	466.785	-0.040641	0.184021	-0.220849	0.82521	0.943385
SEC14L2	67.3777	-0.0966673	0.191122	-0.505788	0.613006	0.854966
ADRA2B	0.667207	-0.985742	1.96295	-0.502173	0.615546
DIAPH3	1275.5	-0.0546966	0.177979	-0.30732	0.7586	0.920191
DEFB103A	0
GOLGA8M	105.656	-0.418495	0.237829	-1.75964	0.0784682	0.338857
FAM160B1	433.665	-0.187337	0.145596	-1.28669	0.198203	0.540952
SP6	39.5628	0.139523	0.355602	0.392358	0.694794	0.891454
[truncated: 16,573 more rows]
