# Supplementary material for: USP10 Inhibits Ferroptosis via Deubiquinating POLR2A in Head and Neck Squamous Cell Carcinoma
Source: Adv Sci (Weinh). 2025 Jul 2;12(36):e12271. doi: 10.1002/advs.202412271 (PMC12462914; doi:10.1002/advs.202412271)
Supplement: Supplementary file 2 — Supporting Information [file ADVS-12-e12271-s002.zip › Table S6. POLR2A interaction proteomic data.xlsx]

## Sheet: polrG-proSummary
Table S6. POLR2A interaction proteomic data
Group_ID	Protein_ID	Protein_Qscore	Protein_FDR	Protein_Mass	PeptideSeqs	PepIsUnique	Unique_Peptide_Num	Unique_Spectra_Num	Coverage	Peptide_Query	Description	Abundance	iBAQ	GeneName
943_1	sp|Q13813|SPTN1_HUMAN	606.554	NA	284364	AALLELWELR;AALLELWELRR;ADVVESWIGEK;ADVVESWIGEKENSLK;AGTFQAFEQFGQQLLAHGHYASPEIK;AKLDENSAFLQFNWK;ALCAEADR;ALINADELASDVAGAEALLDR;ALSSEGKPYVTKEELYQNLTR;AQLADSFHLQQFFR;ASAFNSWFENAEEDLTDPVR;DADETKEWIEEK;DCEQAENWMAAR;DLAALEDK;DLAALEDKVK;DLAALGDK;DLAALGDKVNSLGETAER;DLASVNNLLK;DLASVQALLR;DLIGVQNLLK;DLMSWINGIR;DLNSQADSLMTSSAFDTSQVK;DLSSVQTLLTK;DLTGVQNLR;DLTSWVTEMK;DMDDEESWIK;DTEQVDNWMSK;DVDEIEAWISEK;DVEDEE…	1;1;1;1;1;1;1;1;1;1;1;1;1;1;1;1;1;1;1;1;1;1;1;1;1;1;1;1;1;1;1;1;1;1;1;1;1;1;1;1;1;1;1;1;1;1;1;1;1;1;1;1;1;1;1;1;1;1;1;1;1;1;1;1;1;1;1;1;1;1;1;1;1;1;1;1;1;1;1;1;1;1;1;1;1;1;1;1;1;1;1;1;1;1;1;1;1;1;1;1;1;1;1;1;1;1;1;1;1;1;1;1;1;1;1;1;1;1;1;1;1;1;1;1;1;1;1;1;1;1;1;1;1;1;1;1;1;1;1;1;1;1;1;1;1;1	146	202	0.6561	19742;26087;20481;41476;60826;41703;41730;7459;50197;55510;38460;38461;38459;53589;30771;30339;6356;14839;3731;43143;14183;14127;15331;19390;19347;52951;52673;52676;19364;11387;19551;20195;21969;25373;28538;22986;18026;18022;52910;53516;53515;54664;31110;21770;33083;28440;17674;32600;19311;34386;30459;30043;22043;22671;39447;10579;22877;44390;23280;11509;11508;11510;11507;38817;38327;38816;23482;…	Spectrin alpha chain, non-erythrocytic 1 OS=Homo sapiens OX=9606 GN=SPTAN1 PE=1 SV=3	9.10623e+08	4.79275e+06	SPTAN1
55_3	sp|P35580|MYH10_HUMAN	448.819	NA	228858	ADFCIIHYAGK;ADMEDLMSSK;ADMEDLMSSKDDVGK;AGVLAHLEEER;AGVLAHLEEERDLK;ALEEALEAK;ALEEETKNHEAQIQDMR;ALELDPNLYR;ALEQQVEEMR;ALEQQVEEMRTQLEELEDELQATEDAK;AMVNKDDIQK;ASRDEIFAQSK;CIIPNHEK;CNGVLEGIR;DAASLESQLQDTQELLQEETR;DELADEITNSASGK;DHNIPGELER;DKADFCIIHYAGK;DLEAQIEAANK;DLSEELEALK;DLSEELEALKTELEDTLDTTAAQQELR;DNFQETMEAMHIMGFSHEEILSMLK;EEELQGALAR;EERGDEVMVELAENGK;EIFMQVEDER;EIFMQVEDERR;ELDDATEANEGLSR;ELEAELED…	0;1;1;0;0;1;1;1;1;1;1;1;0;0;1;1;1;0;1;1;1;1;1;1;1;1;1;1;1;1;1;0;1;1;1;1;1;1;1;1;1;1;1;1;1;1;1;1;1;1;1;1;1;0;1;1;0;1;1;1;1;1;1;1;1;1;0;1;1;1;1;1;1;0;1;1;1;1;1;1;1;1;1;1;1;1;1;1;0;1;1;1;1;1;1;1;1;1;0;1;1;1;1;1;1;1;1;1;1;1;0;1;1;1;0;0;1;1;1;1;0;1;1;0	106	162	0.5962	23111;15929;16633;36341;36870;37339;20137;34081;9852;48237;48624;48623;19304;21148;20472;62973;17503;21281;11199;11499;55191;29167;18270;32479;19189;16851;62150;61532;15446;41494;23145;23754;29260;29854;29259;31796;31797;25719;47379;23005;13631;13629;14428;14429;37480;7019;7013;27488;32414;31771;31769;31799;10592;51733;51758;41244;45794;44311;44310;44800;9376;26234;35722;42032;42031;56992;57193;5…	Myosin-10 OS=Homo sapiens OX=9606 GN=MYH10 PE=1 SV=3	1077644669	8.62116e+06	MYH10
94_5	sp|Q01082|SPTB2_HUMAN	479.888	NA	274439	AELFTQSCADLDK;AFEDEMSGR;AKDEQSAVSMLK;ALVADSHPESER;AQQYYFDAAEAEAWMSEQELYMMSEEK;AQTLPTSVVTITSESSPGK;AQTLPTSVVTITSESSPGKR;DALLSALSIQNYHLECNETK;DASVAEAWLLGQEPYLSSR;DDEEMNTWIQAISSAISSDK;DEQSAVSMLK;DGLNEAWADLLELIDTR;DGMAFNALIHK;DLDDFQSWLSR;DLMLWMEDVIR;DLTSVNILLK;DMGEMVTQGQTDAQYMFLR;DQNTVETLQR;DVEDEILWVGER;DVSSVELLMNNHQGIK;EAEKLESEHPDQAQAILSR;EASLGEASK;EAVCEVALDYK;EAVCEVALDYKK;EGEDMIAEEHFGSEK;EGMQLISEKP…	1;1;1;1;1;1;1;1;1;1;1;1;1;1;1;0;1;1;1;1;1;1;1;1;1;1;1;1;1;1;1;1;1;1;0;1;1;1;1;1;1;1;1;0;0;1;0;1;1;1;1;1;1;1;1;0;1;1;1;1;1;1;1;1;0;1;1;1;1;1;1;0;1;1;1;1;1;1;1;1;1;1;1;1;1;1;1;1;1;1;1;1;1;1;1;1;1;1;1;1;1;1;1;1;1;1;1;1;1;1;1;1;0;1;1;1;1;1;1;1;1;1;0;1	114	158	0.651	30953;12289;12925;24220;23725;63515;44393;44360;48675;53946;49453;49450;52577;15073;45538;20477;19870;19871;26510;26511;28648;28029;29288;15481;52520;52815;52215;19284;29540;40839;41366;50709;6956;23195;28170;38935;38445;44384;43968;43952;20470;8738;25717;31700;15534;59632;59812;13290;12613;17546;31150;31149;57119;56925;56924;13094;51406;51388;51391;37194;36707;39140;44948;26875;27498;37135;44950…	Spectrin beta chain, non-erythrocytic 1 OS=Homo sapiens OX=9606 GN=SPTBN1 PE=1 SV=2	7.89637e+08	4.90458e+06	SPTBN1
63_5	sp|P60709|ACTB_HUMAN	53.514	NA	41709.7	AGFAGDDAPR;AVFPSIVGRPR;CDVDIRK;CPEALFQPSFLGMESCGIHETTFNSIMK;DLTDYLMK;DLTDYLMKILTER;DLYANTVLSGGTTMYPGIADR;DSYVGDEAQSK;DSYVGDEAQSKR;EITALAPSTMK;EITALAPSTMKIK;EKLCYVALDFEQEMATAASSSSLEK;GYSFTTTAER;HQGVMVGMGQK;HQGVMVGMGQKDSYVGDEAQSK;IIAPPER;IIAPPERK;IWHHTFYNELR;KDLYANTVLSGGTTMYPGIADR;KYSVWIGGSILASLSTFQQMWISK;LCYVALDFEQEMATAASSSSLEK;LDLAGRDLTDYLMK;MTQIMFETFNTPAMYVAIQAVLSLYASGR;QEYDESGPSIVHR;QEYDESGPSIV…	0;0;0;1;0;0;1;0;0;0;0;1;1;0;0;0;0;0;1;0;1;0;1;0;0;0;1;1;1;1	11	136	0.8933	9984;9981;9980;9983;9985;19092;19094;19093;19098;19091;19090;7462;63221;63442;63322;63337;63336;63321;63222;63345;63323;63220;10760;10752;10756;10759;10754;35865;35327;52396;52062;52061;52064;52067;52078;52063;52075;52060;52073;52081;52394;52099;52055;52071;52070;52069;52066;52074;52053;52100;52059;52419;52065;52102;52399;52395;52072;52083;52082;52393;52079;52077;52076;52068;52057;52400;52391;523…	Actin, cytoplasmic 1 OS=Homo sapiens OX=9606 GN=ACTB PE=1 SV=1	2.34814e+08	1.02093e+07	ACTB
55_2	sp|P35579|MYH9_HUMAN	371.549	NA	226392	ADFCIIHYAGK;AGVLAHLEEER;AGVLAHLEEERDLK;ALELDSNLYR;ALEQQVEEMK;ALEQQVEEMKTQLEELEDELQATEDAK;ANLQIDQINTDLNLER;CIIPNHEK;CNGVLEGIR;DELADEIANSSGK;DFSALESQLQDTQELLQEENR;DKADFCIIHYAGK;DLEGLSQR;DLGEELEALKTELEDTLDSTAAQQELR;DMFQETMEAMR;DVLLQVDDER;DVLLQVDDERR;EEELQAALAR;EEVGEEAIVELVENGK;EEVGEEAIVELVENGKK;ELEDATETADAMNR;ELESQISELQEDLESER;EMEAELEDERK;EQADFAIEALAK;EQEVNILK;EQLEEEEEAKHNLEK;FDQLLAEEK;FLSNGHVTIPGQQ…	0;0;0;1;1;1;1;0;0;1;1;0;1;1;1;1;1;0;1;1;1;1;1;1;1;1;0;1;1;1;1;1;1;1;1;1;1;1;1;1;1;1;1;1;1;0;1;1;0;1;1;1;1;1;0;1;1;1;1;1;0;1;1;1;1;1;1;1;1;1;1;0;1;1;1;1;1;1;1;0;1;1;1;1;1;1;1;1;1;1;1;0;1;0;1;0;1;1;1;1;1;1;1;1	87	135	0.5423	23111;20137;34081;18851;18855;19336;62778;62686;43443;43439;43444;11199;11499;25244;25245;56483;32479;7892;61888;26783;19194;25608;16082;39567;43500;33531;34121;48048;26403;23540;23539;23537;9821;43028;14428;14429;61825;61815;61824;7571;10320;10806;25041;25677;44728;44726;45166;42605;47101;47098;36782;43405;56159;32205;32204;41865;41866;47684;48060;35497;36064;36063;35499;36582;54917;53673;47163;…	Myosin-9 OS=Homo sapiens OX=9606 GN=MYH9 PE=1 SV=4	6.43787e+08	5.06919e+06	MYH9
603_1	sp|Q14694|UBP10_HUMAN	164.636	NA	87079.8	DGGDDSISTEALVNGHANSAVPNSVSAEDAEFMGDMPPSVTPR;DIRPGAAFEPTYIYR;EASYGSIDCQYPGSALALDGSSNVEAEVLENDGVSGGLGQR;EGLVPVSEDPVAIK;EGLVPVSEDPVAIKIAELLENVTLIHKPVSLQPR;ELLSPGVK;ESATLQPFFTLQLDIQSDK;ESATLQPFFTLQLDIQSDKIR;ESVQGYTTK;FIPLYSK;GRQEDAEEYLGFILNGLHEEMLNLK;IAELLENVTLIHKPVSLQPR;IEFGVDEVIEPSDTLPR;ITPDGITK;KRPPGYYSYLK;LMNEFTNMPVPPKPR;LPDGQEYQR;LPPVLVLHLK;LPPVLVLHLKR;LTISNGPK;NHSVNEEEQEEQGEGSEDEWEQVGPR;NIEYPVD…	1;1;1;1;1;1;1;1;1;1;1;1;1;1;1;1;1;1;1;1;1;1;1;1;1;1;1;1;1;1;1;1;1;1;1;1;1;1;1	39	130	0.6441	66350;66321;66333;66332;66353;66335;66352;66334;66355;66356;40346;40350;40343;40342;40345;40344;66074;66070;29311;29309;65256;5125;51350;51329;51330;51328;51348;55860;55859;55878;55858;55863;55879;55877;11250;6110;6109;61182;61298;61290;61171;61191;53105;53106;53104;44776;44778;44774;44779;44773;44780;44769;5256;26164;40413;40411;40415;40407;40943;40942;40417;40414;40409;40944;40941;40936;40948;4…	-	2191516178	5.76715e+07	USP10
331_3	sp|P21333|FLNA_HUMAN	262.606	NA	280564	AFGPGLQGGSAGSPAR;AGGPGLER;AGNNMLLVGVHGPR;ASGPGLNTTGVPASLPVEFTIDAK;AWGPGLEGGVVGK;AYGPGIEPTGNMVK;CSGPGLER;DAGYGGLSLSIEGPSK;DAPQDFHPDR;DKGEYTLVVK;DLAEDAPWK;DVDIIDHHDNTYTVK;EAGAGGLAIAVEGPSK;EATTEFSVDAR;EEGPYEVEVTYDGVPVPGSPFPLEAVAPTKPSK;ENGVYLIDVK;FADQHVPGSPFSVK;FGGEHVPNSPFQVTALAGDQPSVQPPLR;FNEEHIPDSPFVVPVASPSGDAR;FNGTHIPGSPFK;FVPAEMGTHTVSVK;GAGSYTIMVLFADQATPTSPIR;GAGTGGLGLAVEGPSEAK;GKLDVQFSGLTK;GLVEP…	1;0;1;1;1;1;1;1;1;1;0;1;1;1;1;1;1;1;1;1;1;1;1;1;1;1;1;1;1;1;1;1;1;1;1;1;0;1;0;0;1;1;1;1;1;1;1;1;1;1;1;1;1;1;1;1;1;1;1;1;1;1;1;1;1;1;1;1	63	84	0.388	28402;28400;2076;29236;28590;54301;20249;29178;28544;6398;32955;18995;17075;12415;40864;28271;20192;64501;64502;16979;17030;31660;61403;61390;56104;23404;31158;31775;53833;33746;23050;57137;45507;45957;27848;47254;47674;47705;57710;15111;25502;59659;12617;13295;12620;21752;51747;14122;12764;55824;55839;55837;55838;44065;44516;54395;54651;41702;27925;58915;53841;14021;39758;38173;55988;40190;41841…	Filamin-A OS=Homo sapiens OX=9606 GN=FLNA PE=1 SV=4	2.45351e+08	1.70383e+06	FLNA
331_2	sp|O75369|FLNB_HUMAN	251.649	NA	277990	AAGSGELGVTMK;ADIEMPFDPSK;AGGPGLER;AGPGTLSVTIEGPSK;AGVENGKPTHFTVYTK;AHGPGLEGGLVGKPAEFTIDTK;AIVHDNKDGTYAVTYIPDK;APLNVQFNSPLPGDAVK;APSVATVGSICDLNLK;DAGEGLLAVQITDQEGKPK;DAGYGGISLAVEGPSK;DGTYAVTYVPLTAGMYTLTMK;DLAEDAPWK;DLDIIDNYDYSHTVK;EAFTNKPNVFTVVTR;EAGAGGLSIAVEGPSK;EATTDFTVDSRPLTQVGGDHIK;ERGDYVLAVK;ETTDFKVDTK;EVGEHLVSIK;FNDEHIPESPYLVPVIAPSDDAR;FNGSHVVGSPFK;FVPQEMGVHTVSVK;GAGIGGLGITVEGPSESK;GDYVLAVK;…	1;1;0;1;1;1;1;1;1;1;1;1;0;1;1;0;1;1;1;1;1;1;1;1;1;1;1;1;1;1;1;1;1;1;1;1;1;1;1;1;0;0;1;1;1;1;1;1;1;1;1;1;1;1;1;1;1;1;1;1;1;1;1;1;1;1;1	62	73	0.3982	16402;21180;2076;27779;39738;51624;50079;40279;36504;46245;31846;53558;12415;41690;38926;28880;54946;16988;18418;15245;57640;57639;22337;33260;35944;6008;31806;12459;52309;64519;64581;65759;53775;36622;10198;15694;27305;46740;47228;48383;30260;48336;54461;44065;44516;54395;54651;29662;58746;40200;40194;35016;35625;11110;31141;14205;41879;29583;21233;7399;65237;19152;33421;19596;59668;40841;41345;…	Filamin-B OS=Homo sapiens OX=9606 GN=FLNB PE=1 SV=2	1.64374e+08	1.12585e+06	FLNB
274_1	sp|O00159|MYO1C_HUMAN	173.61	NA	121606	CPENAFFLDHVR;DGTIDFTPGSELLITK;DLQIYSR;DQAVMISGESGAGK;DRVGVQDFVLLENFTSEAAFIENLR;FRENLIYTYIGPVLVSVNPYR;GAPVGGHILSYLLEK;GDVVLQSDHVIETLTK;GEELLSPLNLEQAAYAR;GVSFYEVPPHLFAVADTVYR;HLGYKPEEYK;IICDLVEEK;KRPETVATQFK;LGTDEISPR;LLHYAGEVTYSVTGFLDK;LLHYAGEVTYSVTGFLDKNNDLLFR;LLQFYAETCPAPER;LLQSNPVLEAFGNAK;MSLLQLVEILQSK;NFHIFYQLLEGGEEETLR;NFHIFYQLLEGGEEETLRR;NGHLAVVAPR;NPIMSQCFDR;NPQSYLYLVK;QKGDVVLQSDHVIETLTK;QL…	1;1;1;1;1;1;1;1;1;1;1;1;1;1;1;1;1;1;1;1;1;1;1;1;1;1;1;1;1;1;1;1;1;1;1;1;1;1;1;1;1	41	66	0.4647	31225;38436;38437;7077;25901;25278;60881;56758;33123;33124;39857;43565;43564;53036;53038;53037;53039;21833;15595;15593;23526;10350;47550;47547;60901;38041;34920;34924;34965;31144;31756;51634;51635;54440;54439;12063;21970;20177;47484;47016;38932;38410;38966;31269;31885;23574;58540;57825;57828;25882;31858;9523;58059;44627;44344;44341;44343;13856;13706;13702;13757;13711;8187;14355;19509;18804	Unconventional myosin-Ic OS=Homo sapiens OX=9606 GN=MYO1C PE=1 SV=4	4.94428e+08	7.37952e+06	MYO1C
139_6	sp|P35527|K1C9_HUMAN	157.6	NA	62026.8	DIENQYETQITQIEHEVSSSGQEVQSSAK;EEMSQLTGQNSGDVNVEINVAPGK;EEMSQLTGQNSGDVNVEINVAPGKDLTK;EIETYHNLLEGGQEDFESSGAGK;FEMEQNLR;FSSSSGYGGGSSR;GGGGSFGYSYGGGSGGGFSASSLGGGFGGGSR;GGSGGSYGGGGSGGGYGGGSGSR;GGSGGSYGGGSGSGGGSGGGYGGGSGGGHSGGSGGGHSGGSGGNYGGGSGSGGGSGGGYGGGSGSR;HGVQELEIELQSQLSK;HGVQELEIELQSQLSKK;IKFEMEQNLR;IQDWYDK;IQDWYDKK;KDIENQYETQITQIEHEVSSSGQEVQSSAK;LASYLDK;LASYLDKVQALEEANNDLENK;LEKEIETYHNLLEGGQEDFE…	1;1;1;1;1;1;1;1;1;1;1;1;1;1;1;0;1;1;1;1;1;1;1;1;1;1;1;1;1;1;1;1;1;1;1;1	35	63	0.7175	63449;56776;61570;56695;13980;13322;20582;58995;41104;66706;42560;42563;46160;24253;23625;9615;14555;64116;3966;54832;60867;7163;7165;60988;60989;61010;61125;60990;35089;61038;61033;49512;15750;14954;13660;17352;17348;16554;17295;18734;19436;18682;51471;51826;51130;51448;53605;53900;53880;54142;20468;13274;13317;13090;42943;42942;34336;34421;34378;34382;57036;57037;59350;59534	Keratin, type I cytoskeletal 9 OS=Homo sapiens OX=9606 GN=KRT9 PE=1 SV=3	373379541	1.2446e+07	KRT9
6_9	sp|P04264|K2C1_HUMAN	140.42	NA	65999	AEAESLYQSK;AQYEDIAQK;DVDGAYMTK;DYQELMNTK;FLEQQNQVLQTK;FSSCGGGGGSFGAGGGFGSR;GGGGGGYGSGGSSYGSGGGSYGSGGGGGGGR;GSYGSGGSSYGSGGGSYGSGGGGGGHGSYGSGSSSGGYR;KDVDGAYMTK;KQISNLQQSISDAEQR;LDNLQQEIDFLTALYQAELSQMQTQISETNVILSMDNNR;LDSELKNMQDMVEDYR;LLRDYQELMNTK;LNDLEDALQQAK;LNDLEDALQQAKEDLAR;MSGECAPNVSVSVSTSHTTISGGGSR;NKLNDLEDALQQAK;NKYEDEINK;NMQDMVEDYR;QISNLQQSISDAEQR;QISNLQQSISDAEQRGENALK;SEIDNVK;SGGGFSSGSAGIIN…	1;1;1;1;0;1;1;1;1;1;1;1;1;1;1;1;1;0;1;1;1;1;1;1;1;1;1;1;1;1;1;1;1;1;1	33	63	0.5947	15892;13284;10782;17287;30182;30212;30209;30275;40246;54885;63703;15975;42753;42754;66497;66507;47250;47658;46771;31980;25606;25604;25647;45513;45512;57403;57645;57426;34875;34955;17091;23357;23972;23971;23973;24590;38741;54114;3816;36902;36940;4804;4806;24918;54425;26623;26576;26621;26579;36298;6381;37842;47073;47038;47042;47040;47071;47041;47072;50684;50688;50713;21911;21946;26993;30174;30173;3…	Keratin, type II cytoskeletal 1 OS=Homo sapiens OX=9606 GN=KRT1 PE=1 SV=6	7.21964e+08	2.06275e+07	KRT1
364_2	sp|Q6WCQ1|MPRIP_HUMAN	187.482	NA	116461	AEEQQLPPPLSPPSPSTPNHR;CLENAHLAQALEAER;DAYELEVLLR;DFTNEAPPAPLPDASASPLSPHR;DQPDGSSLSPAQSPSQSQPPAASSLR;EGEFTLSAMTSGIR;EGYVLQATCER;EIVSGWLEMLMVYPR;ENQELNAHNQELNNR;EPGLESKEEESAMSSDR;FEALDIEK;FFILYEHGLLR;FGMLDATDGPGTEDAALR;FQANIFNK;FSLCILTPEK;FSLCILTPEKEHFIR;GFAAMEETHQK;HVHPTTAPDVTSSLPEEK;HWFVLADQSLR;KGWLTK;KHWFVLADQSLR;KVEPPTPQEPGPAK;LLAEETAATISAIEAMK;LSTHELTSLLEKELEQSQK;NWIQTIMK;NYGFQIHTK;QEAELGEPDPE…	1;1;1;1;1;1;1;1;1;1;1;1;1;1;1;1;1;1;1;1;1;1;1;1;1;0;1;1;1;1;1;1;1;1;1;1;1;1;1;1;1;1;1;1;1;1;1	46	58	0.5298	53281;38979;20025;54943;54958;57823;30998;31578;24322;42076;42079;42581;42060;43759;9537;27554;42507;42970;10146;19477;44027;21146;45564;26157;1268;31045;30148;40135;40651;52012;52010;12619;15080;29947;35825;39208;38654;40613;40614;12760;4326;8956;29988;12418;13078;31240;37018;32850;37453;18917;25765;60356;42299;42293;17345;20669;20664;36755;28927	Myosin phosphatase Rho-interacting protein OS=Homo sapiens OX=9606 GN=MPRIP PE=1 SV=3	1.36466e+08	2.27443e+06	MPRIP
139_5	sp|P13645|K1C10_HUMAN	126.601	NA	58791.7	ADLEMQIESLTEELAYLK;ADLEMQIESLTEELAYLKK;AETECQNTEYQQLLDIK;ALEESNYELEGK;DAEAWFNEK;ELTTEIDNNIEQISSYK;GSLGGGFSSGGFSGGSFSR;GSSGGGCFGGSSGGYGGLGGFGGGSFR;HGNSHQGEPR;IRLENEIQTYR;KDAEAWFNEK;LAADDFR;LASYLDK;LASYLDKVR;LENEIQTYR;LKYENEVALR;NHEEEMKDLR;NQILNLTTDNANILLQIDNAR;NVQALEIELQSQLALK;NVSTGDVNVEMNAAPGVDLTQLLNNMR;QSLEASLAETEGR;QSVEADINGLR;QSVEADINGLRR;RVLDELTLTK;SGGGGGGGGCGGGGGVSSLR;SKELTTEIDNNIEQISSYK;SLL…	1;1;1;1;1;1;1;1;1;1;1;0;0;0;1;1;1;1;1;1;1;1;1;1;1;1;1;1;1;1;1;1	29	56	0.6027	49537;49897;52281;52589;49202;26516;26513;15173;47127;47145;47148;47125;47123;47147;38446;38448;54311;15575;15578;28592;20695;3901;3966;13263;17669;20578;23360;54697;54682;41257;41282;41253;41258;41255;60796;60936;61050;60807;60923;26870;19200;19247;25615;25650;24927;25654;18634;32898;51983;51999;52001;51981;21774;25902;30824;62110;62115;11994;59450	Keratin, type I cytoskeletal 10 OS=Homo sapiens OX=9606 GN=KRT10 PE=1 SV=6	572249611	2.04375e+07	KRT10
104_2	sp|O43795|MYO1B_HUMAN	156.444	NA	131902	AAHIFNEALVCHQIR;ASVATLMK;DQFTDQQK;EAVTTIAAYWHGTQAR;EEQEEYIR;EQLLQSNPVLEAFGNAK;FDHSEIYTYIGSVVISVNPYR;GDFLFSSDHLIEMATK;IFLLTNNNLLLADQK;KIYEFTLQR;LEASELFK;LEDLATLIQK;LGNIEFKPESR;LNQVCATHQHFESR;LQQIFIELTLK;LQQIFIELTLKEEQEEYIR;LVMSYVAAVCGK;MPSLSPIDK;NAMQIVGFMDHEAESVLAVVAAVLK;NFHVFYQLLSGASEELLNK;NFYELSPHIFALSDEAYR;NNDLLYR;QRLEDLATLIQK;QTWPHWK;SEVPLVDVTK;SGVEVLFNELEIPVEEYSFGR;SLPIYSPEK;SLPIYSPEKVEEYR;SS…	1;1;1;1;1;1;1;1;1;1;1;1;1;1;0;1;1;1;1;1;1;1;1;1;1;1;1;1;1;1;1;1;1;1;1;1;1;1;1;1;1;1	41	54	0.4234	40683;4335;11162;40557;14550;43121;43119;43122;55997;41694;42190;39176;39215;19027;8515;16722;22898;22900;22899;39052;25150;25149;25152;25151;55457;23258;10348;58511;58510;51928;51174;51149;7546;7544;28328;10168;14177;55307;12060;38524;20671;6912;64003;23231;51409;5882;18225;18178;18177;18180;40271;40795;33223;4709;19460;59643;18008;24431	Unconventional myosin-Ib OS=Homo sapiens OX=9606 GN=MYO1B PE=1 SV=3	2.78767e+08	3.98238e+06	MYO1B
101_1	sp|O94832|MYO1D_HUMAN	165.999	NA	116129	ADFVLMDTVSMPEFMANLR;AWEGNYLASKPDTPQTSGTFVPVANELK;AWEGNYLASKPDTPQTSGTFVPVANELKR;CGFQDDVAYGK;CTVSVETR;DTCIVISGESGAGK;DTLFQDFK;ELYERPPHLFAIADAAYK;FVVDGDTPLIENGK;GDPIGGHINNYLLEK;HIDYFNNQIIVDLVEQQHK;HLQVNVTNPVQCSLHGK;HQVEYLGLLENVR;HYAGDVVYSVIGFIDK;IGELVGVLVNHFK;ILAAILHLGNLK;IVLFLQK;IYTFIGEVVVSVNPYK;LFCWIVTR;LMYNSSNPVLK;LNQPQPDFTK;LQQLFIQLVLK;LSITEVTK;MISEFTWPNHDLPSDK;MISEFTWPNHDLPSDKEAVK;NSMIALVDNLASK…	1;1;1;1;1;1;1;1;1;1;1;1;1;1;1;1;1;1;1;1;1;1;1;1;1;1;1;1;1;1;1;1;1;1;1;1;1;1;1;1;1	41	54	0.504	51449;51450;51812;61904;61911;62858;21647;9059;26973;11278;49703;31196;36324;54492;45176;45187;33714;40803;28188;22356;5872;42244;14526;22568;21916;18604;25037;6942;44799;54337;54338;54355;26315;12561;15567;50212;50546;18397;37572;23687;15030;15178;37488;37517;59430;15762;31502;30933;31501;31503;30935;22236;40349;60215	Unconventional myosin-Id OS=Homo sapiens OX=9606 GN=MYO1D PE=1 SV=2	1.65119e+08	2.23134e+06	MYO1D
1047_1	sp|Q69YQ0|CYTSA_HUMAN	168.256	NA	124467	AALAATLEEYK;AETLASSLQEDLAHTR;AQLGINEDHSEGDEK;ATVASDQIEMNR;DISAQEGASPASLMAMGTTSPQLSLSSSPTASVTPTTR;DVEILHLR;EQLLGVQQHLSNTLK;ETIFELEDEVEQHR;ETIMAHQPTDVESTLLQLQEQNTAIR;HSISGPISTSKPLTALSDK;KDPLSALAR;KLPSAGQGANDMALAK;KQIEDLNMTLEK;LHDNLIISDLENTVK;LHEAQEK;LNALGFSLEQR;LVKPGTAASLSK;MAEQDNKEAQEMIGALK;QFQADLQTAVVIANDIK;QGMGLSR;QIEDLNMTLEK;RPNYGEIPVQEHLLR;SDIQDLLESVR;SDMKETIFELEDEVEQHR;SEAQEEIGDLK;SEKETIMAHQP…	1;1;1;1;1;1;1;1;1;1;1;1;1;1;1;1;1;1;1;1;1;1;1;1;1;1;1;1;1;1;1;1;1;1;1;1;1;1;1;1;1	41	52	0.462	18286;39525;36372;24665;25310;65314;10610;38472;40513;61518;61520;45407;9743;33785;34398;30248;38964;5593;21128;17953;44916;43573;43655;1783;25281;24641;42016;22304;52488;52780;19940;63811;41300;47521;44092;44546;20017;52324;52653;20152;9292;20850;20202;28518;58822;58821;53962;10856;21606;22285;13979;9644	Cytospin-A OS=Homo sapiens OX=9606 GN=SPECC1L PE=1 SV=3	141709094	2.05375e+06	SPECC1L
94_4	sp|O15020|SPTN2_HUMAN	192.245	NA	271157	AAELQAQWER;AASAGVPYHGEVPVSLAR;ALAQEDQGAGEVER;AQGSVAFDYR;AQQFYR;DEAEMSSWLR;DGLAFNAIVHK;DLEAIAAR;DLNAAEALQR;DLTSVNILLK;DVEDEILWVTER;EANALAAGHPAQAVAINAR;EKEVEAIQAQAK;ELDDLEQWIQER;ELTLEKPELK;EQQHLLASADTGR;EQWLNGLALPER;ETWLSENQR;EVQTGWEDLR;EVVAASHELGQDYEHVTMLR;FLWEVGEAEAWVR;FQIQDISVETEDNK;FQIQDISVETEDNKEK;GNLEVLLFTIQSK;GQVLAAAYELQR;HLAGVEDLLQLHELVEADIAVQAER;IHCLENVDK;IHGLLEAGR;IVNTQEQLNHR;KHEAIETDIVAY…	1;1;1;1;1;1;1;1;1;0;1;1;1;1;1;1;1;0;1;1;1;0;0;0;1;1;0;1;1;1;0;1;1;1;1;0;1;1;1;1;1;1;1;1;1;1;1;1;1;1;1;1;0;1;1;1;0	47	51	0.3084	19188;40747;30057;30059;15344;4054;20124;18465;5753;14780;15481;31188;42759;25057;33841;19133;28205;28218;17546;20466;53358;34567;37135;44950;29664;29663;24078;59714;15980;9582;25356;37867;5822;25089;28443;28444;38939;35287;3741;39006;14044;7856;54397;47266;48596;3772;30996;30993;21111;52832;25306;17691;21820;23607;60575;60577;12186;45137;45589;48530;57097;43311;10176	Spectrin beta chain, non-erythrocytic 2 OS=Homo sapiens OX=9606 GN=SPTBN2 PE=1 SV=3	1.09305e+08	687450	SPTBN2
94_3	sp|O43707|ACTN4_HUMAN	135.686	NA	104788	ACLISLGYDVENDRQGEAEFNR;AGTQIENIDEDFR;AGTQIENIDEDFRDGLK;AIMTYVSSFYHAFSGAQK;ASFNHFDKDHGGALGPEEFK;ASIHEAWTDGK;DDPVTNLNNAFEVAEK;DGLAFNALIHR;DHALLEEQSK;DYETATLSDIK;EAILAIHK;EGLLLWCQR;ETTDTDTADQVIASFK;FAIQDISVEETSAK;GISQEQMQEFR;GYEEWLLNEIR;HEAFESDLAAHQDR;HRDYETATLSDIK;HRPELIEYDKLR;ICDQWDALGSLTHSR;ISIEMNGTLEDQLSHLK;KDDPVTNLNNAFEVAEK;KHEAFESDLAAHQDR;LASDLLEWIR;LMLLLEVISGER;LSGSNPYTTVTPQIINSK;LVSIGAEEIVDG…	1;1;1;0;1;0;1;1;1;1;1;0;1;0;1;0;0;1;1;1;1;1;0;0;0;1;1;1;1;0;1;1;1;1;1;1;1;0;0;1;1;0;1;1	31	51	0.6191	57319;31341;44892;44893;47406;47405;47827;51811;51809;19766;40579;40576;20251;20252;17818;21472;7091;18065;18064;39511;32487;32486;25381;26015;28068;35818;32884;33677;40001;45121;45541;45544;45563;45098;44376;39831;19844;26217;26216;44878;31590;31587;31592;31584;41638;41900;41898;29124;30329;29731;47591;47194;47192;47176;47613;14432;30540;40538;37302;36790;63803;17400;26943;28410;11020;61074;2672…	Alpha-actinin-4 OS=Homo sapiens OX=9606 GN=ACTN4 PE=1 SV=2	2.82928e+08	4.63817e+06	ACTN4
905_1	sp|P52732|KIF11_HUMAN	153.398	NA	119085	AMLEVHK;AVDQHNAEAQDIFGK;CENIQKPLSSVQENIQQK;CRPFNLAER;EAGNINQSLLTLGR;EEYITSALESTEEKLHDAASK;EKNGVYISEENFR;ETTIDGEELVK;FCADSDGFSQELR;GLEEITVHNK;GLEEITVHNKDEVYQILEK;HLQETK;IGAVEEELNR;ILQDSLGGR;KSYLYPSTLVR;KTYTFDMVFGASTK;LDIPTGTTPQR;LHDAASK;LIAQNLELNETIK;LLNTVEETTK;LMNLWTER;LNLVDLAGSENIGR;LTDNGTEFSVK;LTVQEEQIVELIEK;NGVYISEENFR;NILNKPEVNQK;NLNSLFNNMEELIK;QCGNLTEDLK;QHNIFLDQMTIDEDKLIAQNLELNETIK;SKVEETTE…	1;1;1;1;1;1;1;1;1;1;1;1;1;1;1;1;1;1;1;1;1;1;1;1;1;1;1;1;1;1;1;1;1;1;1;1;1;1;1	39	45	0.4318	4584;36407;50530;17556;30548;54437;34289;34261;20521;32227;16528;52895;2033;16087;9348;24388;34712;19069;1523;31019;16903;13173;13849;30004;19589;37310;24399;24429;23236;37540;38048;18176;63812;31083;62362;60437;60428;29112;26704;27322;22131;42742;29848;22735;46704	Kinesin-like protein KIF11 OS=Homo sapiens OX=9606 GN=KIF11 PE=1 SV=2	2.4314e+08	3.33069e+06	KIF11
609_2	sp|O14974|MYPT1_HUMAN	130.427	NA	115211	AQLHDTNMELTDLK;DYDGWTPLHAAAHWGK;ETLIIEPEK;FDDGAVFLAACSSGDTDEVLK;GADINYANVDGLTALHQACIDDNVDMVK;IESLEQEK;ILVDNLCDMEMVNK;LASTSDIEEKENR;LAYVAPTIPR;LKDENGALIR;LLIQAGYDVNIK;LWAEDSTEK;LWAEDSTEKEK;LYEQILAENEK;NKETLIIEPEK;QGVDIEAAR;QWLNSGHINDVR;RISEMEEELK;RSTQGVTLTDLQEAEK;SGGTALHVAAAK;SGSYSYLEER;SLLEMEKR;SLLSSTSTTTK;SPLIESTANMDNNQSQK;STGVSFWTQDSDENEQEQQSDTEEGSNKK;STQGVTLTDLQEAEK;SYLTPVRDEESESQR;TGSYGALAEIT…	1;1;1;1;1;1;1;1;1;0;1;1;1;1;1;1;1;1;1;1;1;1;1;1;1;1;1;1;1;1;1;1	31	45	0.3922	36483;35980;35934;35935;42127;13527;52128;61969;61968;62090;9939;38009;39002;30740;14806;16056;25177;13837;24696;25295;23876;9374;28065;28723;28751;21828;40590;13997;13998;18726;11036;15903;44079;43636;63573;35635;35638;41215;26029;13689;55896;55900;55897;33708;33709;46553	Protein phosphatase 1 regulatory subunit 12A OS=Homo sapiens OX=9606 GN=PPP1R12A PE=1 SV=1	2.51198e+08	4.73958e+06	PPP1R12A
1101_1	sp|Q07157|ZO1_HUMAN	151.836	NA	195340	ADGATSDDLDLHDDR;AEQLASVQYTLPK;AIPVSPSAVEEDEDEDGHTVVATAR;DDISEIQSLASDHSGR;DGNIQEGDVVLK;DNPHFQSGETSIVISDVLK;EAGFLRPVTIFGPIADVAR;EAIQQQQNQLVWVSEGK;EDLSAQPVQTK;EDTAQAAFYPQK;EEAVLFLLDLPK;ESPYGLSFNK;FLKPVELR;FNHNLLPSETAHKPDLSSK;GGPAEGQLQENDR;HALLDVTPNAVDR;INGTVTENMSLTDAK;IPEPQKPQLKPPEDIVR;ISKPGAVSTPVK;LAGGNDVGIFVAGVLEDSPAAK;LASHIFVK;LGSWLAIR;LNYAQWYPIVVFLNPDSK;LSYLSAPGSEYSMYSTDSR;QIIDQDKHALLDVTPNAVDR;Q…	1;1;1;1;1;1;1;1;1;1;1;1;1;1;1;1;1;1;1;1;1;1;1;1;1;1;1;1;1;1;1;1;1;1;1;1;1	37	43	0.3078	35484;29121;57810;39145;22778;49284;47956;47954;46749;19826;26017;26727;16598;10893;50363;26094;28046;34640;34639;46728;18441;49616;7787;7824;51055;49930;50265;52956;8245;65525;39683;39657;59351;29513;52869;52581;30889;9129;55349;55359;23519;11147;29941	Tight junction protein ZO-1 OS=Homo sapiens OX=9606 GN=TJP1 PE=1 SV=3	9.10106e+07	1.02259e+06	TJP1
206_2	sp|Q4VCS5|AMOT_HUMAN	108.956	NA	118013	AEYVPSTPSPVPPSTPLLSAHSK;AHPPVTSAPLSPPQPNDLYK;AQGPLPNQHSLK;AQPSSASYQPVPADPFAIVSR;CLDMEGR;DTTVISHSPNTSYDTALEAR;GPPPEYPFK;GQQHASVGAAFYVTGVTNQK;GSLGILLGGDYR;HFALDAAATVAAQR;ILALEADMTK;IQKEEEEILMANK;KTPIQILGQEPDAEMVEYLI;LMQMSLATSGVK;LSIPSLTCNPDKTDGPVFHSNTLER;MQNNEELPTYEEAK;MQQALVQLQAACEK;NPTSSSEFYK;NSEEQPSGGTTVLQR;NSQPHSPTSSLTSGGSLPLLQSPPSTR;QELEGCYEK;QEPQGQEIQSENLIMEK;QVYVDKVEK;SLMSISNAGSGLLSHSSTLTGSP…	1;1;1;1;1;1;0;1;1;1;0;1;1;1;1;1;1;1;1;1;1;1;1;1;1;1;1;1	26	43	0.3745	54625;50251;50247;50249;22903;51503;6555;51244;51277;11970;48767;20033;28846;28848;28847;14966;33896;34572;53676;53420;22566;23256;60047;38577;38069;35571;17393;34983;59310;17207;47233;47640;47639;47662;15101;60484;60740;60628;60630;60625;60626;30064;8215;17071;12768	Angiomotin OS=Homo sapiens OX=9606 GN=AMOT PE=1 SV=1	2.33509e+08	4.32425e+06	AMOT
303_1	sp|Q16643|DREB_HUMAN	91.0059	NA	71385.4	AAAPQAWAGPMEEPPQAQAPPR;ALDEVTSSQPPPLPPPPPPAQETQEPSPILDSEETR;EDENAEPVGTTYQK;EESAADWALYTYEDGSDDLK;EQFWEQAK;EQSIFGDHRDEEEETHMK;KSESEVEEAAAIIAQRPDNPR;LAASGEGGLQELSGHFENQK;LELLAAYEEVIR;LELLAAYEEVIREESAADWALYTYEDGSDDLK;LKEQSIFGDHR;LREDENAEPVGTTYQK;LSSPVLHR;QQTLEAEEAK;QQTLEAEEAKR;SESEVEEAAAIIAQRPDNPR;SPSDSSTASTPVAEQIER;VAEFFQGVDVIVNASSVEDIDAGAIGQR;VMYGFCSVK;YVLINWVGEDVPDAR;YVLINWVGEDVPDARK	1;1;1;1;1;1;1;1;1;1;1;1;1;1;1;1;1;1;1;1;1	21	43	0.4083	53426;53111;53429;53409;53408;53407;53427;53410;65597;65591;34092;53251;53252;53250;53253;13275;52127;53800;48940;48961;27961;27960;65193;24483;42887;7579;16839;23439;51345;43220;43219;43218;43221;61092;61093;61091;61090;61102;14338;39636;39633;39641;43569	Drebrin OS=Homo sapiens OX=9606 GN=DBN1 PE=1 SV=4	4.10166e+08	1.64066e+07	DBN1
295_1	sp|Q96N67|DOCK7_HUMAN	150.526	NA	242407	AYIQITYVEPYFDTYEMK;EALQPLINR;ELFALHPSPDEEEPIER;ESILGGVLK;FEIEIEPIFASLALYDVK;FGDLDEQEFVYK;FGDLDEQEFVYKEPAITK;FGEDVVEVIK;FMDDIAALVSTIASDIVSR;GFVFSLIK;GYQTSPDLR;IANMFELSVPFR;IMENNLENELK;ISENFYFDLNSEQMK;LEEAILGSIGAR;LGTGFNPNTLDK;LNTSLAFFLNDLLSVMDR;LQEAFSK;LRPITAQLK;LTWLQNMAGK;LYSLPNPSVLVSLR;MSSHTETSSFLQTLTGR;NADETVLQK;NLLYIYPQSLNFANR;NSLPDALLPNLLDR;NSSIVGR;QISGQYSGSPQLLK;QNFEIGNNFAR;SAIFSITYPSQDVFLVI…	1;1;1;1;1;1;1;1;1;1;1;1;1;1;1;1;1;1;1;1;1;1;1;1;1;1;1;1;1;1;1;1;1;1;1;1;1;1;1	39	41	0.2364	53185;12780;47404;7834;49557;30667;50242;16341;47842;7627;12141;28148;25161;43287;20352;22370;49260;4395;12254;17506;17512;33272;44262;11455;42180;32975;32976;1254;31288;23693;47928;51470;28645;37812;25392;33551;2592;17535;58427;50267;30759	Dedicator of cytokinesis protein 7 OS=Homo sapiens OX=9606 GN=DOCK7 PE=1 SV=4	3.04889e+08	2.56209e+06	DOCK7
283_1	sp|Q9UM54|MYO6_HUMAN	147.996	NA	149596	ASFHELYNMYK;CGGIQYLQNAIESR;DDEGFIIR;DPLLDDHGDFIR;ELFESSTNNNK;ETDKQILQNR;EYDALVK;FAEFDQIMK;FNEVVSVLK;GWWYAHFDGPWIAR;HFAGAVCYETTQFVEK;IAQSEAELISDEAQADLALR;IAQSEAELISDEAQADLALRR;IGLDDEEKLDLFR;ILKEEQELYQK;IPFIRPADQYKDPQSK;IQAEVEAQLAR;IVEANPLLEAFGNAK;LDKFNEVVSVLK;LHLSSPDNFR;LQQFFNER;LSFISVGNK;LVGILDILDEENR;LVGILDILDEENRLPQPSDQHFTSAVHQK;MSQSIIVSGESGAGK;NIRDDEGFIIR;NLEISIDTLMAK;QFEEIWER;QKEEESQQQAVLEQER…	1;1;1;1;1;1;1;1;1;1;1;1;1;1;1;1;1;1;1;1;1;1;1;1;1;1;1;1;1;1;1;1;1;1;1;1;1;1;1	39	41	0.3454	27318;35234;9530;27727;22595;20995;4940;16030;12092;40100;43930;50535;53612;33457;28052;44359;20292;34315;26895;18492;13956;9553;31013;63631;29227;29823;25200;25841;25207;16396;45955;43925;35253;35712;24281;48444;34342;10602;24851;39249;63630	Unconventional myosin-VI OS=Homo sapiens OX=9606 GN=MYO6 PE=1 SV=4	166975936	2.0872e+06	MYO6
392_1	sp|Q8WWI1|LMO7_HUMAN	146.648	NA	192576	AFENLLGQALTK;ALEDSSFLKR;EAQLFHPGDLQDLSNR;EDSFESLDSLGSR;EGFESDTDSEFTFK;EINGIHDESNAFESK;EPSLATWEATWSEGSK;EPVSLPGIMR;EQVPSGAELER;EVAATEEDVTR;FSYNDSKEWEEAMAK;GESLDNLDSPR;KPQDQLVIER;LPSPTSPFSSLSQDQAATSK;LREEWQR;LSTPIAGLDNINVFLK;MYSFDDVLEEGK;NHQLYCNDCYLR;QPSYVPAPLR;QQILQEMR;REDSFESLDSLGSR;RGESLDNLDSPR;RPPTMTVSEASYQSER;SLDFGFTIK;SMSDVSAEDVQNLR;SQDQFSDMR;SQFFEQGSSDSVVPDLPVPTISAPSR;SSNLSVTTDFSESLQSSNIESK;…	1;1;1;1;1;1;1;1;1;1;1;1;1;1;1;1;1;1;1;1;1;1;1;1;1;1;1;1;1;1;1;1;1;1;1;1;1	37	41	0.2965	23524;23521;17681;42601;28822;36280;37880;40676;14690;19774;19969;42443;19242;20221;48408;11421;38694;28508;36845;15995;12461;34770;25644;25641;42575;11819;32945;15336;59465;54580;26223;8657;25899;25391;25389;25390;57665;58771;65414;30448;22361	LIM domain only protein 7 OS=Homo sapiens OX=9606 GN=LMO7 PE=1 SV=3	5.63929e+07	508044	LMO7
34_1	sp|P46940|IQGA1_HUMAN	136.572	NA	189134	ALESGDVNTVWK;ALQSPALGLR;ATFYGEQVDYYK;ATGLHFR;EDSNLTLQEK;EELQSGVDAANSAAQQYQR;EEYLLLR;EKLEAYQHLFYLLQTNPTYLAK;EQLWLANEGLITR;ERDVYEELLTQAEIQGNINK;FALGIFAINEAVESGDVGK;FQPGETLTEILETPATSEQEAEHQR;FVHLLDQSDQDFQEELDLMK;GLQQQNSDWYLK;HTDNVIQWLNAMDEIGLPK;IFYPETTDIYDR;IFYPETTDIYDRK;ILAIGLINEALDEGDAQK;ITLQDVVSHSK;LAAVALINAAIQK;LEGVLAEVAQHYQDTLIR;LGLAPQIQDLYGK;LGNFFSPK;LPYDVTPEQALAHEEVK;LQQTYAALNSK;LTAEEMDER;NVI…	1;1;1;1;1;1;1;1;1;1;1;1;1;1;1;1;1;1;1;1;1;1;1;1;1;1;1;1;1;1;1;1;1;1;1	35	38	0.2951	24065;11759;30445;3682;18138;48799;8480;58765;32684;54619;45351;60552;55849;30308;51611;32295;37011;43837;43836;20254;23184;48546;48567;27861;7591;45396;45395;20657;14457;48478;62685;41070;37608;9029;17164;39861;61696;20571	Ras GTPase-activating-like protein IQGAP1 OS=Homo sapiens OX=9606 GN=IQGAP1 PE=1 SV=1	6.78373e+07	729433	IQGAP1
1148_2	sp|Q96SB3|NEB2_HUMAN	115.976	NA	89279.8	AAGVPQVNSK;APDVAPEEVDESK;AQAAPEKEAAAVAPPER;AQLEQSVEENKER;ASSLNENVDHSALLK;DSEGLGISIIGMGAGADMGLEK;EAAAVAPPER;ERPGEQSEVAQLIQQTLEQER;ETQAQYQALER;FDSKPAPSAQPAPPPHPPSR;FKELQIK;FNGSTEALDKLDADAVSPTVSQLSAVFEK;HAVTEAEIQQLK;HAVTEAEIQQLKR;IHFSTAPIQVFSTYSNEDYDR;IHFSTAPIQVFSTYSNEDYDRR;IQVNDLLVEVDGTSLVGVTQSFAASVLR;ISELEGNLQTLR;KLQSLEQEK;LDADAVSPTVSQLSAVFEK;LEGYWGEAQSLCQAVDEHLR;LELFPVELEK;LELFPVELEKDSEGLGISIIGMG…	1;1;1;1;1;1;1;1;1;1;0;1;1;1;1;1;1;1;1;1;1;0;1;1;1;1;1;1	26	38	0.4553	9733;26654;38401;33331;34790;34796;34794;50389;50388;11202;56123;24749;49169;7491;62019;62012;25963;31945;56450;58411;58406;61266;26206;14884;46538;54606;54605;19887;63760;5397;53999;54018;57057;57294;57058;56840;56845;47103;47104;53315	Neurabin-2 OS=Homo sapiens OX=9606 GN=PPP1R9B PE=1 SV=3	7.5874e+07	1.94549e+06	PPP1R9B
433_1	sp|Q14126|DSG2_HUMAN	103.891	NA	122218	ATQFTGATGAIMTTETTK;AWITAPVALR;DMAGAQAAAVALNEEFLR;DTGEIYTTSVTLDR;EGIHFK;ERESFLAPSSGVQPTLAMPNIAVGQNVTVTER;EVDYEEMK;GITEPPFGIFVFNK;GNNVEKPLELR;GQIIGNFQAFDEDTGLPAHAR;ILDVNDNIPVVENK;IVSLEPAYPPVFYLNK;LEDRDNWISVDSVTSEIK;NTTVSGAGVPGPLPDFGLEESGHSNSTITTSSTR;NVIATETSYVTGSTMPPTTVILGPSQPQSLIVTER;QESTSVLLQQSEK;SEIQFLISDNQGFSCPEK;SSVISIYVSESMDR;VIQPHGGGSNPLEGTQHLQDVPYVMVR;VLAPASTLQSSYQIPTENSMTAR;VLDINDNEPVFTQDV…	1;1;1;1;1;1;1;1;1;1;1;1;1;1;1;1;1;1;1;1;1;1;1;1	24	37	0.4061	42285;42771;14656;43648;43645;43643;44089;43644;33735;1169;64245;64158;12319;33556;22069;52889;34164;34195;42900;49758;64050;65254;65218;30246;49579;33809;61377;61389;61250;56079;56320;64619;46012;45566;39063;57623;57624	Desmoglein-2 OS=Homo sapiens OX=9606 GN=DSG2 PE=1 SV=2	1.15379e+08	2.26234e+06	DSG2
219_3	sp|Q15233|NONO_HUMAN	67.5406	NA	54197.3	AAPGAEFAPNK;AGEVFIHK;ALIEMEK;AVVIVDDR;EKLEMEMEAAR;FACHSASLTVR;FAQPGSFEYEYAMR;FGQAATMEGIGAIGGTPPAFNR;GAMPPAPVPAGTPAPPGPATMMPDGTLGLTPPTTER;GIVEFSGKPAAR;GTFPDAR;LEMEMEAAR;LFVGNLPPDITEEEMR;MEELHNQEVQK;MGQMAMGGAMGINNR;NLPQYVSNELLEEAFSVFGQVER;QQEEMMR;TFNLEK;TLAEIAK;VELDNMPLR	1;1;1;0;1;1;1;1;1;1;1;1;1;1;1;1;1;1;0;1	18	37	0.5117	13567;7271;4825;6784;24740;25379;21151;21152;38068;38576;50971;51280;64423;64561;20452;2316;13876;43175;43178;43611;43171;26617;33725;33726;33136;34324;33729;33728;32506;33137;34326;34325;33727;58620;58632;9055;1904;1695;14161	Non-POU domain-containing octamer-binding protein OS=Homo sapiens OX=9606 GN=NONO PE=1 SV=4	2.03881e+08	8.15526e+06	NONO
796_1	sp|Q9P2M7|CING_HUMAN	126.562	NA	136974	ATIYGILR;AVAGQGELTR;ELEEQNLQLQK;ELEETSEETGHWQSMFQK;ELLEEVLEGK;ELSIQIEDER;EVEEQHEVNEQLQAR;FDSQLGGQAR;FITEPVSGAEMGTLR;GGDSFGVQIK;GLVDGGEAVEAR;GRDQVDQLR;HGLETQVMELQNK;LASSEGFQKPSASLSQLESQNQLLQER;LDKELLAQR;LETELDEEKNTVELLTDR;LQDEIQR;LQGLEQEAENK;MQPLVMVSSGSTK;MVAEAEATVLGQR;QALQASQAER;QALQQLQAQLEDYKEK;QPAQSQNLSPLSGFSR;QQLEEALNASQEEEGSLAAAK;QTQDWVLQSFEEPR;SAQDPTMLQFK;SHSQASLAGPGPVDPSNR;SMQDATQDHAVLEAER;…	1;1;1;1;1;1;1;1;1;1;1;1;1;1;1;1;1;1;1;1;1;1;1;1;1;1;1;1;1;1;1;1;1	33	36	0.3649	7529;10878;26156;51648;17368;20437;42542;13842;35199;35769;11113;17970;14162;32636;61585;14125;50619;7303;21612;26482;26877;14824;44777;38745;38744;52104;40157;22560;40609;41360;15000;14303;30103;51161;39554;3203	Cingulin OS=Homo sapiens OX=9606 GN=CGN PE=1 SV=3	9.95843e+07	1.08244e+06	CGN
1017_1	sp|P78527|PRKDC_HUMAN	121.419	NA	468788	AALSALESFLK;APGLGAFR;AYVPALQMAFK;DFGLLVFVR;DLLLNTMSQEEK;DVLIQGLIDENPGLQLIIR;EIFNFVLK;EVYAAAAEVLGLILR;GIFTSEIGTK;IMEFTTTLLNTSPEGWK;IPALDLLIK;LGASLAFNNIYR;LGLIEWLENTVTLK;LGNPIVPLNIR;LLEEALLR;LLQDFNR;LQYFMEQFYGIIR;LVINTEEVFRPYAK;MAVLALLAK;MSTSPEAFLALR;MYAALGDPK;NLLIFENLIDLKR;QDAQVVLYR;SDPGLLTNTMDVFVK;SIELFYK;SIGEYDVLR;SLGPPQGEEDSVPR;SPNLWLK;STVLTPMFVETQASQGTLQTR;TVGALQVLGTEAQSSLLK;TYSVVPMTSR;VLEQLIV…	1;1;1;1;1;1;1;1;1;1;1;1;1;1;1;1;1;1;1;1;1;1;1;1;1;1;1;1;1;1;1;1;1;1;1	35	35	0.0988	16994;3233;20737;13307;28030;50042;11184;34412;12744;46200;10655;24847;35963;19419;9265;7471;38458;37550;8315;24222;9570;34927;14391;36231;7229;12698;29856;5720;53564;41849;16555;40316;2045;28932;23764	DNA-dependent protein kinase catalytic subunit OS=Homo sapiens OX=9606 GN=PRKDC PE=1 SV=3	6.39588e+07	261057	PRKDC
404_1	sp|Q9BZF9|UACA_HUMAN	103.454	NA	162404	AEYISLAEHEAK;DAVEVLIK;EHQNIQDLEIENEDLKER;GNLECLNAILIHGVDITTSDTAGR;IGDNLDILTLLK;KEDMLLK;KFEDINQEFVK;KGQEEIVTLHAEIK;KIQQEQR;LALSIPAEK;LHQLLENQK;LTEELKDQLK;NGADISLLDALGHDSSYYAR;NSSVPLAEHLQIK;QALNGLSQLTYTSGNPTK;QHQEVIAIYR;QHVPLEQVEALKK;QMQTHFLALK;QNEMIVEEFKR;QSQLIDTLQHQVK;QTSEILAVQNLLQK;SDLETQISSLNEK;SHDAIIDDLNR;SLEQQLADADR;SLNGTIENLKEELK;SLTTITELQR;SNIVELKK;THLLSAAQGHMDEDVQEALLQIIQMR;VKYEGASAEVGK;YF…	1;1;1;1;1;1;1;1;1;1;1;1;1;1;1;1;1;1;1;1;1;1;1;1;1;1;1;1;1;1	30	35	0.2712	25724;6791;52797;57098;24425;6440;27130;34695;34694;8301;8679;15796;19883;50434;50433;50403;28636;44163;44097;21533;31789;19878;28106;32496;34281;29711;22055;21021;34408;17528;8348;61501;61409;20703;42596	Uveal autoantigen with coiled-coil domains and ankyrin repeats OS=Homo sapiens OX=9606 GN=UACA PE=1 SV=2	4.01782e+07	372020	UACA
6_8	sp|P35908|K22E_HUMAN	117.906	NA	65393.2	AQYEEIAQR;DVDNAYMIK;EIKIEISELNR;FGGFGGPGGVGGLGGPGGFGPGGYPGGIHEVSVNQSLLQPLNVK;FGGFGGPGGVGGLGGPGGFGPGGYPGGIHEVSVNQSLLQPLNVKVDPEIQNVK;FLEQQNQVLQTK;GFSSGSAVVSGGSR;GGGFGGGSSFGGGSGFSGGGFGGGGFGGGR;GGSGGGGSISGGGYGSGGGSGGR;GGSISGGGYGSGGGK;GSSSGGGYSSGSSSYGSGGR;HGGGGGGFGGGGFGSR;KDVDNAYMIK;KLLEGEECR;LALDVEIATYR;LALDVEIATYRK;LLRDYQELMNVK;LNDLEEALQQAK;MSGDLSSNVTVSVTSSTISSNVASK;NKLNDLEEALQQAK;NLDLDSIIAEVK;NLDLD…	0;1;1;1;1;0;1;1;1;1;1;1;1;0;0;0;1;1;1;1;0;0;1;1;1;1;1;1;1;1;1;1;1;1	27	35	0.6917	15077;13391;25065;65980;65984;66754;30182;30212;30209;30275;21420;55113;39508;18996;39480;24138;18970;16279;21851;26930;31903;31906;26154;56212;55974;55971;35420;24494;55375;24471;52901;26908;16185;19528;50210;52867;53126;53128;29621;12300;62080;62183;62092;63654;18854	Keratin, type II cytoskeletal 2 epidermal OS=Homo sapiens OX=9606 GN=KRT2 PE=1 SV=2	232237949	5.52947e+06	KRT2
676_1	sp|P08670|VIME_HUMAN	110.067	NA	53619.1	DGQVINETSQHHDDLE;EEAENTLQSFR;EMEENFAVEAANYQDTIGR;ETNLDSLPLVDTHSK;FANYIDK;FANYIDKVR;ILLAELEQLK;ILLAELEQLKGQGK;ISLPLPNFSSLNLR;KLHEEEIQELQAQIQEQHVQIDVDVSKPDLTAALR;KVESLQEEIAFLK;LGDLYEEEMR;LHEEEIQELQAQIQEQHVQIDVDVSKPDLTAALR;LLQDSVDFSLADAINTEFK;LQDEIQNMKEEMAR;LQEEMLQR;MALDIEIATYR;QDVDNASLAR;QVDQLTNDK;QVQSLTCEVDALK;SYVTTSTR;TNEKVELQELNDR;TYSLGSALRPSTSR;VELQELNDR;VESLQEEIAFLK;VESLQEEIAFLKK;VEVERDNLAEDIMR	1;1;1;1;1;1;1;1;1;1;1;1;1;1;1;1;1;1;1;1;1;1;1;1;1;1;1	27	34	0.6202	42502;24237;24238;51444;51807;37237;6213;15904;17843;32556;33760;33761;65935;32360;21411;22139;65766;50173;39302;40266;39747;12494;23164;23765;14247;13075;30715;7755;34391;30905;15445;27477;32359;37857	Vimentin OS=Homo sapiens OX=9606 GN=VIM PE=1 SV=4	1.86656e+08	5.65625e+06	VIM
237_1	sp|O14654|IRS4_HUMAN	105.586	NA	133685	AAAAAAAAAASGAAIPPLIPPR;AAVSAFPTDSLER;AIGDGEDEMLFTR;ANPLSLDSAR;AVSVPASFFR;CGHSEQYFFLEVGR;EADSSSDYVNMDFTK;ESNTPAPSTQGLPDSWGIIAEPR;EVSYNWDPK;FVTPSEPVAHSR;GAQDVAGGSNPGAHNPSANLAR;GDNQAGGAAAAAAAPEPPPR;GYMMMFPR;HLGLVPLEPGGWLR;HLIALFTQDEYFAMVAENESEQESWYLLLSR;IKPKPQKPTHEQR;LETADAPAR;LEYYENAR;LNTEVASVVVQLLSIR;LSFITK;LSSEVSGSGSGNFGEEGNPQGK;QSAFSNYVNVEFGVPFPNPANDLSDLLR;RFVTPSEPVAHSR;SQSFFAAAR;SRFEQFCHLR;SSPL…	1;1;1;1;1;1;1;1;1;1;1;1;1;1;1;1;1;1;1;1;1;1;1;1;1;1;1;1	28	33	0.3461	44274;25827;29325;29324;29943;12374;13924;13925;39099;38474;38969;55450;16428;24368;48713;41000;12003;12553;32697;65304;34364;8740;12931;39506;385;50132;62472;30432;10226;26444;48402;36489;66506	Insulin receptor substrate 4 OS=Homo sapiens OX=9606 GN=IRS4 PE=1 SV=1	6.60771e+07	1.11995e+06	IRS4
1123_1	sp|Q13045|FLII_HUMAN	113.442	NA	144659	AAEWYNIDFSLQNQLR;ACQVYIQHMR;ADLTALFLPR;AEITLLVQGQELPEFWEALGGEPSEIKK;AVQGAQQPSLYQIR;EASNMGWLTFTFSLQK;EEMGDESEEFLQVFDNDISYIEGGTASGFYTVEDTHYVTR;ENPNLVMPPKPADR;GAQATLSSTTK;GYFAVTEK;KFESLFPGK;LAEDILNTMFDTSYSK;LDFDGLPSGIGK;LEHLSVSHNNLTTLHGELSSLPSLR;LEPVPLK;LESLPPQMR;LGQELCGMLHRPR;LPEEEFGHFYTQDCYVFLCR;LVHLQTLVLNGNPLLHAQLR;LYLNSNKLDFDGLPSGIGK;NWDDVLTVDYTR;QLPAMTALQTLHLR;QVINEGEEPENFFWVGIGAQKPYDDDAEYMK;RW…	1;1;1;1;1;1;1;1;1;1;1;1;1;1;1;1;1;1;1;1;1;1;1;1;1;1;1	27	33	0.327	46199;23534;15516;15517;62486;33308;43169;66522;34649;13250;7756;12747;42811;19953;59548;3485;13473;33591;58047;52762;52777;48460;30927;34627;34628;35255;64989;64994;22697;38399;40625;40627;29110	Protein flightless-1 homolog OS=Homo sapiens OX=9606 GN=FLII PE=1 SV=2	7.90363e+07	1.1623e+06	FLII
545_1	sp|Q9UHB6|LIMA1_HUMAN	116.364	NA	85173.4	ASSLSESSPPK;ELSVEEQIK;ELSVEEQIKR;ETPHSPGVEDAPIAK;GWSMSEQSEESVGGR;IAWPPPTELGSSGSALEEGIK;ISANENSLAVR;ISENSYSLDDLEIGPGQLSSSTFDSEK;ISENSYSLDDLEIGPGQLSSSTFDSEKNESR;KGWSMSEQSEESVGGR;KISENSYSLDDLEIGPGQLSSSTFDSEK;KWENPGLGAESHTDSLR;LLANQQVFHISCFR;LSETSIKDR;LSLGTYASLHGR;QSSSTNYTNELK;RNLELPR;SEISENTDASGK;SLNWSSFVDNTFAEEFTTQNQK;SNTENLSQHFR;SPPEALVQGR;SQDVELWEGEVVK;SRPFTVAASFQSTSVK;SSAIVEIFSK;TVYPMER;VGVLAASM…	1;1;1;1;1;1;1;1;1;1;1;1;1;1;1;1;1;1;1;1;1;1;1;1;1;1;1	27	33	0.3939	14296;13670;20413;32842;36370;35817;50442;18031;18067;61162;64201;39828;62066;44213;39258;39281;12577;22309;26136;7187;20690;57797;24595;12773;12774;31734;31733;38618;38619;13929;7103;13728;40329	LIM domain and actin-binding protein 1 OS=Homo sapiens OX=9606 GN=LIMA1 PE=1 SV=1	1.35817e+08	2.38276e+06	LIMA1
51_1	sp|Q00839|HNRPU_HUMAN	81.2785	NA	90528	DIDIHEVR;DRLSASSLTMESFAFLWAGGR;EKPYFPIPEEYTFIQNVPLEDR;FDENDVITCFANFESDEVELSYAK;GNFTLPEVAECFDEITYVELQK;GYFEYIEENK;GYFEYIEENKYSR;KAEVEGK;KDCEVVMMIGLPGAGK;LLEQYKEESK;LQAALDDEEAGGRPAMEPGNGSLDLGGDSAGR;LSASSLTMESFAFLWAGGR;MCLFAGFQR;MMVAGFK;NFILDQTNVSAAAQR;NGQDLGVAFK;NQSQGYNQWQQGQFWGQKPWSQHYHQGYY;SSGPTSLFAVTVAPPGAR;TTWVTK;YNILGTNTIMDK	1;1;1;1;1;1;1;1;1;1;1;1;1;1;1;1;1;1;1;1	20	33	0.3406	10684;53654;59206;59205;60551;57930;22987;38115;2245;38368;38863;21954;62656;62583;62669;62587;47987;48355;16074;3590;36599;36602;12568;12606;12570;65142;38687;38689;38688;38686;1361;27168;26548	Heterogeneous nuclear ribonucleoprotein U OS=Homo sapiens OX=9606 GN=HNRNPU PE=1 SV=6	1.45687e+08	3.31107e+06	HNRNPU
758_1	sp|Q86V48|LUZP1_HUMAN	106.781	NA	120202	AEDELLDLQDK;ASDTSSETVFGK;ASTNTMELPDTNGAGVK;EFALNNENYSLSNR;EGVNQPAAVVMEDSSPHEALR;EKLEEEENLTR;GHGSEASVSK;HDITLQLAEAER;HFESLEEELKK;IMGGSGTETTLEK;ISSELEMLR;LLASQLEEIK;LVNTTITPEPEPKPQPNSR;NNDLQDNYLSEQNK;NVESTNSNAYTQR;QKELENGEVEGEDAFLSSK;QVSSPSFTNR;RLDELEEATK;SHSAPSEVGFSDAR;SLTLSFVSER;SSIIIKPSDPVER;SSTDFSELEQPR;TEQSLASELEK;TFSDTTHGSVPSDPLGR;TQSSLTVSEVLTR;TSLFENDKDAGMENESVK;VIQAEGSNSSMLAEIEVLR	1;1;1;1;1;1;1;1;1;1;1;1;1;1;1;1;1;1;1;1;1;1;1;1;1;1;1	27	32	0.3374	22853;20313;38415;38385;37295;52503;52795;26839;9318;27067;26793;24248;24864;13804;16720;50018;38034;30446;49822;15776;19296;29043;16495;28812;27053;20565;40514;40525;28051;28053;47568;48333	Leucine zipper protein 1 OS=Homo sapiens OX=9606 GN=LUZP1 PE=1 SV=2	4.30116e+07	605798	LUZP1
530_2	sp|P13639|EF2_HUMAN	107.706	NA	95276.9	ARPFPDGLAEDIDKGEVSAR;AYLPVNESFGFTADLR;DGAGFLINLIDSPGHVDFSSEVTAALR;DSVVAGFQWATK;EDLYLKPIQR;EGALCEENMR;EGIPALDNFLDKL;ETVSEESNVLCLSK;GGGQIIPTAR;GHVFEESQVAGTPMFVVK;GPLMMYISK;GVQYLNEIK;GVQYLNEIKDSVVAGFQWATK;IKPVLMMNK;IMGPNYTPGK;KEDLYLKPIQR;KIWCFGPDGTGPNILTDITK;LMEPIYLVEIQCPEQVVGGIYGVLNR;NMSVIAHVDHGK;NPADLPK;SDPVVSYR;STAISLFYELSENDLNFIK;TGTITTFEHAHNMR;VFDAIMNFK;VFSGLVSTGLK;YEWDVAEAR;YFDPANGK;YVEPIEDVPC…	1;1;1;1;1;1;1;1;0;1;1;1;1;1;1;1;1;1;1;1;1;1;1;1;1;1;1;1	27	32	0.4149	50534;50531;41344;60082;60081;23664;22314;19507;28969;34672;9690;46051;12240;13230;54471;13644;14323;13795;27357;52457;61795;23613;2011;8072;51843;51842;35489;14056;15120;16475;7643;7673;59595	Elongation factor 2 OS=Homo sapiens OX=9606 GN=EEF2 PE=1 SV=4	7.87585e+07	1.51459e+06	EEF2
55_1	sp|Q7Z406|MYH14_HUMAN	118.494	NA	227732	AELEALLSSK;AELSSLQTAR;AGVLAQLEEER;AMEAEAAGLR;ANEWLMK;AQVTELEDELTAAEDAK;CNGVLEGIR;DLGEELEALRGELEDTLDSTNAQQELR;DQADFSVLHYAGK;EAQAALAEAQEDLESER;EEELQAALAR;ELEDVTESAESMNR;ELQTAQAQLSEWR;ELSSTEAQLHDAQELLQEETR;EQLEEEAAAR;FDQLLAEEK;FLTNGPSSSPGQER;GPSAGGGPGSGTSPQVEWTAR;HGQALGELAEQLEQAR;ILFQEFR;KAPPRPGPVPEAAQPFLFTPR;KFDQLLAEEK;KQELELVVSELEAR;LAEFSSQAAEEEEKVK;LAQAEEQLEQETR;LGQLEEELEEEQSNSELLNDR;LLLQVESLTTEL…	1;1;1;1;1;1;0;1;1;1;0;1;1;1;1;0;1;1;1;1;1;0;1;1;1;1;1;1;1;1;0;0;1;1;0;1;0	29	31	0.2376	13102;13723;13721;19782;11497;6955;42386;42407;11499;62039;29220;43159;16082;35263;33336;55517;16793;14428;14429;30200;45874;39739;9112;53178;20026;36430;41191;32715;56230;41410;5858;33941;9505;39064;39088;38538;39087;32042;32652;29932;27742;12787;36039;21640	Myosin-14 OS=Homo sapiens OX=9606 GN=MYH14 PE=1 SV=2	1.79943e+08	1.43955e+06	MYH14
273_1	sp|Q08211|DHX9_HUMAN	102.871	NA	140869	AAECNIVVTQPR;AENNSEVGASGYGVPGPTWDR;AIEPPPLDAVIEAEHTLR;EGETVEPYK;ELDALDANDELTPLGR;FSDHVALLSVFQAWDDAR;GISHVIVDEIHER;GMTLVTPLQLLLFASK;ISAVSVAER;KEEQEVQATLESEEVDLNAGLHGNWTLENAK;KFESEILEAISQNSVVIIR;KVFDPVPVGVTK;LFTAHNNMTNYATVWASK;LGGIGQFLAK;LQISHEAAACITGLR;LSMSQLNEK;MTWEAK;QLYHLGVVEAYSGLTK;RISAVSVAER;TPLHEIALSIK;TTQVPQFILDDFIQNDR;VFDPVPVGVTK;VQSDGQIVLVDDWIK;YPSPFFVFGEK;YQILPLHSQIPR	1;1;1;1;1;1;1;1;1;1;1;1;1;1;1;1;1;1;1;1;1;1;1;1;1	25	31	0.2638	25603;25602;50964;50963;46328;46327;12687;39521;49088;31205;39706;8380;64489;51202;22761;48883;10969;36325;13287;12611;2374;40663;14219;20076;48436;48453;17321;17324;38683;24021;29761	ATP-dependent RNA helicase A OS=Homo sapiens OX=9606 GN=DHX9 PE=1 SV=4	6.84276e+07	937364	DHX9
257_4	sp|P0DMV8|HS71A_HUMAN	97.4888	NA	70009	AAAIGIDLGTTYSCVGVFQHGK;AFYPEEISSMVLTK;AQIHDLVLVGGSTR;ATAGDTHLGGEDFDNR;CQEVISWLDANTLAEKDEFEHK;DNNLLGR;EIAEAYLGYPVTNAVITVPAYFNDSQR;FEELCSDLFR;FGDPVVQSDMK;HWPFQVINDGDKPK;IINEPTAAAIAYGLDR;KFGDPVVQSDMK;LLQDFFNGR;LSKEEIER;LVNHFVEEFKR;MKEIAEAYLGYPVTNAVITVPAYFNDSQR;NALESYAFNMK;NQVALNPQNTVFDAK;QTQIFTTYSDNQPGVLIQVYEGER;SENVQDLLLLDVAPLSLGLETAGGVMTALIK;SINPDEAVAYGAAVQAAILMGDK;STLEPVEK;TTPSYVAFTDTER;VEIIANDQG…	1;1;1;1;1;1;1;1;1;1;1;1;1;1;1;1;1;1;1;1;1;1;0;0;1	23	31	0.546	53010;35453;35451;29800;29802;37428;58552;3677;61750;23931;23930;20085;20724;20090;37594;37834;25320;15227;10954;27922;63418;22809;23467;36945;59887;59888;62882;62883;53696;7357;30603;30605;20332;16493	Heat shock 70 kDa protein 1A OS=Homo sapiens OX=9606 GN=HSPA1A PE=1 SV=1 >sp|P0DMV9|HS71B_HUMAN Heat shock 70 kDa protein 1B OS=Homo sapiens OX=9606 GN=HSPA1B PE=1 SV=1	9.54534e+07	2.65148e+06	HSPA1B
859_1	sp|P15924|DESP_HUMAN	99.1991	NA	331569	AFIGFEGVK;AITGFDDPFSGK;ALLQAILQTEDMLK;ETQSQLETER;FLEFQYLTGGLVDPEVHGR;FLSEMLK;GFFDPNTEENLTYLQLK;IEVLEEELR;IGLVRPGTALELLEAQAATGFIVDPVSNLR;ITNLTQQLEQASIVK;LASLEELKR;LGIYEAMK;LLEAQIASGGVVDPVNSVFLPK;LVFDGLR;NKYETEINITK;NNYDEEIISLK;NQFETEINITK;NTLTQTTENLR;QEAFSIR;QPVTVTELVDSGILRPSTVNELESGQISYDEVGER;QQIQNDLNQWK;SAIYQLEEEYENLLK;SVEEVASEIQPFLR;SVQNDSQAIAEVLNQLK;TIADLELHYQEFIR;TMIQSPSGVILQEAADVHAR	1;1;1;1;1;1;1;1;1;1;1;1;1;1;1;1;1;1;1;1;1;1;1;1;1;1	26	30	0.1271	9630;21418;34363;35000;20014;51228;6099;47939;16101;62552;62543;62542;37789;13006;8135;52826;4308;25396;24798;24759;22957;5471;65518;27803;42664;35032;43096;39701;50440;50124	Desmoplakin OS=Homo sapiens OX=9606 GN=DSP PE=1 SV=3	9.282e+07	455000	DSP
63_4	sp|P68032|ACTC_HUMAN	33.013	NA	41991.9	AGFAGDDAPR;AVFPSIVGRPR;DLTDYLMK;DLTDYLMKILTER;DLYANNVLSGGTTMYPGIADR;DSYVGDEAQSK;DSYVGDEAQSKR;EITALAPSTMK;EITALAPSTMKIK;EKMTQIMFETFNVPAMYVAIQAVLSLYASGR;HQGVMVGMGQK;HQGVMVGMGQKDSYVGDEAQSK;IIAPPER;IIAPPERK;IWHHTFYNELR;KDLYANNVLSGGTTMYPGIADR;KYSVWIGGSILASLSTFQQMWISK;LCYVALDFENEMATAASSSSLEK;LDLAGRDLTDYLMK;MTQIMFETFNVPAMYVAIQAVLSLYASGR;SYELPDGQVITIGNER;YPIEHGIITNWDDMEK;YPIEHGIITNWDDMEKIWHHTFYNELR	0;0;0;0;1;0;0;0;0;1;0;0;0;0;0;1;0;1;0;1;0;1;1	7	30	0.5995	9984;9981;9980;9983;9985;19092;19094;19093;19098;19091;19090;10760;10752;10756;10759;10754;35865;35327;52349;52368;52351;52367;19046;19045;19044;25458;25459;17521;17517;18196;17509;17523;27355;64724;17910;18591;17966;17917;18588;18587;18639;54675;54432;3483;8123;31657;31628;31646;31640;31630;31653;31618;31644;31637;31649;31659;31633;31639;31645;31627;31655;31647;31651;31641;31636;31699;31631;3163…	Actin, alpha cardiac muscle 1 OS=Homo sapiens OX=9606 GN=ACTC1 PE=1 SV=1	1.93e+08	8.39132e+06	ACTC1
608_1	sp|Q92614|MY18A_HUMAN	97.2613	NA	232971	AAEINGEVDDDDAGGEWR;AAYLLGCSLEELSSAIFK;AGSATVLSGSIAGLEGGSQLALR;AVEELLECLDLEK;DGFSLASQLK;DLAQINDLQAQLEEANKEK;EKDMLLAEAFSLK;ELQTQYDALK;GAPAVYSEK;GLLWLLEEEALVPGASEDTLLER;IISNLFLGR;ISELTSELTDER;KFPVDLR;LEDLASLVYLNESSVLHTLR;LFTTVRPLIEVQLSEEQIR;LQALQSQVEFLEQSMVDK;LQVDALIDTIK;NTGESASQLLDAETAER;RLESLASR;RPTGDFGFSLR;SEELNLPEGK;SRDEIVEMIR;TFTTGMAAVK;TRLEISNPIPIK;WQALYTLLEAFGNSPTIINGNATR;YGASLLHTYAGPSLLVLGPR	1;1;1;1;1;1;1;1;1;1;1;1;1;1;1;1;1;1;1;1;1;1;1;1;1;1	26	29	0.1821	44842;46352;49971;49969;33368;13297;51118;30870;31451;19524;8037;57291;12034;26948;6390;53152;53121;49477;49830;20354;41110;8384;21334;15440;21119;11783;26504;58438;49268	Unconventional myosin-XVIIIa OS=Homo sapiens OX=9606 GN=MYO18A PE=1 SV=3	1.29249e+08	957400	MYO18A
224_1	sp|Q7KZF4|SND1_HUMAN	99.6463	NA	101934	DTNGENIAESLVAEGLATR;DYVAPTANLDQK;EADGSETPEPFAAEAK;EGLVMVEVR;ETCLITFLLAGIECPR;EVEVEVESMDK;EYGMIYLGK;IHVFYIDYGNR;LRPLYDIPYMFEAR;NDIASHPPVEGSYAPR;NLPGLVQEGEPFSEEATLFTK;QFLPFLQR;SASYKPVFVTEITDDLHFYVQDVETGTQLEK;SEAVVEYVFSGSR;SLLSAEEAAK;SSHYDELLAAEAR;TCATVTIGGINIAEALVSK;TIHLSSIRPPR;VADISGDTQK;VITEYLNAQESAK;VLPAQATEYAFAFIQVPQDDDAR;VMQVLNADAIVVK;VNVTVDYIRPASPATETVPAFSER;YTIENPR	1;1;1;1;1;1;1;1;1;1;1;1;1;1;1;1;1;1;1;1;1;1;1;1	24	29	0.3835	45982;24670;36609;36610;11980;44096;23059;13605;27099;27098;40844;38518;53736;53754;12589;64795;28394;11512;29636;44840;22391;12048;29786;29785;57410;27241;58142;6999;7000	Staphylococcal nuclease domain-containing protein 1 OS=Homo sapiens OX=9606 GN=SND1 PE=1 SV=1	4.66467e+07	804253	SND1
678_1	sp|Q9P0K7|RAI14_HUMAN	92.6609	NA	109973	AKAEDALSEMK;EALNSLSQLSYSTSSSK;EAQAELEDYRK;EKENIQTLLK;ESVFFAEPPFK;FQQAQEELAEMK;GADLNLVDSLGYNALHYSK;IQQLQEILQDLQK;KAPPPPISPTQLSDVSSPR;KGADLNLVDSLGYNALHYSK;LGLVSPESMDNYSHFHELR;LKEALNSLSQLSYSTSSSK;LMQLTNVSR;LSENAGIQSLLLSK;QLQNQLAECK;QSQQLEALQQQVK;QVSELSQLYK;SKEQEVNELLQK;SLEDVTAEYIHK;TALMLACEIGSSNAVEALIK;VLNELTQLK;YQEAQEEIMK	1;1;1;1;1;1;1;1;1;1;1;1;1;1;1;1;1;1;1;1;1;1	22	29	0.2694	18811;41390;25347;19849;23254;23255;29256;29257;48435;48437;34762;46429;51260;52392;52714;48281;13133;13141;30078;20434;32099;18894;28961;27410;49428;49458;12971;22673;22044	Ankycorbin OS=Homo sapiens OX=9606 GN=RAI14 PE=1 SV=2	4.21483e+07	629079	RAI14
135_2	sp|Q9NYL9|TMOD3_HUMAN	75.2185	NA	39570.3	CFSLAATR;DREDYVPYTGEK;EHLLSYLEK;ENDAHLVEVNLNNIK;FCNIMGSSNGVDQEHFSNVVK;ILPVFDEPPNPTNVEESLK;ILPVFDEPPNPTNVEESLKR;MLEENTNILK;NIPIPTLK;QKPVQTFTEEK;QLETVLDDLDPENALLPAGFR;QQLGTAVELEMAK;SLNVESNFITGVGILALIDALRDNETLAELK;SNDPVATAFAEMLK;TKENDAHLVEVNLNNIK;VSLDPELEEALTSASDTELCDLAAILGMHNLITNTK;YKDLDEDELLGNLSETELK	1;1;1;1;1;1;1;1;0;1;1;1;1;1;1;1;1	16	29	0.7102	8158;30017;16203;38894;54731;54905;50416;53525;53524;53546;19350;20020;7126;24028;24677;54073;28553;63823;30827;30825;31405;31403;30819;30821;45741;65667;65707;65709;52273;52293	Tropomodulin-3 OS=Homo sapiens OX=9606 GN=TMOD3 PE=1 SV=1	7.60241e+07	3.3054e+06	TMOD3
142_1	sp|O95714|HERC2_HUMAN	102.772	NA	526895	ADFLSNDDYAVYVR;ALSFTGSALAALVK;DFVIQVLDK;DGGFWTVIDGK;EQQALAVQSATTTLSALR;LEGIDTILK;LEIFPDVLVHR;LGGQVMHDEFGEGTVTR;LGIGGTESVSTPTLLESIQHVFIK;LGLGISSGTVPIPR;LHEFDEQVAAVR;LLGENDGETR;LSSQPVVVESSHPYTDDTSTSGTVK;LYAWAVQNIR;MSSFGPDSLLLPHR;QFEYEDPIVR;QITALSSYVVK;QLLHSPFFK;SILDSWVWGK;SLFAVTVEGK;SLNVSSSVNQASR;TDIQLAFTR;TGSPLSLNLAEPVWK;VQWDTGSTNSYR;VRPQASLTATHSSTLAEEVVALLR;VYTQAYNSDTLAPQLVQGLASR;YIEIAIK	1;1;1;1;1;1;1;1;1;1;1;1;1;1;1;1;1;1;1;1;1;1;1;1;1;1;1	27	27	0.0753	36572;25272;13770;18886;43974;10890;24821;42384;56921;25975;27766;14900;58159;20532;33217;23153;19541;15513;18737;12668;25258;13255;35356;27757;57221;55084;5443	E3 ubiquitin-protein ligase HERC2 OS=Homo sapiens OX=9606 GN=HERC2 PE=1 SV=2	2.32421e+07	96041.9	HERC2
1149_1	sp|Q9Y230|RUVB2_HUMAN	82.1368	NA	51124.6	ALESDMAPVLIMATNR;AVLIAGQPGTGK;DKVQAGDVITIDK;EEGKAEIIPGVLFIDEVHMLDIESFSFLNR;EVVHTVSLHEIDVINSR;EYQDAFLFNELK;GLGLDDALEPR;GTEVQVDDIK;GTSYQSPHGIPIDLLDR;IGLETSLR;LLIVSTTPYSEK;LLIVSTTPYSEKDTK;QASQGMVGQLAAR;RAAGVVLEMIR;TAIAMGMAQALGPDTPFTAIAGSEIFSLEMSK;TQGFLALFSGDTGEIK;TTEMETIYDLGTK;VQAGDVITIDK;VYSLFLDESR	1;1;1;1;1;1;1;1;1;1;1;1;1;1;1;1;1;1;1	19	26	0.5529	39237;39238;39695;39687;40196;15292;27311;64356;45636;31697;17220;14909;43408;43409;6882;25334;38062;24600;23989;19803;63373;63472;37692;31726;17372;20327	RuvB-like 2 OS=Homo sapiens OX=9606 GN=RUVBL2 PE=1 SV=3	1.0023e+08	3.57963e+06	RUVBL2
814_1	sp|P49327|FAS_HUMAN	99.0592	NA	273254	ALGLGVEQLPVVFEDVVLHQATILPK;DTSFEQHVLWHTGGK;EDGLAQQQTQLNLR;EGGFLLLHTLLR;ELNLVLSVR;EVWALVQAGIR;FPQLDSTSFANSR;GGPEVQQVPAGERPLWFICSGMGTQWR;GTPLISPLIK;GYDYGPHFQGILEASLEGDSGR;LNSVQSSERPLFLVHPIEGSTTVFHSLASR;LPEDPLLSGLLDSPALK;LQVVDQPLPVR;LSPDAIPGK;QGVQVQVSTSNISSLEGAR;RPTPQDSPIFLPVDDTSFR;SDEAVKPFGLK;SEGVVAVLLTK;SLYQSAGVAPESFEYIEAHGTGTK;TLLEGSGLESIISIIHSSLAEPR;VLEALLPLK;VTAIHIDPATHR;VVEVLAGHGHLYSR;VVVQVLAE…	1;1;1;1;1;1;1;1;1;1;1;1;1;1;1;1;1;1;1;1;1;1;1;1;1	25	25	0.1585	59877;39512;35418;26044;12350;20868;29953;62037;12226;54687;63688;40669;21858;7184;45991;51476;18740;15482;57115;55442;10654;24545;32462;35752;38632	Fatty acid synthase OS=Homo sapiens OX=9606 GN=FASN PE=1 SV=3	1.77822e+07	133700	FASN
257_3	sp|P11142|HSP7C_HUMAN	84.9153	NA	70854.2	ARFEELNADLFR;DAGTIAGLNVLR;FDDAVVQSDMK;GPAVGIDLGTTYSCVGVFQHGK;IINEPTAAAIAYGLDK;IINEPTAAAIAYGLDKK;LLQDFFNGK;MKEIAEAYLGK;NQVAMNPTNTVFDAK;NSLESYAFNMK;NTTIPTK;QTQTFTTYSDNQPGVLIQVYEGER;RFDDAVVQSDMK;SENVQDLLLLDVTPLSLGIETAGGVMTVLIK;SINPDEAVAYGAAVQAAILSGDK;SQIHDIVLVGGSTR;STAGDTHLGGEDFDNR;TLSSSTQASIEIDSLYEGIDFYTSITR;TTPSYVAFTDTER;TVTNAVVTVPAYFNDSQR;VCNPIITK;VEIIANDQGNR;VQVEYKGETK	1;1;1;1;0;1;1;1;1;1;0;1;1;1;1;1;1;1;0;1;1;0;1	19	25	0.5	30356;19127;21410;52983;36990;40992;13988;21339;21340;22064;37133;36654;23466;24095;2732;59770;27644;63262;52941;30397;37949;61721;30603;30605;46667;46665;46684;8807;20332;18325	Heat shock cognate 71 kDa protein OS=Homo sapiens OX=9606 GN=HSPA8 PE=1 SV=1	1.27018e+08	3.43293e+06	HSPA8
1018_1	sp|Q00610|CLH1_HUMAN	80.7207	NA	191493	ALEHFTDLYDIK;AVNYFSK;EAIDSYIK;FQSVPAQPGQTSPLLQYFGILLDQGQLNK;GQFSTDELVAEVEK;GQFSTDELVAEVEKR;ISGETIFVTAPHEATAGIIGVNR;KFDVNTSAVQVLIEHIGNLDR;KFNALFAQGNYSEAAK;LAELEEFINGPNNAHIQQVGDR;LHIIEVGTPPTGNQPFPK;LLLPWLEAR;LLYNNVSNFGR;NLILVVR;NLQNLLILTAIK;NNLAGAEELFAR;RPLIDQVVQTALSETQDPEEVSVTVK;SVDPTLALSVYLR;TLQIFNIEMK;VIQCFAETGQVQK;WLLLTGISAQQNR;YHEQLSTQSLIELFESFK	1;1;1;1;1;1;1;1;1;1;1;1;1;1;1;1;1;1;1;1;1;1	22	24	0.1881	29747;4621;8569;62937;33014;38457;54475;54473;54699;40009;56063;45577;15253;23226;4567;25450;23513;60873;28568;20659;31355;31053;51721;51744	Clathrin heavy chain 1 OS=Homo sapiens OX=9606 GN=CLTC PE=1 SV=5	5.29244e+07	557099	CLTC
1135_1	sp|P52272|HNRPM_HUMAN	75.9668	NA	77464.3	ADILEDKDGK;AFITNIPFDVK;DKFNECGHVLYADIK;EVFSMAGVVVR;FESPEVAER;GIGMGNIGPAGMGMEGIGFGINK;GNFGGSFAGSFGGAGGHAPGVAR;INEILSNALK;LGSTVFVANLDYK;LKEVFSMAGVVVR;MAAPIDR;MATGLER;MGAGLGHGMDR;MGAGMGFGLER;MGANSLER;MGLAMGGGGGASFDR;MGLVMDR;MGPAMGPALGAGIER;MGPLGLDHMASSIER;QGGGGGGGSVPGIER;VGEVTYVELLMDAEGK	1;1;1;1;1;1;1;1;1;1;1;1;1;1;1;1;1;1;1;1;1	21	24	0.3479	14908;21883;41639;18860;13209;51249;48076;15424;28274;28597;2666;2827;14809;15891;6466;26567;4353;28911;28304;35403;35977;22676;39809;39807	Heterogeneous nuclear ribonucleoprotein M OS=Homo sapiens OX=9606 GN=HNRNPM PE=1 SV=3	5.46616e+07	1.05118e+06	HNRNPM
78_1	sp|P02768|ALBU_HUMAN	74.2314	NA	69321.5	AEFAEVSK;AEFAEVSKLVTDLTK;ALVLIAFAQYLQQCPFEDHVK;DAHKSEVAHR;DLGEENFKALVLIAFAQYLQQCPFEDHVK;DVFLGMFLYEYAR;EFNAETFTFHADICTLSEK;FKDLGEENFK;FQNALLVR;HPDYSVVLLLR;KQTALVELVK;KVPQVSTPTLVEVSR;LDELRDEGK;LVNEVTEFAK;LVTDLTK;QNCELFEQLGEYK;RHPDYSVVLLLR;VFDEFKPLVEEPQNLIK;VPQVSTPTLVEVSR;YLYEIAR	1;1;1;1;1;1;1;1;1;1;1;1;1;1;1;1;1;1;1;1	20	24	0.3103	6566;36691;56454;56477;16961;64268;35765;36307;35762;52929;20245;9422;23789;16064;36337;13663;16980;3277;36896;29884;29883;48315;31488;8222	Albumin OS=Homo sapiens OX=9606 GN=ALB PE=1 SV=2	180354354	4.29415e+06	ALB
448_1	sp|P14618|KPYM_HUMAN	78.7319	NA	57900	AGKPVICATQMLESMIK;CCSGAIIVLTK;DPVQEAWAEDVDLR;EAEAAIYHLQLFEELRR;FGVEQDVDMVFASFIR;GADFLVTEVENGGSLGSK;GDLGIEIPAEK;GDVVIVLTGWRPGSGFTNTMR;GSGTAEVELK;GSGTAEVELKK;GVNLPGAAVDLPAVSEK;ITLDNAYMEK;IYVDDGLISLQVK;LAPITSDPTEATAVGAVEASFK;LDIDSPPITAR;LNFSHGTHEYHAETIK;SAHQVAR;TATESFASDPILYRPVAVALDTK;VNFAMNVGK	1;1;1;1;1;1;1;1;1;1;1;1;1;1;1;1;1;1;1	19	24	0.4972	43656;20062;36404;49349;43603;43165;40714;40739;40738;16609;52988;10466;15603;36241;36240;36239;19005;29701;51199;19019;43847;2492;56082;10072	Pyruvate kinase PKM OS=Homo sapiens OX=9606 GN=PKM PE=1 SV=4	4.89844e+07	1.36068e+06	PKM
217_1	sp|O14950|ML12B_HUMAN	43.9912	NA	19766.5	ATSNVFAMFDQSQIQEFK;DGFIDKEDLHDMLASLGK;EAFNMIDQNR;ELLTTMGDR;FTDEEVDELYR;GNFNYIEFTR;KGNFNYIEFTR;LNGTDPEDVIR;NAFACFDEEATGTIQEDYLR;NPTDAYLDAMMNEAPGPINFTMFLTMFGEK	1;1;1;1;1;1;1;1;1;1	10	23	0.8023	49409;49775;47298;47733;47297;21361;20691;12099;27832;27831;27830;21725;21724;21695;21696;26791;20329;20367;20325;54411;54413;64156;64071	Myosin regulatory light chain 12B OS=Homo sapiens OX=9606 GN=MYL12B PE=1 SV=2	1.64694e+08	1.49722e+07	MYL12B
728_1	sp|P19338|NUCL_HUMAN	71.6472	NA	76568.4	AAVTPGKK;EAMEDGEIDGNKVTLDWAKPK;EVFEDAAEIR;FGYVDFESAEDLEK;GFGFVDFNSEEDAK;GLSEDTTEETLK;GLSEDTTEETLKESFDGSVR;GYAFIEFASFEDAK;KFGYVDFESAEDLEK;KTVTPAK;NDLAVVDVR;SISLYYTGEK;TEADAEK;TGISDVFAK;TLVLSNLSYSATEETLQEVFEK;VEGTEPTTAFNLFVGNLNFNK;VTLDWAKPK;VTQDELKEVFEDAAEIR	1;1;1;1;1;1;1;1;1;1;1;1;1;1;1;1;1;1	18	22	0.2732	2611;54371;54617;18230;36608;33392;24215;51735;51736;34670;40603;1658;10834;17465;17463;2312;8545;56591;53835;53832;12964;46965	Nucleolin OS=Homo sapiens OX=9606 GN=NCL PE=1 SV=3	1.32186e+08	2.87361e+06	NCL
1057_1	sp|Q9Y2D5|AKAP2_HUMAN	66.8847	NA	94602.8	AKEDIVTEQIDFSAAR;AVLTVVKDDDHGILDQFSR;DDDHGILDQFSR;GPPQPLPAVQPSGPINMEETRPEGSYFSK;ILPAEDR;LWAEDGEFTSAR;NLMQTLMEDYETHK;QVLQSTQSPR;SPGALETPSAAGSQGNTASQGK;STASLLATQESDVMVGPFK;SVNVSLTQEELDSGLDELSVR;TIEEQLDEEHLESHKK;TLSMIEEEIR;TNGHSPSQPR;VKPPPSPTTEGPSLQPDLAPEEAAGTQRPK;VRPSEEMLELEK	1;1;1;1;1;1;1;1;1;1;1;1;1;1;1;1	16	22	0.2875	41152;50225;27893;62473;62580;62579;4091;26509;39798;16699;47616;46638;46639;46632;53468;53469;46117;20022;20643;13914;62378;29558	A-kinase anchor protein 2 OS=Homo sapiens OX=9606 GN=AKAP2 PE=1 SV=3	2.85421e+07	771409	AKAP2
219_2	sp|P23246|SFPQ_HUMAN	53.7872	NA	76101.6	ANLSLLR;AVVIVDDR;DKLESEMEDAYHEHQANLLR;FAQHGTFEYEYSQR;FATHAAALSVR;FGQGGAGPVGGQGPR;GMGPGTPAGYGR;LFVGNLPADITEDEFK;MEELHNQEMQK;MGGGGAMNMGDPYGSGGQK;MGYMDPR;NLSPYVSNELLEEAFSQFGPIER;SLDEMEK;SPPPGMGLNQNR;YGEPGEVFINK	1;0;1;1;1;1;1;1;1;1;1;1;1;1;1	14	22	0.273	3160;6784;55528;55751;40150;16706;24966;16392;41622;27865;41973;41453;40962;41452;40963;40429;41454;6166;58344;58355;5499;22634;21331	Splicing factor, proline- and glutamine-rich OS=Homo sapiens OX=9606 GN=SFPQ PE=1 SV=2	1.01181e+08	3.1619e+06	SFPQ
276_1	sp|Q14444|CAPR1_HUMAN	61.7708	NA	78318	DGYQQNFK;LAQPNQVPVQPEATQVPLVSSTSEGYTASQPLYQPSHATEQRPQK;LNEQYEHASIHLWDLLEGK;LNQDQLDAVSK;PSATSHSGSGSK;QFMAETQFTSGEK;QGLNGVPILSEEELSLLDEFYK;QILGVIDKK;QQNQYQASYNQSFSSQPHQVEQTELQQEQLQTVVGTYHGSPDQSHQVTGNHQQPPQQNTGFPR;SSGPPPPSGSSGSEAAAGAGAAAPASQHPATGTGAVQTEAMK;TVLELQYVLDK;TVLELQYVLDKLGDDEVR;YQEVTNNLEFAK	1;1;1;1;1;1;1;1;1;1;1;1;1	13	22	0.3865	10783;66685;66686;53535;53559;20405;14856;31176;31795;56506;56243;56495;11304;10698;67436;65252;65274;24181;49746;49743;29395;29398	Caprin-1 OS=Homo sapiens OX=9606 GN=CAPRIN1 PE=1 SV=2	1.25197e+08	5.44336e+06	CAPRIN1
779_1	sp|Q9BZF1|OSBL8_HUMAN	78.3832	NA	101132	ANNLHSGDNFQLNDSEIER;DLHQPSLSPASPHSQGFER;ELLSTITDPSVIVMADWLK;FADTRPWDPLNDMIQFEK;FYGNSLSAILEGEAR;GEAVGSITQPLPSSYLIIR;GIELGDIQSSIESIK;KPYNPILGETFR;LFELDPLTGEWHYK;LFHPLEQSIWAVK;LSDYYYHADFLSEAALEENPYFR;LTFLNR;NGQWVGTVLLNACEIIERPSK;SLIWTLLK;TDNSEVFWNPTPDIK;TFYIAEQVSHHPPISAFYVSNR;TGYSAILEFK;TPMVSVPK;VVLPTFILEPR;WYLSGFYK	1;1;1;1;1;1;1;1;1;1;1;1;1;1;1;1;1;1;1;1	20	21	0.3318	51170;49384;50299;52252;35858;35859;47246;34439;28591;39690;33636;60224;2335;54936;9883;40151;57379;16045;5755;22667;13214	Oxysterol-binding protein-related protein 8 OS=Homo sapiens OX=9606 GN=OSBPL8 PE=1 SV=3	3.97684e+07	710150	OSBPL8
366_2	sp|Q8NI35|INADL_HUMAN	86.7621	NA	196247	ASAYTGMLSSR;DPAGDISVTPPAPAALPVALPTVASK;EAWEMHEFLTPR;ELSDALGISIAGGR;FDDLENLNSLAK;GLGLSIVGK;IGGTNVQGMTSEQVAQVLR;ILEVSGVDLQNASHSEAVEAIK;IVAVDGVNIQGFANHDVVEVLR;IVGYVGTSHTGEASGIYVK;LGNEDFNSVIQQMAQGR;LQTGDHILK;LWAGDQILEVNGVDLR;MSIFVVGINPEGPAAADGR;NAGNPVVFIVQSLSSTPR;NAGQVVHLTLVR;NSSHEEAITALR;PENPATDKLQVLQVLDR;SGLGLSIVGGK;SPLFNQILTLQQSIK;YADLPGELHIIELEK	1;1;1;1;1;0;1;1;1;1;1;1;1;1;1;1;1;1;1;1;1	20	21	0.1816	16679;55933;32747;25658;26415;5238;47304;53789;54647;45381;44472;11725;41276;44318;43920;23591;23592;24403;45334;10376;39175;39472	InaD-like protein OS=Homo sapiens OX=9606 GN=PATJ PE=1 SV=3	1.82942e+07	203269	PATJ
561_1	sp|P09874|PARP1_HUMAN	81.6635	NA	113012	AEPVEVVAPR;AMVEYEIDLQK;AQNDLIWNIKDELK;EELGFRPEYSASQLK;ELLIFNK;FYTLIPHDFGMK;GGAAVDPDSGLEHSAHVLEK;GIYFADMVSK;KPPLLNNADSVQAK;LQLLEDDKENR;MIFDVESMKK;NREELGFRPEYSASQLK;NTHATTHNAYDLEVIDIFK;QQVPSGESAILDR;SANYCHTSQGDPIGLILLGEVALGNMYELK;SLQELFLAHILSPWGAEVK;TTNFAGILSQGLR;VEMLDNLLDIEVAYSLLR;VFSATLGLVDIVK;VVDRDSEEAEIIR	1;1;1;1;1;1;1;1;1;1;1;1;1;1;1;1;1;1;1;1	20	21	0.2702	13341;24835;38209;39845;6447;29909;29910;46859;16138;30874;26192;20277;47840;51792;27214;63444;50423;26398;50107;25787;32206	Poly [ADP-ribose] polymerase 1 OS=Homo sapiens OX=9606 GN=PARP1 PE=1 SV=4	3.92383e+07	653972	PARP1
257_2	sp|P11021|BIP_HUMAN	80.1853	NA	72288.4	AKFEELNMDLFR;DAGTIAGLNVMR;ELEEIVQPIISK;FEELNMDLFR;IEIESFYEGEDFSETLTR;IEWLESHQDADIEDFK;IINEPTAAAIAYGLDK;IINEPTAAAIAYGLDKR;ITITNDQNR;ITPSYVAFTPEGER;MKETAEAYLGK;NELESYAYSLK;SDIDEIVLVGGSTR;SQIFSTASDNQPTVTIK;TFAPEEISAMVLTK;TKPYIQVDIGGGQTK;TWNDPSVQQDIK;VEIIANDQGNR;VTHAVVTVPAYFNDAQR;VYEGERPLTK	1;1;1;1;1;1;0;1;1;1;1;1;1;1;1;1;1;0;1;1	18	21	0.37	31507;19908;27147;23845;24469;51002;46446;36990;41884;13665;33588;33587;20807;23979;29609;42517;32460;32457;35072;28430;20332;43965;18773	Endoplasmic reticulum chaperone BiP OS=Homo sapiens OX=9606 GN=HSPA5 PE=1 SV=2	5.25249e+07	1.34679e+06	HSPA5
491_1	sp|Q9Y265|RUVB1_HUMAN	72.1694	NA	50196.3	ALESSIAPIVIFASNR;AQTEGINISEEALNHLGEIGTK;EACGVIVELIK;EHVEEISELFYDAK;GLGLDESGLAK;GTEDITSPHGIPLDLLDR;ILADQQDKYMK;KTEVLMENFR;QAASGLVGQENAR;TALALAIAQELGSK;TEVLMENFR;TISHVIIGLK;TMLYTPQEMK;VEAGDVIYIEANSGAVK;VPFCPMVGSEVYSTEIK;YIDQGIAELVPGVLFVDEVHMLDIECFTYLHR;YSVQLLTPANLLAK	1;1;1;1;1;1;1;1;1;1;1;1;1;1;1;1;1	17	21	0.5263	37838;54038;20416;38478;38476;13036;45694;45695;26028;22607;21949;23366;26692;16479;17176;13937;21559;39313;45501;65444;32224	RuvB-like 1 OS=Homo sapiens OX=9606 GN=RUVBL1 PE=1 SV=1	9.87095e+07	4.48679e+06	RUVBL1
137_1	sp|Q8N3R9|PALS1_HUMAN	59.3431	NA	77245.5	EGQELTALLNTPHIQALLLAHDK;ELGLSFQK;ETVIHVK;FIEHGEFEK;HIQHTLVDSQSQEDISLLLQLVQNK;ILEIEDLFSSLK;LDTEPQWVPSTWLR;NEMDSVIISR;NLYGTSIDSVR;NSDLKPYIIFIAPPSQER;QAFEADIAAGK;SGLLHEGDEVLEINGIEIR;TGIDNPMFDTEEGIVLESPHYAVK;VAEQEMQLEPITDER;VYESIGQYGGETVK	1;1;1;1;1;1;1;1;1;1;1;1;1;1;1	15	21	0.3259	56901;8052;8054;4535;16358;60907;27513;39078;18268;20169;49352;15700;49501;49500;58553;58718;58568;41457;40967;32154;32152	Protein PALS1 OS=Homo sapiens OX=9606 GN=PALS1 PE=1 SV=3	6.60252e+07	1.53547e+06	PALS1
257_1	sp|P38646|GRP75_HUMAN	59.926	NA	73634.8	AQFEGIVTDLIR;ASNGDAWVEAHGK;DAGQISGLNVLR;EQQIVIQSSGGLSK;LFEMAYK;LLGQFTLIGIPPAPR;NAVITVPAYFNDSQR;NTTIPTK;QAVTNPNNTFYATK;SDIGEVILVGGMTR;SQVFSTAADGQTQVEIK;STNGDTFLGGEDFDQALLR;VIAVYDLGGGTFDISILEIQK;VINEPTAAALAYGLDK;VQQTVQDLFGR	1;1;1;1;1;1;1;0;1;1;1;1;1;1;1	14	21	0.3049	25780;24955;25001;20908;30110;7301;34631;34630;38050;2732;33658;29067;29066;29687;41643;41641;48554;48582;52789;36542;22964;22966	Stress-70 protein, mitochondrial OS=Homo sapiens OX=9606 GN=HSPA9 PE=1 SV=2	4.44923e+07	1.0347e+06	HSPA9
228_1	sp|O43166|SI1L1_HUMAN	72.7128	NA	199904	DVPSFGPPIPK;EHFFTSR;EHWNYFGADENLGPVAVSIR;FHALSSPQSPFPSTPTSR;FLMPEAYPSSPR;FPFISLASK;GSGFSLDVIDGPISQR;HIGNDIVTIVFQEPGAQPFSPK;KPEGTINSVGFMDTR;KTESSLSLDIHSK;LDEQGLNYQQK;LIDLESPTPESQK;LSDFLITGGGK;LSPGSDIYVTVSSMALAR;MNEGVSYEFK;NSPSNLSSSSDTGSVGGTYR;SQAGSTPLTR;SSPVSQGSSVSLNSNDSAMLK;TLETESHGLDR;YIVEHVDLGAYYYR	1;1;1;1;1;1;1;1;1;1;1;1;1;1;1;1;1;1;1;1	20	20	0.1563	17146;8093;53188;45536;27025;11185;36595;55066;36715;28968;24698;29438;15114;43348;19277;46366;11463;49510;21562;40076	Signal-induced proliferation-associated 1-like protein 1 OS=Homo sapiens OX=9606 GN=SIPA1L1 PE=1 SV=4	4.67906e+07	425369	SIPA1L1
566_1	sp|O14980|XPO1_HUMAN	80.4493	NA	123306	AVGHPFVIQLGR;CLTEIAGVSVSQYEEQFVTLFTLTMMQLK;EFAGEDTSDLFLEER;EPEVLSTMAIIVNK;ESPFSTSASPLLSGSQHFDVPPR;ETLVYLTHLDYVDTER;FLNVPMFR;ISTSLNPGNPVNNQIFLQEYVANLLK;IYLDMLNVYK;LFVTGLFSLNQDIPAFK;LISTLIYK;LLSEEVFDFSSGQITQVK;LNMILVQILK;LVLDSIIWAFK;NLNTLCWAIGSISGAMHEEDEKR;SNDPQMVAENFVPPLLDAVLIDYQR;VDTILEFSQNMNTK;YVVGLIIK;YYGLQILENVIK	1;1;1;1;1;1;1;1;1;1;1;1;1;1;1;1;1;1;1	19	20	0.2792	23095;64084;39968;32689;55736;46172;11685;60912;22193;44606;9049;47903;18477;23530;58263;60585;36311;36851;7455;29312	Exportin-1 OS=Homo sapiens OX=9606 GN=XPO1 PE=1 SV=1	1.61556e+07	278546	XPO1
763_1	sp|P35221|CTNA1_HUMAN	81.9797	NA	100009	AEVQNLGGELVVSGVDSAMSLIQAAK;AHVLAASVEQATENFLEK;AIMAQLPQEQK;ALLSAVTR;AVMDHVSDSFLETNVPLLVLIEAAK;ESQFLKEELVAAVEDVR;EYAQVFR;HVNPVQALSEFK;IAEQVASFQEEK;LAQENMDLFK;LIEVANLACSISNNEEGVK;LNIMAAK;NAGNEQDLGIQYK;QALQDLLSEYMGNAGR;QDLLAYLQR;QIIVDPLSFSEER;QLQQAVTGISNAAQATASDDASQHQGGGGGELAYALNNFDK;TSVQTEDDQLIAGQSAR;VIHVVTSEMDNYEPGVYTEK	1;1;1;1;1;1;1;1;1;1;1;1;1;1;1;1;1;1;1	19	20	0.3322	57716;45909;22217;21532;4736;59071;46058;7685;26035;26416;19521;48721;2252;29176;40760;15666;32308;65999;41944;53795	Catenin alpha-1 OS=Homo sapiens OX=9606 GN=CTNNA1 PE=1 SV=1	4.15769e+08	7.42445e+06	CTNNA1
139_4	sp|P08779|K1C16_HUMAN	68.0257	NA	51236.2	ALEEANADLEVK;APSTYGGGLSVSSR;ASLENSLEETK;CEMEQQSQEYQILLDVK;DAETWFLSK;DYSPYFK;EVASNSELVQSSR;EVFTSSSSSSSR;GQTGGDVNVEMDAAPGVDLSR;IIAATIENAQPILQIDNAR;ILNEMRDQYEQMAEK;KNHEEEMLALR;LAADDFR;LASYLDK;LASYLDKVR;LEQEIATYR;LLEGEDAHLSSQQASGQSYSSR;NHEEEMLALR;QRPSEIKDYSPYFK;QTVEADVNGLRR;RVLDELTLAR;SEVTELR;SEVTELRR;TDLEMQIEGLKEELAYLR;TEELNKEVASNSELVQSSR;TRLEQEIATYR;VLQGLEIELQSQLSMK	0;1;0;1;1;0;1;1;1;1;1;1;0;0;0;0;1;1;1;1;0;1;1;1;1;0;1	18	20	0.6047	23403;24836;20018;50475;14598;7950;27451;21693;49335;49690;48795;44230;26660;3901;3966;13263;15785;15787;54418;20845;39980;25611;18521;4821;10442;50739;51046;50061;26458;42375	Keratin, type I cytoskeletal 16 OS=Homo sapiens OX=9606 GN=KRT16 PE=1 SV=4	5.60081e+07	1.60023e+06	KRT16
334_1	sp|O75955|FLOT1_HUMAN	69.8619	NA	47325.6	AEAFQLYQEAAQLDMLLEK;AQADLAYQLQVAK;AQQVAVQEQEIAR;DIHDDQDYLHSLGK;EMLAAACQMFLGK;FSEQVFK;GEAEAFAIGAR;HGVPISVTGIAQVK;ISLNTLTLNVK;ITLVSSGSGTMGAAK;LTGVSISQVNHKPLR;SQLIMQAEAEAASVR;TEAEIAHIALETLEGHQR;VASSDLVNMGISVVSYTLK;VQVQVVER;VTGEVLDILTR	1;1;1;1;1;1;1;1;1;1;1;1;1;1;1;1	16	20	0.5059	51966;27956;29968;36849;29951;6710;14374;27482;19851;26457;27062;36639;35028;35632;47679;47706;46696;46694;9260;19848	Flotillin-1 OS=Homo sapiens OX=9606 GN=FLOT1 PE=1 SV=3	4.65229e+07	1.50074e+06	FLOT1
850_1	sp|P47756|CAPZB_HUMAN	49.4703	NA	31330.8	GCWDSIHVVEVQEK;KLEVEANNAFDQYR;LEVEANNAFDQYR;LPPQQIEK;LTSTVMLWLQTNK;LVEDMENK;SGSGTMNLGGSLTR;SPWSNK;SPWSNKYDPPLEDGAMPSAR;STLNEIYFGK;TKDIVNGLR;YDPPLEDGAMPSAR	1;1;1;1;1;1;1;1;1;1;1;1	12	20	0.3971	37757;38105;38125;33650;9113;32396;32973;32974;10010;25418;24797;24790;24796;730;52152;52466;52174;17921;11436;31763	F-actin-capping protein subunit beta OS=Homo sapiens OX=9606 GN=CAPZB PE=1 SV=4	7.14483e+07	3.57241e+06	CAPZB
442_1	sp|P06396|GELS_HUMAN	66.9935	NA	85644.2	AGALNSNDAFVLK;AQPVQVAEGSEPDGFWEALGGK;DSQEEEKTEALTSAK;EVQGFESATFLGYFK;FDLVPVPTNLYGDFFTGDAYVILK;FVIEEVPGELMQEDLATDDVMLLDTWDQVFVWVGK;HVVPNEVVVQR;NWRDPDQTDGLGLSYLSSHIANVER;QTQVSVLPEGGETPLFK;TPITVVK;TPSAAYLWVGTGASEAEK;VPFDAATLHTSTAMAAQHGMDDDGTGQK;VPVDPATYGQFYGGDSYIILYNYR;VSNGAGTMSVSLVADENPFAQGALK;YIETDPANR	1;1;1;1;1;1;1;1;1;1;1;1;1;1;1	15	19	0.3683	24118;53137;53135;53136;37131;37132;38909;59007;65950;22349;60558;42305;2131;42548;60806;59742;56301;56074;13840	Gelsolin OS=Homo sapiens OX=9606 GN=GSN PE=1 SV=1	59464490	1.65179e+06	GSN
407_1	sp|Q14160|SCRIB_HUMAN	73.4933	NA	174808	ALAAVPSAGSVQR;ALWLAENQAQPMLR;DPTDEGIFISK;GVSFDQANNLLIEPAR;IEEEELTLTILR;LAVLPPELAHTTELHVLDVAGNR;LGLSDNEIQR;LLEVNQQSLLGLTHGEAVQLLR;LPDGFTQLR;LQSLPFALTHLNLK;LTNLNVDR;QTGGLGISIAGGK;RLPDGIGQLK;SLEELLLDANQLR;SLEQDALR;SLPASLSFLVK;VLSINGVDVTEAR;VSVIQFLEAPIGDEDAEEAAAEKR	1;1;1;1;1;1;1;1;1;1;1;1;1;1;1;1;1;1	18	18	0.1497	20257;36357;20051;39577;29526;56085;16757;55583;12505;34698;8804;17378;14616;31558;8367;17537;26244;57712	Protein scribble homolog OS=Homo sapiens OX=9606 GN=SCRIB PE=1 SV=5	4.30166e+07	518273	SCRIB
5_1	sp|Q5M775|CYTSB_HUMAN	64.0258	NA	118512	AALESQVR;EICDHQAEQLSR;ETIFELEDQVEQHR;FQADLQTAVVVANDIK;HVSSLLAK;KVEEENQGALEMIK;LHNNQLISELESSVIK;LMNLLQER;SFDLGRPGGAGQNISVHK;SGTGAFTTTK;SHLQGEK;SPSLESLSRPPSLGFGDTR;SVSSPTSSNTPTPTK;TAPAAAVSPMQR;TATAGAISELTESR;TILETSFHQHR;TSPTPPESATTVK;VRPLPAASSGMK	1;1;1;1;1;1;1;1;1;1;1;1;1;1;1;1;1;1	18	18	0.2125	6328;30524;40482;39241;5609;35574;42112;11432;42611;9720;3553;47281;30711;19823;27503;26033;23951;19736	Cytospin-B OS=Homo sapiens OX=9606 GN=SPECC1 PE=1 SV=1	7.55312e+07	1.18018e+06	SPECC1
378_1	sp|P42704|LPPRC_HUMAN	69.8598	NA	157805	EQNIVFNAETYSNLIK;FSPTDFLAK;GAYDIFLNAK;LANQFAIYKPVTDFFLQLVDAGK;LDSSAVLDTGK;LGAVYDVSHYNALLK;LLMSEDYFTQAMEVK;LQDAINILK;MVFINNIALAQIK;NVQGIIEILK;SEAANGNLDFVLSFLK;SGGLGGSHALLLLR;SNTLPISLQSIR;SVLELIPELNEKEEAYNSLMK;TVLDQQQTPSR;TVQLTSSELESTLETLK;VIEEQLEPAVEK;VYLQNEYK	1;1;1;1;1;1;1;1;1;1;1;1;1;1;1;1;1;1	18	18	0.1736	43829;11746;15270;57876;15007;37067;41493;11838;30154;15961;39026;25339;24459;55840;22214;43715;26590;12889	Leucine-rich PPR motif-containing protein, mitochondrial OS=Homo sapiens OX=9606 GN=LRPPRC PE=1 SV=3	3.25134e+07	318758	LRPPRC
472_1	sp|Q9UDY2|ZO2_HUMAN	62.1157	NA	133876	AEQMASVQNAQR;AFEVMDEFDGR;APGMEELIWEQYTVTLQK;DGNLHEGDIILK;DNPHFENGETSIVISDVLPGGPADGLLQENDR;DTIQHQQGEAVWVSEGK;ELSGWLR;GRPGPIGVLLMK;KLFDQANK;LANELPDWFQTAK;LGNWLAVR;RPVVLFGPIADIAMEK;SNPSAVAGNETPGASTK;STGDIAGTVVPETNKEPR;TFLRPSPEDEAIYGPNTK;VAAIVVK;VVDTLYDGK	1;1;1;1;1;1;1;1;1;1;1;1;1;1;1;1;1	17	18	0.1975	24596;23928;50373;24258;64208;44634;5849;20717;9508;32304;8262;39940;34384;43468;48082;37;11179;11177	Tight junction protein ZO-2 OS=Homo sapiens OX=9606 GN=TJP2 PE=1 SV=2	2.73187e+07	345807	TJP2
546_1	sp|Q99613|EIF3C_HUMAN	57.3763	NA	105278	AKELLGQGLLLR;CLEEFELLGK;DAHNALLDIQSSGR;ELLGQGLLLR;GTEITHAVVIK;ILADLEDYLNELWEDKEGK;ILHTYYK;KLNEILQAR;MIINEELMASLDQPTQTVVMHR;QGTYGGYFR;QLTPPEGSSK;QPLLGPPESMR;SEQDQAENEGEDSAVLMER;SIVDKEGVPR;TMVQLGICAFR;VWDLFPEADKVR	1;1;1;1;1;1;1;1;1;1;1;1;1;1;1;1	16	18	0.2037	23751;20699;30938;15295;17762;53496;8546;14082;57526;57309;57725;12556;12369;20172;50385;14749;23162;30145	Eukaryotic translation initiation factor 3 subunit C OS=Homo sapiens OX=9606 GN=EIF3C PE=1 SV=1	2.21095e+07	502489	EIF3C
245_2	sp|P14923|PLAK_HUMAN	66.7986	NA	81692.7	ALMGSPQLVAAVVR;ATIGLIR;EAADAIDAEGASAPLMELLHSR;EGLLAIFK;HVAAGTQQPYTDGVR;LIILANGGPQALVQIMR;LLNDEDPVVVTK;LLNQPNQWPLVK;LVQLLVK;MEEIVEGCTGALHILAR;NEGTATYAAAVLFR;NLALCPANHAPLQEAAVIPR;NLSDVATK;QEGLESVLK;SAIVHLINYQDDAELATR;TLVTQNSGVEALIHAILR;TMQNTSDLDTAR;VSVELTNSLFK	1;1;1;0;1;1;1;1;1;0;1;1;1;1;1;1;1;1	16	18	0.3235	28322;1628;53033;6944;34857;41601;24983;29212;4078;44270;30454;30455;50802;50831;5372;10917;47944;45310;26013;20668	Junction plakoglobin OS=Homo sapiens OX=9606 GN=JUP PE=1 SV=3	2.69848e+07	613290	JUP
198_1	sp|P78347|GTF2I_HUMAN	58.1771	NA	112346	AGISFIIK;ANELPQPPVPEPANAGK;APSYLEISSMR;DQSAVVVQGLPEGVAFK;EDLQLDKPASGVK;FEAHPNDLYVEGLPENIPFR;GPVTIPYPLFQSHVEDLYVEGLPEGIPFR;MSVDAVEIETLRK;RPELLTHSTTEVTQPR;SPSWYGIPR;SPTWFGIPR;TPTQTNGSNVPFKPR;VPEIEVTVEGPNNNNPQTSAVR;VPFALFESFPEDFYVEGLPEGVPFR;VPYPVFESNPEFLYVEGLPEGIPFR	1;1;1;1;1;1;1;1;1;1;1;1;1;1;1	15	18	0.2495	5417;39120;21371;39581;27225;54536;54534;54540;63463;30726;43306;13172;13089;36498;54645;60924;60925;61003	General transcription factor II-I OS=Homo sapiens OX=9606 GN=GTF2I PE=1 SV=2	2.80319e+07	467198	GTF2I
1020_1	sp|P04406|G3P_HUMAN	62.1703	NA	36030.4	GALQNIIPASTGAAK;GILGYTEHQVVSSDFNSDTHSSTFDAGAGIALNDHFVK;IISNASCTTNCLAPLAK;LISWYDNEFGYSNR;LVINGNPITIFQER;LVINGNPITIFQERDPSK;VDIVAINDPFIDLNYMVYMFQYDSTHGK;VIHDNFGIVEGLMTTVHAITATQK;VIISAPSADAPMFVMGVNHEK;VIPELNGK;VPTANVSVVDLTCR;VVDLMAHMASK;VVDLMAHMASKE;WGDAGAEYVVESTGVFTTMEK	1;1;1;1;1;1;1;1;1;1;1;1;1;1	14	18	0.6866	27710;65915;42425;40187;35437;35439;48230;48254;63682;57829;52680;52002;6222;32212;19197;24520;53237;53494	Glyceraldehyde-3-phosphate dehydrogenase OS=Homo sapiens OX=9606 GN=GAPDH PE=1 SV=3	4.8621e+07	2.43105e+06	GAPDH
466_2	sp|Q9Y608|LRRF2_HUMAN	50.8347	NA	82121.3	AEQDITTLEQSISR;AMVSNAQLDNEK;DVIEEQEEQMAEFYR;GSGDTSSLIDPDTSLSELR;HGLVIIPDGTPNGDVSHEPVAGAITVVSQEAAQVLESAGEGPLDVR;LAGEKEELLSQIR;NDGTVGDLAGLQNGSDLQFIEMQR;NNLIYQVDTLK;NNLIYQVDTLKDVIEEQEEQMAEFYR;NSASATTPLSGNSSR;RGSGDTSSLIDPDTSLSELR;TAAENAEKVEDELK;TALDKIEEMEMTNSHLAK	1;0;1;1;1;1;1;1;1;1;1;1;1	12	18	0.2802	34532;34530;24097;24694;44760;45707;66541;66543;30552;57579;57835;57615;24172;63135;29172;49757;32793;49084;48716;49086	Leucine-rich repeat flightless-interacting protein 2 OS=Homo sapiens OX=9606 GN=LRRFIP2 PE=1 SV=1	3.49489e+07	759758	LRRFIP2
43_4	sp|P04899|GNAI2_HUMAN	44.7108	NA	40425.1	AMGNLQIDFADPSR;AVVYSNTIQSIMAIVK;EIYTHFTCATDTK;EYQLNDSAAYYLNDLER;IAQSDYIPTQQDVLR;IIHEDGYSEEECR;ITHSPLTICFPEYTGANK;LFDSICNNK;LWADHGVQACFGR;MFDVGGQR;NVQFVFDAVTDVIIK;QLFALSCTAEEQGVLPDDLSGVIR;SREYQLNDSAAYYLNDLER;TTGIVETHFTFK;WFTDTSIILFLNK;WFTDTSIILFLNKK;YDEAASYIQSK	1;1;0;1;1;1;1;0;1;0;0;1;1;0;0;0;1	10	18	0.6028	32946;39387;39818;39819;39821;34329;49081;49106;49079;39663;36218;48409;15222;31693;7585;38469;38467;38470;58114;53957;26489;34803;39035;22293;22288;22289;22290	Guanine nucleotide-binding protein G(i) subunit alpha-2 OS=Homo sapiens OX=9606 GN=GNAI2 PE=1 SV=3	4.21704e+07	2.10852e+06	GNAI2
567_2	sp|P06733|ENOA_HUMAN	37.5494	NA	47139.3	AAVPSGASTGIYEALELR;FTASAGIQVVGDDLTVTNPK;HIADLAGNSEVILPVPAFNVINGGSHAGNK;IEEELGSK;LAMQEFMILPVGAANFR;LAQANGWGVMVSHR;LMIEMDGTENK;LNVTEQEK;SGKYDLDFK;VVIGMDVAASEFFR;YDLDFK	0;1;1;1;1;1;1;1;1;1;0	9	18	0.3433	41518;48036;61827;61831;61837;7430;45001;44526;45002;45428;44524;45427;32033;32066;22517;9410;13564;33213;33211;3628	Alpha-enolase OS=Homo sapiens OX=9606 GN=ENO1 PE=1 SV=2	3.05203e+07	1.05242e+06	ENO1
1098_1	sp|Q15058|KIF14_HUMAN	56.2374	NA	186375	APEFLK;DFEFAK;FCEDLFSQVAR;INLIDLAGSER;LGISTFWSLEK;NAIQIVQQAVK;QALEDHSIR;QEITSLR;QVQEENFEYQDFKR;SHSVFTLVMTQTK;SLLTLGK;SPAPSILK;SSFLANK;SVFIPYR;TIADSLINSFLK;TYYVFGR;VILGGDHYFR	1;1;1;1;1;1;1;1;1;1;1;1;1;1;1;1;1	17	17	0.0953	223;2070;26137;19154;22541;19661;13401;5341;43160;30286;1240;4069;2436;6612;24210;7463;18149	Kinesin-like protein KIF14 OS=Homo sapiens OX=9606 GN=KIF14 PE=1 SV=1	2.26183e+07	198406	KIF14
536_2	sp|O43491|E41L2_HUMAN	68.6187	NA	112519	APHLQLIEGK;DSSQLGTDATK;DYFGLLFQESPEQK;EPTQAVVEEQVLDKEEPLPEEQR;EVPIVQTETK;GLSPAQADSQFLENAK;HSNLMLEELDKAQEDILK;ITPLSLQTQGSSHETLNIVEEK;IVITGDGDIDHDQALAQAIR;LVSPEQPPK;NLPWLFTFNVK;NWLDPAK;QASTLIDRPAPHFER;TEMVTISDASQR;VEGDNIYVR;VEMQPTELVSK;VRPAELEQFESTIGFK;VVEREEAVPEASPVTQAGASVITVETVIQENVGAQK	1;1;1;1;1;1;1;1;1;1;1;0;1;1;1;1;1;1	17	17	0.2687	15023;15771;38226;58869;16705;37443;50175;55474;50080;10606;26427;5220;39409;24795;13247;21702;42917;65312	Band 4.1-like protein 2 OS=Homo sapiens OX=9606 GN=EPB41L2 PE=1 SV=1	2.86159e+07	461547	EPB41L2
464_1	sp|Q92900|RENT1_HUMAN	60.8763	NA	124267	AGAKPDQIGIITPYEGQR;AGLSQSLFER;DINWDSSQWQPLIQDR;EAIDSPVSFLALHNQIR;ENPSATLEDLEKPGVDEEPQHVLLR;FTAQGLPDLNHSQVYAVK;GNTSGSHIVNHLVR;IAYFTLPK;IPSEQEQLR;LLGHEVEDVIIK;LYQEVEIASVDAFQGR;NVFLLGFIPAK;TFAVDETSVSGYIYHK;TVTSATIVYHLAR;WDLGLNK;YEDAYQYQNIFGPLVK	1;1;1;1;1;1;1;1;1;1;1;1;1;1;1;1	16	17	0.2002	44716;15091;47230;47231;44603;60250;46836;30720;9115;14739;25891;42137;19964;41901;28502;5304;45658	Regulator of nonsense transcripts 1 OS=Homo sapiens OX=9606 GN=UPF1 PE=1 SV=2	3.46528e+07	568079	UPF1
893_1	sp|O75643|U520_HUMAN	62.2795	NA	244353	AIFEIVLNR;DIDAFWLQR;EEGWWVVIGDAK;IVALSSSLSNAK;LELSVHLQPITR;LYDLNHNEIGELIR;MQLSAELQSDTEEILSK;NALLQLTDSQIADVAR;NQVLVFVHSR;RLDLVHTAALMLDK;SLVQEMVGSFGK;TGNFQVTELGR;TYTQLVR;VELTITPDFQWDEK;WTELGALDILQMLGR;YAQAGFEGFK	1;1;1;1;1;1;1;1;1;1;1;1;1;1;1;1	16	17	0.0908	13679;17595;26790;18718;27483;38166;44921;44952;39092;19077;34735;22567;20057;6579;38864;38728;15529	U5 small nuclear ribonucleoprotein 200 kDa helicase OS=Homo sapiens OX=9606 GN=SNRNP200 PE=1 SV=2	3.32655e+07	272668	SNRNP200
1131_1	sp|Q92974|ARHG2_HUMAN	57.0009	NA	111473	ELLSNVDEGIYQLEK;EVEGLKDLLVGPGVELLLTPR;ILSQSTDSLNMR;LQEIYNR;LVNLYGLLHGLQAAVAQQDTLMEAR;QATELALLQR;QDLTTALGLVK;QLAALGQTEPLPAEAPWAR;QQDVIYELIQTELHHVR;SESLESPR;SLPAGDALYLSFNPPQPSR;SSLSLAK;SVSTTNIAGHFNDESPLGLR;YIFPTLDKPSVVSLQNLIVR;YPLLISR	1;1;1;1;1;1;1;1;1;1;1;1;1;1;1	15	17	0.2211	39741;52731;25876;8477;59380;16664;17384;47710;50083;7425;47973;47971;265;49965;53682;53667;5910	Rho guanine nucleotide exchange factor 2 OS=Homo sapiens OX=9606 GN=ARHGEF2 PE=1 SV=4	6.11034e+07	940053	ARHGEF2
1083_1	sp|O14639|ABLM1_HUMAN	58.4288	NA	87631.1	EIFGMSIQEFDR;EIFGMSIQEFDRLPLWR;FPAAQAPDPSETPK;IETDHWPGPPSFAVVGPDMK;IFPYEMLMVTNR;LNSGLGQLILK;NGLHRPVSTDFAQYNSYGDVSGGVR;QLQEEQLMK;QSLGESPR;STSQGSINSPVYSR;TLSPTPSAEGYQDVR;VDNEILDYK;YDSPINSASHIPSSK	1;1;1;1;1;1;1;1;1;1;1;1;1	13	17	0.2172	30022;50391;29393;51304;31539;17240;58927;58938;16844;16845;17554;6319;30420;30422;35661;15144;34984	Actin-binding LIM protein 1 OS=Homo sapiens OX=9606 GN=ABLIM1 PE=1 SV=3	3.87063e+07	730307	ABLIM1
289_1	sp|P10809|CH60_HUMAN	57.8706	NA	61016.4	AAVEEGIVLGGGCALLR;ALMLQGVDLLADAVAVTMGPK;GANPVEIR;GVMLAVDAVIAELKK;GYISPYFINTSK;IQEIIEQLDVTTSEYEK;IQEIIEQLDVTTSEYEKEK;ISSIQSIVPALEIANAHR;KPLVIIAEDVDGEALSTLVLNR;LVQDVANNTNEEAGDGTTTATVLAR;TALLDAAGVASLLTTAEVVVTEIPKEEK;VGGTSDVEVNEK;VGLQVVAVK	1;1;1;1;1;1;1;1;1;1;1;1;1	13	17	0.3595	37749;49927;50255;5644;33235;33832;26847;48143;53541;53537;44880;54656;57350;57351;60767;20509;7703	60 kDa heat shock protein, mitochondrial OS=Homo sapiens OX=9606 GN=HSPD1 PE=1 SV=2	3.75703e+07	1.04362e+06	HSPD1
50_1	sp|P09651|ROA1_HUMAN	49.8387	NA	38723	DYFEQYGK;GFAFVTFDDHDSVDK;GFAFVTFDDHDSVDKIVIQK;GFGFVTYATVEEVDAAMNARPHK;IEVIEIMTDR;IFVGGIKEDTEEHHLR;LFIGGLSFETTDESLR;NQGGYGGSSSSSSYGSGR;RGFAFVTFDDHDSVDK;SESPKEPEQLR;SHFEQWGTLTDCVVMR;SSGPYGGGGQYFAKPR	1;1;1;1;1;1;1;1;1;1;1;1	12	17	0.4167	12597;38185;38186;53314;53313;56717;19951;20570;43745;43746;40875;38033;43052;23329;46131;35932;35931	Heterogeneous nuclear ribonucleoprotein A1 OS=Homo sapiens OX=9606 GN=HNRNPA1 PE=1 SV=5	65393861	3.44178e+06	HNRNPA1
226_1	sp|P13797|PLST_HUMAN	59.4522	NA	70766.2	ANDDIIVNWVNR;AYFHLLNQIAPK;IDINMSGFNETDDLKR;IGLFADIELSR;IKVPVDWSK;ISFDEFVYIFQEVK;LNLAFVANLFNK;LSPEELLLR;MINLSVPDTIDER;NEALAALLR;QFVTPADVVSGNPK;VDLNSNGFICDYELHELFK;VYALPEDLVEVKPK;YAFVNWINK;YPALTKPENQDIDWTLLEGETR;YTLNVLEDLGDGQK	1;1;1;1;1;1;1;1;1;1;1;1;1;1;1;1	16	16	0.3317	28357;27820;43374;20536;13541;40207;25859;13453;31154;9741;29514;53840;34884;17188;57740;33515	Plastin-3 OS=Homo sapiens OX=9606 GN=PLS3 PE=1 SV=4	5.25737e+07	1.31434e+06	PLS3
67_4	sp|P08238|HS90B_HUMAN	66.1962	NA	83212.1	ADLINNLGTIAK;APFDLFENK;APFDLFENKK;DNSTMGYMMAK;EDQTEYLEER;ELISNASDALDK;ELISNASDALDKIR;EMLQQSK;EQVANSAFVER;FYEAFSK;GFEVVYMTEPIDEYCVQQLK;HFSVEGQLEFR;HLEINPDHPIVETLR;HNDDEQYAWESSAGGSFTVR;HSQFIGYPITLYLEK;IDIIPNPQER;KHLEINPDHPIVETLR;LGIHEDSTNR;NPDDITQEEYGEFYK;RAPFDLFENK;SLTNDWEDHLAVK;VFIMDSCDELIPEYLNFIR;VILHLK;VILHLKEDQTEYLEER;YESLTDPSK;YHTSQSGDEMTSLSEYVSR;YIDQEELNK	0;1;1;1;0;0;0;0;1;1;1;0;1;0;1;1;1;1;1;1;0;1;0;0;0;1;0	15	16	0.3798	20911;13917;19529;21143;23753;23752;22336;32726;32731;5957;21190;6953;55819;25256;40816;40813;52862;41660;18897;44625;16600;42804;20650;32087;54783;902;47606;47627;12230;51220;17054	Heat shock protein HSP 90-beta OS=Homo sapiens OX=9606 GN=HSP90AB1 PE=1 SV=4	4.93059e+07	1.23265e+06	HSP90AB1
434_1	sp|P22626|ROA2_HUMAN	57.7301	NA	37406.7	DYFEEYGK;DYFEEYGKIDTIEIITDR;GFGDGYNGYGGGPGGGNFGGSPGYGGGR;GFGFVTFDDHDPVDK;GGGGNFGPGPGSNFR;GGNFGFGDSR;IDTIEIITDR;KLFIGGLSFETTEESLR;LFIGGLSFETTEESLR;LTDCVVMR;NMGGPYGGGNYGPGGSGGSGGYGGR;QEMQEVQSSR;RGFGFVTFDDHDPVDK;TLETVPLER;YHTINGHNAEVR	1;1;1;1;1;1;1;1;1;1;1;1;1;1;1	15	16	0.4759	12643;52198;56530;38070;26371;11271;18655;45079;41311;10555;51867;51513;20044;42935;12950;27682	Heterogeneous nuclear ribonucleoproteins A2/B1 OS=Homo sapiens OX=9606 GN=HNRNPA2B1 PE=1 SV=2	4.05308e+07	2.1332e+06	HNRNPA2B1
1032_1	sp|P55884|EIF3B_HUMAN	57.291	NA	92423.8	DFSWSPGGNIIAFWVPEDKDIPAR;DQYSVIFESGDR;ETIIAFAWEPNGSK;GTQGVVTNFEIFR;GTYLATFHQR;ISVSFYHVK;ITNDFYPEEDGK;MTLDTLSIYETPSMGLLDK;MTLDTLSIYETPSMGLLDKK;QQANTIFWSPQGQFVVLAGLR;TSIFWNDVKDPVSIEER;VNLFTDFDK;YLVTFSPLMDTQDDPQAIIIWDILTGHK;YVVTSVSWWSHK	1;1;1;1;1;1;1;1;1;1;1;1;1;1	14	16	0.2469	59126;27829;33447;29872;29873;18846;13901;28287;50215;52874;54588;48081;14677;63203;63316;30282	Eukaryotic translation initiation factor 3 subunit B OS=Homo sapiens OX=9606 GN=EIF3B PE=1 SV=3	1.80174e+07	486958	EIF3B
919_1	sp|P22061|PIMT_HUMAN	46.408	NA	24620.6	ALDVGSGSGILTACFAR;DDPTLLSSGR;KDDPTLLSSGR;LILPVGPAGGNQMLEQYDK;LILPVGPAGGNQMLEQYDKLQDGSIK;MGYAEEAPYDAIHVGAAAPVVPQALIDQLKPGGR;MKPLMGVIYVPLTDK;MKPLMGVIYVPLTDKEK;SGGASHSELIHNLR;TDKVFEVMLATDR;VFEVMLATDR	1;1;1;1;1;1;1;1;1;1;1	11	16	0.5815	38053;38052;13077;18646;48280;48671;60070;64576;64628;64578;38383;47054;30247;31996;31997;18322	Protein-L-isoaspartate(D-aspartate) O-methyltransferase OS=Homo sapiens OX=9606 GN=PCMT1 PE=1 SV=4	5.48463e+07	4.98603e+06	PCMT1
1181_1	sp|P0DP23|CALM1_HUMAN	22.519	NA	16826.8	DGNGYISAAELR;EADIDGDGQVNYEEFVQMMTAK;EAFSLFDKDGDGTITTK;MKDTDSEEEIR;VFDKDGNGYISAAELR	1;1;1;1;1	5	16	0.443	21905;21903;21937;56449;56857;56461;56660;42748;42745;42747;42746;25375;39916;39877;39876;39915	Calmodulin-1 OS=Homo sapiens OX=9606 GN=CALM1 PE=1 SV=1 >sp|P0DP24|CALM2_HUMAN Calmodulin-2 OS=Homo sapiens OX=9606 GN=CALM2 PE=1 SV=1 >sp|P0DP25|CALM3_HUMAN Calmodulin-3 OS=Homo sapiens OX=9606 GN=CALM3 PE=1 SV=1	3.58174e+07	3.97971e+06	CALM3
530_1	sp|Q15029|U5S1_HUMAN	62.3379	NA	109366	AFIPAIDSFGFETDLR;FFDDPMLLELAK;FNTTSVIK;GGGQIIPTAR;GLAEDIENEVVQITWNR;GLSEDVSISK;GNEEAQIFRPLK;IAVEPVNPSELPK;ILAQVVGDVDTSLPR;IYADTFGDINYQEFAK;MYSEIDIK;MYSTDDGVQFHAFGR;SFVEFILEPLYK;TLDELGIHLTK;VLSGTIHAGQPVK;VVYSAFLMATPR	1;1;1;0;1;1;1;1;1;1;1;1;1;1;1;1	15	15	0.2058	41301;28724;7594;9690;46780;12083;27309;26962;34206;44152;10753;39182;30507;20783;23589;25481	116 kDa U5 small nuclear ribonucleoprotein component OS=Homo sapiens OX=9606 GN=EFTUD2 PE=1 SV=1	9.55912e+06	170699	EFTUD2
810_1	sp|P25205|MCM3_HUMAN	61.4209	NA	90924	AILCLLLGGVER;DLENGSHIR;DSEEPFSSVEIQAALSK;DYLDFLDDEEDQGIYQSK;ELISDNQYR;GDINILLIGDPSVAK;GSSGVGLTAAVTTDQETGER;LATAHAK;LIVNVNDLR;TAIHEVMEQGR;TLETLIR;TPMENIGLQDSLLSR;TVDLQDAEEAVELVQYAYFK;VALLDVFR;YSDLTTLVAFPSSSVYPTKDEENNPLETEYGLSVYK	1;1;1;1;1;1;1;1;1;1;1;1;1;1;1	15	15	0.2636	23883;12264;42513;51583;16436;32011;45320;463;12868;22145;5318;37896;54143;8411;65944	DNA replication licensing factor MCM3 OS=Homo sapiens OX=9606 GN=MCM3 PE=1 SV=3	4.10635e+07	733276	MCM3
1078_1	sp|Q7L2E3|DHX30_HUMAN	54.8499	NA	133854	AIVLAAIFR;AVAGWEEVLR;AVDEAVILLQEIGVLDQR;DSGPLSDPITGKPYVPLLEAEEVR;ENYLEENLLYAPSLR;EYLTTLGQR;GSSFEMTDDDSAIR;GVLMAGLYPNLIQVR;IPQLLLER;LSQSLLELWR;NELFDAAK;SELAALPPSVQEEHGQLLALLAELLR;TPLENLVLQAK;VSHELGPSLR	1;1;1;1;1;1;1;1;1;1;1;1;1;1	14	15	0.1566	9884;16098;46647;57656;42102;13922;32184;36470;10155;21005;21006;7542;60024;20229;14529	ATP-dependent RNA helicase DHX30 OS=Homo sapiens OX=9606 GN=DHX30 PE=1 SV=1	2.07576e+07	259471	DHX30
346_1	sp|P20700|LMNB1_HUMAN	59.8436	NA	66367.6	AGGPTTPLSPTR;ALYETELADAR;DAALATALGDKK;DQMQQQLNDYEQLLDVK;IESLSSQLSNLQK;IQELEDLLAK;KIGDTSVSYK;LSSEMNTSTVNSAR;NTSEQDQPMGGWEMIR;QLADETLLK;SLEGDLEDLKDQIAQLEASLAAAK;SLETENSALQLQVTER;SMYEEEINETR;TTIPEEEEEEEEAAGVVVEEELFHQQGTPR	1;1;1;1;1;1;1;1;1;1;1;1;1;1	14	15	0.3498	17190;21279;18035;49794;29073;17940;14647;31497;30928;43697;11943;56946;41933;27246;64232	Lamin-B1 OS=Homo sapiens OX=9606 GN=LMNB1 PE=1 SV=2	2.46091e+07	647609	LMNB1
986_1	sp|P43243|MATR3_HUMAN	50.8769	NA	94564.8	DLSAAGIGLLAAATQSLSMPASLGR;GDADQASNILASFGLSAR;GNLGAGNGNLQGPR;GPSLNPVLDYDHGSR;ITPENLPQILLQLK;NYILMR;SFQQSSLSR;SQAFIEMETR;SQESGYYDR;TEEGPTLSYGR;VVHIMDFQR;YPEDKITPENLPQILLQLK;YQLLQLVEPFGVISNHLILNK	1;1;1;1;1;1;1;1;1;1;1;1;1	13	15	0.196	54751;41144;24330;24296;35857;35652;3963;12236;19630;14939;19550;19549;16754;52811;55667	Matrin-3 OS=Homo sapiens OX=9606 GN=MATR3 PE=1 SV=2	2.01738e+07	429230	MATR3
100_1	sp|Q9NNW5|WDR6_HUMAN	51.1641	NA	121647	GLLATASEDR;GMNWLAGLR;GSVLLFPSRPGLLK;ILQLLAETFHHK;LDEYWDR;LFLLQDSGR;LLAGEGPDVLVYSLDFGGHLR;LLAVTDTGALYLYDVEVK;QAWVITGGDDSGIR;VHSLSWALR;VQNLLGHYLIHGFR;VRPEPNGDLDLEAMVAVFGSK;VVPINTPTAAVDQTLFPGK	1;1;1;1;1;1;1;1;1;1;1;1;1	13	15	0.1579	12019;11462;30474;29211;10663;12583;52346;52347;46698;30132;30136;13418;37185;52683;46225	WD repeat-containing protein 6 OS=Homo sapiens OX=9606 GN=WDR6 PE=1 SV=1	2.5207e+07	484751	WDR6
235_4	sp|P07948|LYN_HUMAN	48.489	NA	58536.8	AANVLVSESLMCK;DAWEIPR;DFDPVHGDVIK;EEPIYIITEYMAK;EGFIPSNYVAK;GSLLDFLK;LGAGQFGEVWMGYYNNSTK;LIDFSAQIAEGMAYIER;LNTLETEEWFFK;LNTLETEEWFFKDITR;QLLAPGNSAGAFLIR;SLDNGGYYISPR;TLKPGTMSVQAFLEEANLMK;WTAPEAINFGCFTIK	1;0;1;1;1;0;1;1;1;1;1;1;1;1	12	15	0.3457	28078;6773;20848;34861;20168;7024;50092;50090;45068;33209;48244;32105;24961;25003;51921;52280;39875	Tyrosine-protein kinase Lyn OS=Homo sapiens OX=9606 GN=LYN PE=1 SV=3	2.91633e+07	883735	LYN
281_1	sp|P25705|ATPA_HUMAN	48.9679	NA	59713.6	APGIIPR;AVDSLVPIGR;EAYPGDVFYLHSR;EVAAFAQFGSDLDAATQQLLSR;FENAFLSHVVSQHQALLGTIR;GIRPAINVGLSVSR;GMSLNLEPDNVGVVVFGNDK;NVQAEEMVEFSSGLK;QGQYSPMAIEEQVAVIYAGVR;QMSLLLR;TGAIVDVPVGEELLGR;TGTAEMSSILEER	1;1;1;1;1;1;1;1;1;1;1;1	12	15	0.3237	930;11791;33090;33091;33092;54238;54681;28741;49695;50077;37199;53788;5866;35810;28133	ATP synthase subunit alpha, mitochondrial OS=Homo sapiens OX=9606 GN=ATP5F1A PE=1 SV=1	3.6025e+07	1.00069e+06	ATP5F1A
112_2	sp|P52907|CAZA1_HUMAN	45.8021	NA	32902.3	DHYSNGFCTVYAK;DVQDSLTVSNEAQTAK;EASDPQPEEADGGLK;EGAAHAFAQYNMDQFTPVK;ESCDSALR;FITHAPPGEFNEVFNDVR;FTITPPTAQVVGVLK;IEGYEDQVLITEHGDLGNSR;IIENAENEYQTAISENYQTMSDTTFK;IQVHYYEDGNVQLVSHK;LLLNNDNLLR;TIDGQQTIIACIESHQFQPK;TKIDWNK	1;1;1;1;1;1;1;1;1;0;0;1;0	10	15	0.7133	33391;33435;38388;38389;32627;32628;50473;50149;8531;49361;33762;52678;62021;62017;47942;19084;19081;53865;7437	F-actin-capping protein subunit alpha-1 OS=Homo sapiens OX=9606 GN=CAPZA1 PE=1 SV=3	8.51871e+07	5.32419e+06	CAPZA1
94_2	sp|P12814|ACTN1_HUMAN	52.302	NA	102993	AGTQIENIEEDFR;AIMTYVSSFYHAFSGAQK;ASIHEAWTDGK;ATLPDADKER;DYETATLSEIK;EGLLLWCQR;ETADTDTADQVMASFK;FAIQDISVEETSAK;GYEEWLLNEIR;HEAFESDLAAHQDR;HRPELIDYGK;ICDQWDNLGALTQK;IDQLEGDHQLIQEALIFDNK;IMSIVDPNR;ISIEMHGTLEDQLSHLR;IVQTYHVNMAGTNPYTTITPQEINGK;KHEAFESDLAAHQDR;LAILGIHNEVSK;LASDLLEWIR;LMLLLEVISGER;LSNRPAFMPSEGR;MLDAEDIVGTARPDEK;MTLGMIWTIILR;NVNIQNFHISWK;TFTAWCNSHLR;TINEVENQILTR;TIPWLENR;VGWEQLLTTIAR;VLA…	0;0;0;1;1;0;1;0;0;0;1;1;1;1;1;1;0;1;0;0;1;1;0;1;0;0;0;0;1	14	14	0.4159	31881;47406;47405;47827;19766;15443;22090;18065;18064;39139;32487;32486;28068;35818;20286;37023;54255;12424;46590;60960;39831;23096;19844;26217;26216;30234;40580;29124;30329;29731;31036;26943;28410;11855;26724;48471	Alpha-actinin-1 OS=Homo sapiens OX=9606 GN=ACTN1 PE=1 SV=2	4.76159e+07	793598	ACTN1
684_1	sp|P07814|SYEP_HUMAN	52.2592	NA	170483	DQVDIAVQELLQLK;FAGGDYTTTIEAFISASGR;KPYIWEYSR;LNLNNTVLSK;LTVAENEAETK;MFEIVFEDPK;NQGGGLSSSGAGEGQGPK;SLYDEVAAQGEVVR;TELAEPIAIRPTSETVMYPAYAK;TGQEYKPGNPPAEIGQNISSNSSASILESK;THVADFAPEVAWVTR;VIDPVAPR;WFGFLEAQQAFQSVGTK;YYTLFGR	1;1;1;1;1;1;1;1;1;1;1;1;1;1	14	14	0.1356	35359;46093;20851;15474;19342;21419;34376;32424;57268;62433;38164;6078;45537;7964	Bifunctional glutamate/proline--tRNA ligase OS=Homo sapiens OX=9606 GN=EPRS1 PE=1 SV=5	4.64826e+07	510797	EPRS1
366_1	sp|O75970|MPDZ_HUMAN	59.2586	NA	221481	ETEPTVTTSDAAVDLSSFK;FISLLK;GELGIFVQEIQEGSVAHR;GLGLSIVGK;GSLPQLVSPIVSR;HTGQTVLLTLMR;HVEVFELLKPPSGGLGFSVVGLR;IGDTDLAGMSSEQVAQVLR;IMGINYEIVVAHVSK;ITYVPAEHLEEFK;NDTGVFVSDIVK;NVQGLGITIAGYIGDK;TAPTALGITLSSSPTSTPELR;VMALDIFSSYTGR;YGTLTGELHMIELEK	1;1;1;0;1;1;1;1;1;1;1;1;1;1;1	14	14	0.1082	47146;827;46246;5238;25408;26081;55646;46891;37364;33936;23077;35608;49618;29546;39279	Multiple PDZ domain protein OS=Homo sapiens OX=9606 GN=MPDZ PE=1 SV=2	3.28381e+07	331698	MPDZ
365_1	sp|Q5JWF2|GNAS1_HUMAN	56.2223	NA	110956	EAIETIVAAMSNLVPPVELANPENQFR;IEDYFPEFAR;ILHVNGFNGEGGEEDPQAAR;LQEALNLFK;QADYVPSDQDLLR;QDLLAEK;SKIEDYFPEFAR;SNEYQLIDCAQYFLDK;SNEYQLIDCAQYFLDKIDVIK;TISVILFLNK;VLTSGIFETK;VNFHMFDVGGQR;YTTPEDATPEPGEDPR	1;1;1;1;1;1;1;1;1;1;1;1;1	13	14	0.1514	61538;22766;49852;49869;13738;31805;4205;31111;47375;57550;16917;14534;27492;40542	Guanine nucleotide-binding protein G(s) subunit alpha isoforms XLas OS=Homo sapiens OX=9606 GN=GNAS PE=1 SV=2	6.5655e+07	1.87586e+06	GNAS
542_1	sp|P36578|RL4_HUMAN	48.6838	NA	47667.4	AAAAAAALQAK;APIRPDIVNFVHTNLR;AWNDIK;EAVLLLK;FCIWTESAFR;GPCIIYNEDNGIIK;IEEVPELPLVVEDK;KLDELYGTWR;LDELYGTWR;MINTDLSR;NIPGITLLNVSK;NVTLPAVFK;QPYAVSELAGHQTSAESWGTGR	1;1;1;1;1;1;1;1;1;1;1;1;1	13	14	0.3255	9254;43240;1719;3126;23976;35104;35250;22538;17094;8988;9569;22079;10418;54170	60S ribosomal protein L4 OS=Homo sapiens OX=9606 GN=RPL4 PE=1 SV=5	4.53521e+07	1.51174e+06	RPL4
508_1	sp|Q12906|ILF3_HUMAN	47.6244	NA	95279.1	AYAALAALEK;EATDAIGHLDR;EDITQSAQHALR;FVMEVEVDGQK;GDLDLELVLLCK;LAAFGQLHK;LFPDTPLALDANK;LFPDTPLALDANKK;NPVMELNEK;VADNLAIQLAAVTEDKYEILQSVDDAAIVIK;VLAGETLSVNDPPDVLDR;VPTWGPLR;YELISETGGSHDKR	1;1;1;1;1;1;1;1;1;1;1;1;1	13	14	0.1779	11588;19003;26027;22523;26761;10244;27812;32651;14292;13604;63822;44599;8173;34565	Interleukin enhancer-binding factor 3 OS=Homo sapiens OX=9606 GN=ILF3 PE=1 SV=3	5.13979e+07	1.3179e+06	ILF3
245_1	sp|P35222|CTNB1_HUMAN	45.6697	NA	85442.2	AAVMVHQLSK;AAVSHWQQQSYLDSGIHSGATTTAPSLSGK;ATVGLIR;EGLLAIFK;HAVVNLINYQDDAELATR;LHYGLPVVVK;LIILASGGPQALVNIMR;LLNDEDQVVVNK;LSVELTSSLFR;LVQLLVR;MEEIVEGCTGALHILAR;NEGVATYAAAVLFR;SPQMVSAIVR;TMQNTNDVETAR;TSMGGTQQQFVEGVR	1;1;1;0;1;1;1;1;1;1;0;1;1;1;1	13	14	0.2535	14031;62304;1153;6944;48250;15887;40262;26679;21303;21306;5063;44270;30392;14920;26441;35792	Catenin beta-1 OS=Homo sapiens OX=9606 GN=CTNNB1 PE=1 SV=1	7.81096e+07	1.85975e+06	CTNNB1
6_4	sp|P13647|K2C5_HUMAN	51.6114	NA	62340	DVDAAYMNK;EYQELMNTK;GRLDSELR;ISISTSGGSFR;KLLEGEECR;LALDVEIATYR;LALDVEIATYRK;NKYEDEINK;NLDLDSIIAEVK;NMQDLVEDFK;QNLEPLFEQYINNLR;QNLEPLFEQYINNLRR;SFSTASAITPSVSR;SLYNLGGSK;SRTEAESWYQTK;TEAESWYQTK;TTAENEFVMLK;TTAENEFVMLKK;VDALMDEINFMK;VSLAGACGVGGYGSR;WTLLQEQGTK;YEELQQTAGR	0;1;0;1;0;0;0;0;0;1;0;0;1;1;1;1;1;1;1;1;0;1	12	14	0.3356	11774;17208;8835;15268;16279;21851;26930;17091;24494;20723;44045;48368;27655;27654;8572;30527;20881;20878;23288;27656;28196;27645;19303;18884	Keratin, type II cytoskeletal 5 OS=Homo sapiens OX=9606 GN=KRT5 PE=1 SV=3	3.67611e+07	1.05032e+06	KRT5
1148_1	sp|Q9ULJ8|NEB1_HUMAN	50.9991	NA	123267	AENNEYSVTGHYPLNLPSVTVTNLDTFGHLK;AHLVEVQGLQVR;EKPGQVSEVAQLISQTLEQER;FKELQIK;IQVNDQIVEVDGISLVGVTQNFAATVLR;IRDLEAEVFR;LELFPVELEK;LELFPVELEKDEDGLGISIIGMGVGADAGLEK;LYDSVSSTDGEDSLER;SEIPSPQSQLLEDAEANLVGR;STSLASIPGEEIQQSK;TEAVSPTVSQLSAVFENTDSPSAIISEK;TEFQALK;TQLQQNIEENKER	1;1;1;0;1;1;0;1;1;1;1;1;1;1	12	14	0.2204	64299;64300;25271;54720;7491;61732;61733;21129;19887;63717;40478;52820;37416;61101;4913;35991	Neurabin-1 OS=Homo sapiens OX=9606 GN=PPP1R9A PE=1 SV=2	1.42316e+07	263548	PPP1R9A
1140_1	sp|Q13263|TIF1B_HUMAN	52.4078	NA	88493.4	ADVQSIIGLQR;DHQYQFLEDAVR;DIVENYFMR;FQWDLNAWTK;IVAERPGTNSTGPAPMAPPR;LDLDLTADSQPPVFK;LIYFQLHR;LSPPYSSPQEFAQDVGR;LTEDKADVQSIIGLQR;MAILQIMK;QGSGSSQPMEVQEGYGFGSGDDPYSSAEPHVSGVK;SGEGEVSGLMR	1;1;1;1;1;1;1;1;1;1;1;1	12	14	0.1928	19126;31833;18537;19240;23659;48086;47708;36947;14326;43675;40918;8922;64856;15737	Transcription intermediary factor 1-beta OS=Homo sapiens OX=9606 GN=TRIM28 PE=1 SV=5	1.4964e+07	467625	TRIM28
61_1	sp|P62937|PPIA_HUMAN	40.7976	NA	18000.9	EGMNIVEAMER;FEDENFILK;HTGPGILSMANAGPNTNGSQFFICTAK;IIPGFMCQGGDFTR;SIYGEKFEDENFILK;TEWLDGK;VKEGMNIVEAMER;VNPTVFFDIAVDGEPLGR;VSFELFADK;VSFELFADKVPK	1;1;1;1;1;1;1;1;1;1	10	14	0.6424	22441;23104;23105;17177;59968;59969;35443;34816;42368;5392;31268;45604;12849;26463	Peptidyl-prolyl cis-trans isomerase A OS=Homo sapiens OX=9606 GN=PPIA PE=1 SV=2	3.92686e+07	2.8049e+06	PPIA
370_1	sp|P06748|NPM_HUMAN	29.3264	NA	32554.8	DELHIVEAEAMNYEGSPIK;FINYVK;GPSSVEDIK;MSVQPTVSLGGFEITPPVVLR;MTDQEAIQDLWQWR;TVSLGAGAKDELHIVEAEAMNYEGSPIK;VDNDENEHQLSLR;VTLATLK	1;1;1;1;1;1;1;1	8	14	0.3333	50569;50924;3033;8360;52327;52328;42476;41975;41976;42472;42473;61402;33645;1711	Nucleophosmin OS=Homo sapiens OX=9606 GN=NPM1 PE=1 SV=2	3.81255e+07	2.38284e+06	NPM1
12_1	sp|Q16531|DDB1_HUMAN	44.1244	NA	126887	ALYYLQIHPQELR;GAVYSMVEFNGK;IAVMELFRPK;IEVQDTSGGTTALRPSASTQALSSSVSSSK;LEELHVIDVK;LEIYVVTAEGLRPVK;LFMLLLEK;LLASINSTVR;LPSFELLHK;LVFSNVNLK;LYDGLFK;SDPNRETDDTLVLSFVGQTR;SVLLLAYKPMEGNFEEIAR	1;1;1;1;1;1;1;1;1;1;1;1;1	13	13	0.1509	36464;23394;19319;61439;18898;37814;11102;13646;14037;12067;5642;52767;51316	DNA damage-binding protein 1 OS=Homo sapiens OX=9606 GN=DDB1 PE=1 SV=1	8.78594e+06	165772	DDB1
731_1	sp|O95425|SVIL_HUMAN	45.675	NA	247593	AAEFGEPTSEQTGTAAGK;ATYIQTIEEGINTHTHAAK;EDLLQEYTEQR;FLDWTELKR;FMVSTAVGSR;FSSSIENSDSPVR;GTSALMTVELDEER;LFILSSSSGDFAATEFVYPAR;LMLLQIK;LNVAFMESK;LTEHNETILFK;QSIGQFHEGDAYVVK;YQTQPVTLGEVEQVQSGK	1;1;1;1;1;1;1;1;1;1;1;1;1	13	13	0.079	39773;49571;28132;19478;12807;28167;32951;53259;5784;12215;25088;37503;46923	Supervillin OS=Homo sapiens OX=9606 GN=SVIL PE=1 SV=2	9.22573e+07	720760	SVIL
123_1	sp|O43143|DHX15_HUMAN	45.475	NA	90875.2	ALVTGYFMQVAHLER;EAMNDPLLER;FAHIDGDHLTLLNVYHAFK;FTDILVR;IRVESLLVTAISK;LQLPVWEYK;LQLPVWEYKDR;SLMSADNVR;SNLGSVVLQLK;TEMQDNTYPEILR;TLATDILMGVLK;VESLLVTAISK;YGVIILDEAHER	1;1;1;1;1;1;1;1;1;1;1;1;1	13	13	0.166	39315;18593;51967;5975;28381;18122;29071;10524;17329;35265;22318;17443;27805	ATP-dependent RNA helicase DHX15 OS=Homo sapiens OX=9606 GN=DHX15 PE=1 SV=2	3.90373e+07	907845	DHX15
379_1	sp|Q9BY89|K1671_HUMAN	51.1215	NA	196590	AEAPLHDPDLDFLEVAK;ATFFAVTYQIPNTQK;CISLFR;ERPLQQVSPVASVPWR;IIDVDALWSHR;MSPSGGAPQTTPTLR;QLAETLETAMGTK;SFQTVWATVFEHHVER;SPVPSLRPSSTGPSPSGGLSEEPAAK;TYFLQAGEASGAPPAR;VDDFSFIDQTSVLDSSALK;VETQEVNPGASR;WTGGAVVSSHK	1;1;1;1;1;1;1;1;1;1;1;1;1	13	13	0.1069	43743;39121;3451;42875;24300;31076;27579;46370;56478;36198;49309;22771;16041	Uncharacterized protein KIAA1671 OS=Homo sapiens OX=9606 GN=KIAA1671 PE=1 SV=2	2.77493e+07	237173	KIAA1671
181_1	sp|Q14204|DYHC1_HUMAN	42.0544	NA	532072	DLFQVAFNR;DVLLVAQGEMALEEFLK;ENFIPTIVNFSAEEISDAIR;EWTDGLFTHVLR;ILDDDTIITTLENLKR;IMFEVQDLK;LLNTFLER;QNLDALLNQLK;SFEWLSQMR;SLLQALNEVK;VNFLPEIITLSK;YAPLGWSK	1;1;1;1;1;1;1;1;1;1;1;1	12	13	0.0303	15190;44902;53008;30099;30100;43532;15788;11051;22120;18413;15421;26264;8045	Cytoplasmic dynein 1 heavy chain 1 OS=Homo sapiens OX=9606 GN=DYNC1H1 PE=1 SV=5	9.42205e+06	33530.4	DYNC1H1
645_1	sp|O00571|DDX3X_HUMAN	42.8284	NA	73198	DFLDEYIFLAVGR;DLLDLLVEAK;ELAVQIYEEAR;HAIPIIK;HVINFDLPSDIEEYVHR;LEQELFSGGNTGINFEK;LVDMMER;MLDMGFEPQIR;QEVPSWLENMAYEHHYK;SFLLDLLNATGK;SPILVATAVAAR;TAAFLLPILSQIYSDGPGEALR;VGNLGLATSFFNER	1;1;1;1;1;1;1;0;1;1;1;1;1	12	13	0.2568	33255;16059;24161;3345;49210;43821;7039;24748;25382;50922;23021;17801;17802;54165;31999	ATP-dependent RNA helicase DDX3X OS=Homo sapiens OX=9606 GN=DDX3X PE=1 SV=3	2.51205e+07	628011	DDX3X
985_1	sp|Q14254|FLOT2_HUMAN	48.7875	NA	47034.7	ELLAVACEQFLGK;EVAAPDVGR;IAAPLTK;IGEAEAAVIEAMGK;LLAELPASVHALTGVDLSK;MGIEILSFTIK;NVVLQTLEGHLR;QIAVEAQEILR;QVLLAQAEAEK;SILGTLTVEQIYQDR;TAEAQLAYELQGAR;TDKELIATVR	1;1;1;1;1;1;1;1;1;1;1;1	12	13	0.3411	30249;7715;536;26797;45284;45285;21310;26435;21349;19123;39355;31851;16821	Flotillin-2 OS=Homo sapiens OX=9606 GN=FLOT2 PE=1 SV=2	3.42088e+07	1.03663e+06	FLOT2
525_2	sp|P26599|PTBP1_HUMAN	50.3898	NA	57185.6	AQAALQAVNSVQSGNLALAASAAAVDAGMAMAGQSPVLR;DYGNSPLHR;HQNVQLPR;IAIPGLAGAGNSVLLVSNLNPER;IITFTK;IIVENLFYPVTLDVLHQIFSK;KLPIDVTEGEVISLGLPFGK;LSLDGQNIYNACCTLR;NFQNIFPPSATLHLSNIPPSVSEEDLK;NNQFQALLQYADPVSAQHAK;VLFSSNGGVVK;VTPQSLFILFGVYGDVQR	1;1;1;1;0;1;1;1;1;1;1;1	11	13	0.4105	65198;12982;10505;53214;53213;899;56437;49909;44231;61706;52655;52635;15115;48183	Polypyrimidine tract-binding protein 1 OS=Homo sapiens OX=9606 GN=PTBP1 PE=1 SV=1	2.26783e+07	1.03083e+06	PTBP1
922_1	sp|P55060|XPO2_HUMAN	34.6179	NA	110346	ALTLPGSSENEYIMK;FLESVEGNQNYPLLLLTLLEK;HGITQANELVNLTEFFVNHILPDLK;IIIPEIQK;ILFSSLILISK;IPGLLGVFQK;MFGMVLEK;QLSDAISIIGR;SANVNEFPVLK;SNELWTEIK;VIVPNMEFR	1;1;1;1;1;1;1;1;1;1;1	11	13	0.1421	36749;36751;55615;60712;60717;9152;20547;13549;9162;17995;19921;15646;14963	Exportin-2 OS=Homo sapiens OX=9606 GN=CSE1L PE=1 SV=3	1.09043e+07	194720	CSE1L
659_1	sp|Q9ULV4|COR1C_HUMAN	41.843	NA	53215.1	AIFLADGNVFTTGFSR;CEPIIMTVPR;NADPILISLK;NDQCYDDIR;NILDSKPTANKK;QLALWNPK;SIKDTICNQDER;VGIVAWHPTAR;VTWDSSFCAVNPR;YFEITDESPYVHYLNTFSSK	1;1;1;1;1;1;1;1;1;1	10	13	0.2553	38716;38715;38717;19828;14040;19043;24458;9693;9111;30267;19448;32507;55679	Coronin-1C OS=Homo sapiens OX=9606 GN=CORO1C PE=1 SV=1	9.77565e+07	4.07319e+06	CORO1C
209_2	sp|P60660|MYL6_HUMAN	28.1481	NA	16919.1	ALGQNPTNAEVLK;DQGTYEDYVEGLR;EAFQLFDR;EGNGTVMGAEIR;ILYSQCGDVMR;NKDQGTYEDYVEGLR;VFDKEGNGTVMGAEIR;VLDFEHFLPMLQTVAK	0;1;1;1;0;1;1;1	6	13	0.5232	25485;25487;25532;32709;32708;11739;11738;20510;20553;24957;25586;40926;40927;38941;38917;39455;43972;44395	Myosin light polypeptide 6 OS=Homo sapiens OX=9606 GN=MYL6 PE=1 SV=2	5.08629e+07	4.6239e+06	MYL6
560_1	sp|O75044|SRGP2_HUMAN	49.7872	NA	120795	ANQQETEQFYFTK;ASDDWWEGR;DHTTLSDIYLNNIIPR;DKEIIAEYDTQVK;GASLLLYQR;NEYLLALEATNASVFK;TFLSAELNLEQSK;TIIIQHENIFPSPR;TTLIIMR;VLLVLPK;VLNELYSVMK;VQLLQDLQDFFR	1;1;1;1;1;1;1;1;1;1;1;1	12	12	0.1298	36117;15734;43885;33022;11593;40812;30321;37127;5381;2981;18940;31904	SLIT-ROBO Rho GTPase-activating protein 2 OS=Homo sapiens OX=9606 GN=SRGAP2 PE=1 SV=3	1.79763e+07	332894	SRGAP2
977_1	sp|O60292|SI1L3_HUMAN	48.3506	NA	194490	AGAEQHSAGAIAWR;ASVGSPSSGEGHLAEPALSAYR;FNLISLTSK;GDHIFLQATEGSVEDIR;GLGGGDTVDSSIFR;GSILEDATPTATK;LQEESQAASEQLR;LYSSGSSTPTGLAGGSR;RPVSFPETPYTVSPAGADR;SFAHFDVQSMLFDLNEAAANR;VAVVTLTHDQMIDLLR;VGYPAQVYK	1;1;1;1;1;1;1;1;1;1;1;1	12	12	0.1033	28172;50527;11664;43935;26478;23483;30646;34779;48358;54879;42113;11722	Signal-induced proliferation-associated 1-like protein 3 OS=Homo sapiens OX=9606 GN=SIPA1L3 PE=1 SV=3	1.76684e+07	169889	SIPA1L3
741_1	sp|P53621|COPA_HUMAN	47.5518	NA	138258	LLELGPKPEVAQQTR;LSFLYLITGNLEK;LVGQSIIAYLQK;NLSPGAVESDVR;QELILSNSEDK;QLFLQTYAR;SGAWDESGVFIYTTSNHIK;SSGLTAVWVAR;TALNLFFK;VLTIDPTEFK;VTTVTEIGKDVIGLR;YAVTTGDHGIIR	1;1;1;1;1;1;1;1;1;1;1;1	12	12	0.1201	37552;31458;24620;20933;22333;16532;49892;16860;9147;17568;34926;23444	Coatomer subunit alpha OS=Homo sapiens OX=9606 GN=COPA PE=1 SV=2	2.64452e+07	347963	COPA
202_1	sp|Q14974|IMB1_HUMAN	49.8607	NA	97108	AAVENLPTFLVELSR;ALQSNIIPFCDEVMQLLLENLGNENVHR;LAATNALLNSLEFTK;LQQVLQMESHIQSTSDR;SSAYESLMEIVK;TTLVIMER;VAALQNLVK;VLANPGNSQVAR;VQHQDALQISDVVMASLLR;YLEVVLNTLQQASQAQVDK;YMEAFKPFLGIGLK	1;1;1;1;1;1;1;1;1;1;1	11	12	0.1918	36956;63453;35128;47202;25560;9476;9222;20212;50144;50127;50623;35433	Importin subunit beta-1 OS=Homo sapiens OX=9606 GN=KPNB1 PE=1 SV=2	1.50078e+07	394941	KPNB1
336_1	sp|O43175|SERA_HUMAN	42.0356	NA	56614.4	AGTGVDNVDLEAATR;CGEEIAVQFVDMVK;DLPLLLFR;EELIAELQDCEGLIVR;GGIVDEGALLR;GTIQVITQGTSLK;MQSFGMK;NAGNCLSPAVIVGLLK;QHVTEAFQFHF;TQTSDPAMLPTMIGLLAEAGVR;VTADVINAAEK	1;1;1;1;1;1;1;1;1;1;1	11	12	0.2702	30641;35793;10332;43940;14753;25146;4610;35846;26865;53147;53145;16161	D-3-phosphoglycerate dehydrogenase OS=Homo sapiens OX=9606 GN=PHGDH PE=1 SV=4	3.13075e+07	1.30448e+06	PHGDH
1025_1	sp|P39023|RL3_HUMAN	42.576	NA	46079.8	AFMGPLK;AHLMEIQVNGGTVAEK;DDPSKPVHLTAFLGYK;ERLEQQVPVNQVFGQDEMIDVIGVTK;EVVEAVTIVETPPMVVVGIVGYVETPR;FQTMEEK;LEQQVPVNQVFGQDEMIDVIGVTK;NNASTDYDLSDK;SINPLGGFVHYGEVTNDFVMLK;TVFAEHISDECK	1;1;1;1;1;1;1;1;1;1	10	12	0.3598	2327;38134;38648;40982;61552;60886;7674;58782;24999;55641;55899;28607	60S ribosomal protein L3 OS=Homo sapiens OX=9606 GN=RPL3 PE=1 SV=2	9.91886e+06	450857	RPL3
885_1	sp|Q9P2R3|ANFY1_HUMAN	37.5934	NA	128318	ELDLSDANPEVTMTMLR;GDLFAATFLIK;GVMSLVNVR;LLDMLSK;RLESIATTLVSHK;SALFLLEHQADINVR;SDSWSLANLSSTK;SGWSLLHK;TQDGETALQLAIR;VLLTECTVDAEAFNLR	1;1;1;1;1;1;1;1;1;1	10	12	0.1044	45297;18947;9916;4307;29380;39033;27059;8225;8224;27854;27849;42908	Rabankyrin-5 OS=Homo sapiens OX=9606 GN=ANKFY1 PE=1 SV=2	1.93801e+07	323001	ANKFY1
176_2	sp|Q9BUP0|EFHD1_HUMAN	39.8958	NA	26910.8	AAAGELQEDSGLMALAK;APTASADAELSAQLSR;DGFIDLMELK;DLESMFK;EEAEESGPQLAPLGAPAPEPKPEPEPPAR;EFLLIFHK;LSEIDVALEGVK;REEAEESGPQLAPLGAPAPEPKPEPEPPAR;RLDINEGAARPR;VFNPYTEFPEFSR	1;1;0;1;1;1;1;1;1;1	9	12	0.523	37414;37413;34397;34390;18319;18320;18968;6171;61688;12513;22230;22231;62684;25995;36097	EF-hand domain-containing protein D1 OS=Homo sapiens OX=9606 GN=EFHD1 PE=1 SV=1	5.3316e+07	2.962e+06	EFHD1
1128_1	sp|P04637|P53_HUMAN	39.4675	NA	43625.4	ALPNNTSSSPQPK;ELNEALELK;LGFLHSGTAK;QSQHMTEVVR;RPILTIITLEDSSGNLLGR;SVTCTYSPALNK;TCPVQLWVDSTPPPGTR;TYQGSYGFR;VEYLDDRNTFR	1;1;1;1;1;1;1;1;1	9	12	0.2799	24922;12993;11940;19770;48873;48874;48875;24913;44620;13834;13836;28297	Cellular tumor antigen p53 OS=Homo sapiens OX=9606 GN=TP53 PE=1 SV=4	4.51499e+07	1.80599e+06	TP53
372_2	sp|P68104|EF1A1_HUMAN	25.135	NA	50109.1	EHALLAYTLGVK;GNVAGDSK;IGGIGTVPVGR;IGYNPDTVAFVPISGWNGDNMLEPSANMPWFK;KDGNASGTTLLEALDCILPPTRPTDKPLR;LPLQDVYK;NMITGTSQADCAVLIVAAGVGEFEAGISK;QTVAVGVIK;RYEEIVK;STTTGHLIYK;THINIVVIGHVDSGK;TIEKFEK;VETGVLKPGMVVTFAPVNVTTEVK;YEEIVK;YYVTIIDAPGHR	0;1;0;1;1;0;0;0;1;0;0;0;1;1;1	7	12	0.461	23914;1746;11762;64879;64822;62697;9961;61112;7789;8519;15713;34445;34447;34444;34448;7085;56770;56772;56771;56983;57003;2941;27417	Elongation factor 1-alpha 1 OS=Homo sapiens OX=9606 GN=EEF1A1 PE=1 SV=1	8.7905e+07	3.82196e+06	EEF1A1
110_2	sp|P05141|ADT2_HUMAN	21.8422	NA	32831.2	AAYFGIYDTAK;DFLAGGVAAAISK;EQGVLSFWR;GAWSNVLR;GMGGAFVLVLYDEIKK;GTDIMYTGTLDCWR;KGTDIMYTGTLDCWR;QIFLGGVDK;QIFLGGVDKR;TAVAPIER;YFPTQALNFAFK	1;1;0;0;1;1;1;0;1;0;0	6	12	0.3423	19975;19992;19993;15742;15743;7356;39474;39475;39931;39932;39935;37846;41893;10000;16260;16258;5681;29062	ADP/ATP translocase 2 OS=Homo sapiens OX=9606 GN=SLC25A5 PE=1 SV=7	3.43868e+07	1.71934e+06	SLC25A5
901_1	sp|Q14152|EIF3A_HUMAN	41.9599	NA	166468	ANEFLEVGK;AVEDIHGLFSLSK;DLYNWLEVEFNPLK;FLWESYR;FNVLQYVVPEVK;LLDMDGIIVEK;LLLTPWVK;LLQQVSQIYQSIEFSR;LTSLVPFVDAFQLER;TLSFGSDLNYATR;VSTVFWK	1;1;1;1;1;1;1;1;1;1;1	11	11	0.0904	11089;27852;40715;10822;28596;21048;9705;45404;39318;28946;6072	Eukaryotic translation initiation factor 3 subunit A OS=Homo sapiens OX=9606 GN=EIF3A PE=1 SV=1	1.9657e+07	211366	EIF3A
218_1	sp|Q14764|MVP_HUMAN	39.4922	NA	99265.9	AVIGSTYMLTQDEVLWEK;DAQGLVLFDVTGQVR;DITPLQVVLPNTALHLK;DLAVAGPEMQVK;ELLELEALSMAVESTGTAK;ELPPGVEELLNK;GAVASVTFDDFHK;SLQPLAPR;TALHLR;VASGPSPGEGISPQSAQAPQAPGDNHVVPVLR;VPHNAAVQVYDYR	1;1;1;1;1;1;1;1;1;1;1	11	11	0.1848	49212;35581;43511;21576;46971;24818;26975;6614;442;62534;32259	Major vault protein OS=Homo sapiens OX=9606 GN=MVP PE=1 SV=4	1.4749e+07	301000	MVP
982_1	sp|Q86VP6|CAND1_HUMAN	39.4852	NA	136289	ADVFHAYLSLLK;DLLDTVLPHLYNETK;IDLRPVLGEGVPILASFLR;ISGSILNELIGLVR;ITSEALLVTQQLVK;LGTLSALDILIK;LTLIDPETLLPR;MLTGPVYSQSTALTHK;SVILEAFSSPSEEVK;VIRPLDQPSSFDATPYIK	1;1;1;1;1;1;1;1;1;1	10	11	0.1195	26363;40420;48821;30473;32656;21552;26502;39283;35707;48371;48369	Cullin-associated NEDD8-dissociated protein 1 OS=Homo sapiens OX=9606 GN=CAND1 PE=1 SV=2	3.68177e+07	557844	CAND1
828_1	sp|P61978|HNRPK_HUMAN	37.4485	NA	50944.4	DLAGSIIGK;GSYGDLGGPIITTQVTIPK;IDEPLEGSEDR;IILDLISESPIK;ILSISADIETIGEILK;LLIHQSLAGGIIGVK;NLPLPPPPPPR;NTDEMVELR;RPAEDMEEEQAFKR;TDYNASVSVPDSSGPER	1;1;1;1;1;1;1;1;1;1	10	11	0.2873	6337;44817;21649;24947;38695;31791;18903;18905;15029;39334;40732	Heterogeneous nuclear ribonucleoprotein K OS=Homo sapiens OX=9606 GN=HNRNPK PE=1 SV=1	2.35146e+07	870909	HNRNPK
736_1	sp|P02766|TTHY_HUMAN	43.7193	NA	15877	AADDTWEPFASGK;ALGISPFHEHAEVVFTANDSGPR;ALGISPFHEHAEVVFTANDSGPRR;GSPAINVAVHVFR;GSPAINVAVHVFRK;KAADDTWEPFASGK;TSESGELHGLTTEEEFVEGIYK;TSESGELHGLTTEEEFVEGIYKVEIDTK;VLDAVRGSPAINVAVHVFR;YTIAALLSPYSYSTTAVVTNPKE	1;1;1;1;1;1;1;1;1;1	10	11	0.7347	27012;55874;58000;58001;25969;30879;31928;55924;62650;47752;56446	Transthyretin OS=Homo sapiens OX=9606 GN=TTR PE=1 SV=1	3.00092e+07	3.33436e+06	TTR
599_2	sp|P04075|ALDOA_HUMAN	40.7771	NA	39395.3	ADDGRPFPQVIK;ELSDIAHR;FSHEEIAMATVTALR;GVVPLAGTNGETTTQGLDGLSER;IGEHTPSALAIMENANVLAR;LQSIGTENTEENRR;PYQYPALTPEQK;TVPPAVTGITFLSGGQSEEEASINLNAINK;VLAAVYK;VNPCIGGVILFHETLYQK;YTPSGQAGAAASESLFVSNHAY	1;1;1;1;1;1;1;1;0;1;1	10	11	0.4973	25022;8631;37447;53143;49785;50120;36556;28583;62129;2338;49351;52336	Fructose-bisphosphate aldolase A OS=Homo sapiens OX=9606 GN=ALDOA PE=1 SV=2	5.73447e+07	2.49325e+06	ALDOA
219_1	sp|Q8WXF1|PSPC1_HUMAN	37.3469	NA	58706.2	AELDGTILK;ALDEMEK;FAQPGTFEFEYASR;FATHGAALTVK;GFVEFAAKPPAR;HEHQLMLMR;LFVGNLPTDITEEDFK;LFVGNLPTDITEEDFKR;NLSPVVSNELLEQAFSQFGPVEK;TLAEIAK;YGEPSEVFINR	1;1;1;1;1;1;1;1;1;0;1	10	11	0.2294	9393;4866;36643;15463;22906;18887;19588;42552;47048;56998;1695;23728	Paraspeckle component 1 OS=Homo sapiens OX=9606 GN=PSPC1 PE=1 SV=1	3.75931e+07	1.50372e+06	PSPC1
882_1	sp|P49411|EFTU_HUMAN	43.1735	NA	49510.2	AEAGDNLGALVR;DLEKPFLLPVEAVYSVPGR;ELLTEFGYK;GITINAAHVEYSTAAR;LLDAVDTYIPVPAR;QIGVEHVVVYVNK;TIGTGLVTNTLAMTEEEK;TTLTAAITK;TVVTGIEMFHK;VEAQVYILSK	1;1;1;1;1;1;1;1;1;1	10	11	0.2898	18502;50257;14733;37385;32650;30471;44518;44994;7985;21739;16992	Elongation factor Tu, mitochondrial OS=Homo sapiens OX=9606 GN=TUFM PE=1 SV=2	5.91329e+07	1.8479e+06	TUFM
1040_1	sp|P11586|C1TC_HUMAN	41.0772	NA	101467	AAQAPSSFQLLYDLK;DDSNLYINVK;EIGLLSEEVELYGETK;GALALAQAVQR;IYGADDIELLPEAQHK;KGEPVSAEDLGVSGALTVLMK;QPSQGPTFGIK;TDTESELDLISR;VVGDVAYDEAK;YVVVTGITPTPLGEGK	1;1;1;1;1;1;1;1;1;1	10	11	0.1487	36724;36757;18317;41651;14655;41736;49639;17418;26410;17665;36045	C-1-tetrahydrofolate synthase, cytoplasmic OS=Homo sapiens OX=9606 GN=MTHFD1 PE=1 SV=4	3.00164e+07	536008	MTHFD1
565_1	sp|P23396|RS3_HUMAN	40.0191	NA	26671.4	AELNEFLTR;DEILPTTPISEQK;ELAEDGYSGVEVR;FGFPEGSVELYAEK;FIMESGAK;FVADGIFK;FVDGLMIHSGDPVNYYVDTAVR;GLCAIAQAESLR;IMLPWDPTGK;KPLPDHVSIVEPK	1;1;1;1;1;1;1;1;1;1	10	11	0.5021	14431;29998;28131;33810;6640;7145;7144;56114;22861;17299;29528	40S ribosomal protein S3 OS=Homo sapiens OX=9606 GN=RPS3 PE=1 SV=2	3.30657e+07	1.7403e+06	RPS3
755_2	sp|Q9NVI7|ATD3A_HUMAN	36.8359	NA	71324.7	AFVTDWDK;ATLNAFLYR;DALNLAQMQEQTLQLEQQSK;DKWSNFDPTGLER;ELEHSR;FMLVLASNQPEQFDWAINDR;GLLLFVDEADAFLR;INEMVHFDLPGQEER;ITVLEALR;KQEESVQK;LALHSGMDYAIMTGGDVAPMGR;LAQFDYGR;LLSRPQDALEGVVLSPSLEAR;NILMYGPPGTGK;QTVLESIR;TAGTLFGEGFR;YVLKPATEGK	1;1;1;0;0;1;1;1;0;0;0;0;1;1;0;0;1	9	11	0.336	10137;13416;53904;54154;33507;2565;55264;55274;34051;41787;7793;9943;53276;9676;52790;21839;8849;17217;15020	ATPase family AAA domain-containing protein 3A OS=Homo sapiens OX=9606 GN=ATAD3A PE=1 SV=2	2.01346e+07	447436	ATAD3A
6_3	sp|P05787|K2C8_HUMAN	18.4182	NA	53671.1	EYQELMNVK;LALDIEIATYR;LEGLTDEINFLR;LSELEAALQR;NKYEDEINK;SLDMDSIIAEVK	0;1;1;1;0;1	4	11	0.1304	17808;22426;22430;22432;22429;22424;22431;22427;22428;27997;16106;17091;24154	Keratin, type II cytoskeletal 8 OS=Homo sapiens OX=9606 GN=KRT8 PE=1 SV=7	7.09196e+06	221624	KRT8
179_1	sp|P00558|PGK1_HUMAN	39.8019	NA	44586.1	AGGFLMK;AHSSMVGVNLPQK;ALESPERPFLAILGGAK;FHVEEEGK;ITLPVDFVTADKFDENAK;LGDVYVNDAFGTAHR;LTLDKLDVK;QIVWNGPVGVFEWEAFAR;SVVLMSHLGRPDGVPMPDK;YSLEPVAVELK	1;1;1;1;1;1;1;1;1;1	10	10	0.3237	914;25988;40363;9895;47815;36162;12443;49734;48087;21130	Phosphoglycerate kinase 1 OS=Homo sapiens OX=9606 GN=PGK1 PE=1 SV=3	1.63693e+07	545644	PGK1
773_1	sp|P62424|RL7A_HUMAN	35.0398	NA	29977	AGVNTVTTLVENKK;AQLVVIAHDVDPIELVVFLPALCR;HWGGNVLGPK;KVVNPLFEK;LKVPPAINQFTQALDR;NFGIGQDIQPK;QTATQLLK;TNYNDRYDEIR;VAPAPAVVK;VPPAINQFTQALDR	1;1;1;1;1;1;1;1;1;1	10	10	0.4211	30116;58803;13252;13647;41713;19873;7366;29498;5529;33713	60S ribosomal protein L7a OS=Homo sapiens OX=9606 GN=RPL7A PE=1 SV=2	1.9821e+07	1.3214e+06	RPL7A
691_1	sp|P41252|SYIC_HUMAN	36.2372	NA	144406	AVPSWFVR;DVLLPWYNAYR;FVDILTNWYVR;LFLNETQTQEITEDIPVK;LLILMEAR;LQKEEEIEFLYNENTVR;QLSSEELEQFQK;VENMVDQLLR;VLIDPVSVQDKDTLSIHYLMLPR;YIIEELNVR	1;1;1;1;1;1;1;1;1;1	10	10	0.1006	9443;27618;28224;50016;9365;50776;29774;19872;58453;16942	Isoleucine--tRNA ligase, cytoplasmic OS=Homo sapiens OX=9606 GN=IARS1 PE=1 SV=2	8.07789e+06	124275	IARS1
67_2	sp|P14625|ENPL_HUMAN	39.633	NA	92411.3	EAESSPFVER;EEASDYLELDTIK;ELISNASDALDK;ELISNASDALDKIR;FQSSHHPTDITSLDQYVER;GVVDSDDLPLNVSR;LGVIEDHSNR;LISLTDENALSGNEELTVK;NLLHVTDTGVGMTR;SGTSEFLNK;SILFVPTSAPR;YLNFVK	1;1;0;0;1;1;1;1;1;1;1;1	10	10	0.1731	17012;32021;22336;32726;32731;52930;30538;16526;48332;31544;10166;18631;3032	Endoplasmin OS=Homo sapiens OX=9606 GN=HSP90B1 PE=1 SV=1	2.10596e+07	429788	HSP90B1
992_1	sp|P53396|ACLY_HUMAN	39.8081	NA	120762	AIVWGMQTR;DLVSSLTSGLLTIGDR;EEADEYIDIGALNGIFVLGR;EILIPVFK;KHPEVDVLINFASLR;LGLVGVNLTLDGVK;MIVVLGEIGGTEEYK;TIAIIAEGIPEALTR;VTPDTDWAR;WGDIEFPPPFGR	1;1;1;1;1;1;1;1;1;1	10	10	0.1208	13126;36566;51614;9366;39414;27152;36270;33640;13066;27900	ATP-citrate synthase OS=Homo sapiens OX=9606 GN=ACLY PE=1 SV=3	1.86804e+07	301297	ACLY
988_1	sp|Q6P2Q9|PRP8_HUMAN	34.2011	NA	273427	EAVVNTQELLDLLVK;FGDLILK;GTYFPTWEGLFWEK;IDLTLLNR;ISLIQIFR;QGYNMLNLLIHR;QNPFWWTHQR;TDMIQALGGVEGILEHTLFK;VPGLPTPIENMILR;YWIDIQLR	1;1;1;1;1;1;1;1;1;1	10	10	0.0497	37711;3867;40068;9307;10455;30045;27198;51163;32931;15055	Pre-mRNA-processing-splicing factor 8 OS=Homo sapiens OX=9606 GN=PRPF8 PE=1 SV=2	8.75661e+06	60390.4	PRPF8
1088_1	sp|P61160|ARP2_HUMAN	37.8728	NA	44732.2	DLMVGDEASELR;GYAFNHSADFETVR;HIVLSGGSTMYPGLPSR;HLWDYTFGPEK;HMVFLGGAVLADIMK;ILLTEPPMNPTK;LALETTVLVESYTLPDGR;LCYVGYNIEQEQK;SMLEVNYPMENGIVR;VGNIEIK	1;1;1;1;1;1;1;1;1;1	10	10	0.3401	24663;35402;40451;26944;34964;25447;46542;36440;39777;2638	Actin-related protein 2 OS=Homo sapiens OX=9606 GN=ACTR2 PE=1 SV=1	1.59607e+07	760031	ACTR2
280_1	sp|Q9H0A0|NAT10_HUMAN	36.6977	NA	115657	AGFVPVYLR;AGPNASIISLK;ALQLLQMYYEGR;ASEVFLQR;LDYLGVSYGLTPR;LGQAELVVIDEAAAIPLPLVK;QDDPFELFIAATNIR;QQSAQSQVSTTAENK;SLFVVVGDR;VLETPQEIHTVSSEAVSLLEEVITPR	1;1;1;1;1;1;1;1;1;1	10	10	0.1356	11632;13482;30498;8997;29348;50897;39740;35148;10508;60836	RNA cytidine acetyltransferase OS=Homo sapiens OX=9606 GN=NAT10 PE=1 SV=2	8.98241e+06	152244	NAT10
820_1	sp|P02545|LMNA_HUMAN	36.5077	NA	74094.7	LADALQELR;LALDMEIHAYR;LKDLEALLNSK;LQLELSK;NSNLVGAAHEELQQSR;QNGDDPLLTYR;SVGGSGGGSFGDNLVTR;TALINSTGEEVAMR;TLEGELHDLR;VAVEEVDEEGKFVR	1;1;1;1;1;1;1;1;1;1	10	10	0.1807	11860;24566;20962;4734;39805;22995;33578;30744;18391;35106	Prelamin-A/C OS=Homo sapiens OX=9606 GN=LMNA PE=1 SV=1	1.43315e+07	325715	LMNA
1027_1	sp|Q12905|ILF2_HUMAN	37.3753	NA	43035.2	GTMTTGHNVADLVVILK;ILGQEGDASYLASEISTWDGVIVTPSEK;ILITTVPPNLR;INNVIDNLIVAPGTFEVQIEEVR;KLDPELHLDIK;NQDLAPNSAEQASILSLVTK;QPLALNVAYR;VKPAPDETSFSEALLK;VLQSALAAIR;WFEENASQSTVK	1;1;1;1;1;1;1;1;1;1	10	10	0.4051	40360;61519;20687;57658;24183;49593;16776;39240;12313;28194	Interleukin enhancer-binding factor 2 OS=Homo sapiens OX=9606 GN=ILF2 PE=1 SV=2	3.589e+07	1.70905e+06	ILF2
135_1	sp|P28289|TMOD1_HUMAN	39.6181	NA	40543.9	FGYHFTQQGPR;FSIVGTR;IDNQSQPLGNK;IDNQSQPLGNKVEMEIVSMLEK;LADLTGPIIPK;LVEALPYNTSLVEMK;NIPIPTLK;SNDPVAYALAEMLK;TLNVESNFISGAGILR;VEMEIVSMLEK;YRDLDEDEILGALTEEELR	1;1;1;1;1;1;0;1;1;1;1	10	10	0.3426	24787;2919;19718;56638;16468;38439;7126;31894;37943;23616;53278	Tropomodulin-1 OS=Homo sapiens OX=9606 GN=TMOD1 PE=1 SV=1	4.61209e+07	2.42741e+06	TMOD1
645_3	sp|P17844|DDX5_HUMAN	37.2026	NA	69104.7	APILIATDVASR;DWVLNEFK;FVINYDYPNSSEDYIHR;GLDVEDVK;GVEICIATPGR;GYSSLLK;IVDQIRPDR;LLQLVEDR;LMEEIMSEK;MLDMGFEPQIR;NFYQEHPDLAR;QLAEDFLK;QTLMWSATWPK;QVSDLISVLR;STCIYGGAPK;TTYLVLDEADR;WNLDELPK	0;1;1;0;0;1;0;1;1;0;1;1;0;1;0;1;1	10	10	0.2752	20262;12656;50306;6354;17973;2460;15286;10287;15175;24748;25382;26828;9506;25254;16121;12766;23160;11335	Probable ATP-dependent RNA helicase DDX5 OS=Homo sapiens OX=9606 GN=DDX5 PE=1 SV=1	2.12628e+07	607509	DDX5
785_1	sp|P43246|MSH2_HUMAN	35.9354	NA	104677	ALNLFQGSVEDTTGSQSLAALLNK;DSLIIIDELGR;GDFYTAHGEDALLAAR;LDSSAQFGYYFR;LLLAVFVTPLTDLR;LNLVEAFVEDAELR;LVNQWIK;NFSTVDIQK;NNSFVNEIISR;QVGVGYVDSIQR	1;1;1;1;1;1;1;1;1;1	10	10	0.1392	56262;20949;38419;29327;33764;35577;7285;12701;23038;24163	DNA mismatch repair protein Msh2 OS=Homo sapiens OX=9606 GN=MSH2 PE=1 SV=1	1.27474e+07	249948	MSH2
67_3	sp|P07900|HS90A_HUMAN	38.5682	NA	84606.7	ADLINNLGTIAK;APFDLFENR;EDQTEYLEER;ELISNSSDALDK;EMLQQSK;FYEQFSK;HFSVEGQLEFR;HIYYITGETK;HLEINPDHSIIETLR;HNDDEQYAWESSAGGSFTVR;LVTSPCCIVTSTYGWTANMER;NPDDITNEEYGEFYK;SLTNDWEDHLAVK;TDTGEPMGR;TLTIVDTGIGMTK;TLVSVTK;VILHLK;VILHLKEDQTEYLEER;YESLTDPSK;YIDQEELNK;YYTSASGDEMVSLK	0;1;0;1;0;1;0;1;1;0;1;1;0;1;0;0;0;0;0;0;1	9	10	0.3128	20911;15140;23753;23752;22999;5957;8945;25256;20167;40958;52862;55789;42400;32087;9491;25302;25923;25920;1774;902;47606;47627;12230;17054;32944;33570	Heat shock protein HSP 90-alpha OS=Homo sapiens OX=9606 GN=HSP90AA1 PE=1 SV=5	4.11896e+07	1.05614e+06	HSP90AA1
666_1	sp|Q02878|RL6_HUMAN	33.649	NA	32707.6	AIPQLQGYLR;ASITPGTILIILTGR;EKYEITEQR;HQEGEIFDTEK;IDISNVK;SVFALTNGIYPHK;VLATVTKPVGGDK;YEITEQR;YYPTEDVPR	1;1;1;1;1;1;1;1;1	9	10	0.3021	17381;32054;18928;24592;3235;29114;22716;8564;16512;16513	60S ribosomal protein L6 OS=Homo sapiens OX=9606 GN=RPL6 PE=1 SV=3	1.72901e+07	910006	RPL6
462_1	sp|O60716|CTND1_HUMAN	31.7961	NA	108103	AAALVLQTIWGYK;ALSAIADLLTNEHER;FVGDADLER;GSLASLDSLR;GSLASLDSLRK;IYISLLK;QPELPEVIAMLGFR;SDFQVNLNNASR;TVQPVAMGPDGLPVDASSVSNNYIQTLGR	1;1;1;1;1;1;1;1;1	9	10	0.1136	28569;36761;11604;11515;11511;16867;5449;34879;25868;61668	Catenin delta-1 OS=Homo sapiens OX=9606 GN=CTNND1 PE=1 SV=1	13167217	243837	CTNND1
267_1	sp|Q9BRK4|LZTS2_HUMAN	37.7713	NA	72714.9	AGQLDAEAAGLR;AQQLLQLQVFQLQQEK;AVPVTSFTYINEDFR;ESQAELVQK;GAPSLPSFMGPR;GSELVALR;QLEQELQQLSLELEAR;QQDGLLR;SGEISLLK	1;1;1;1;1;1;1;1;1	9	10	0.154	17923;45491;40005;40006;11976;19869;5264;45078;4678;5350	Leucine zipper putative tumor suppressor 2 OS=Homo sapiens OX=9606 GN=LZTS2 PE=1 SV=2	3.10037e+07	861215	LZTS2
945_1	sp|A1L390|PKHG3_HUMAN	36.6665	NA	134329	FFFNPSAVSQR;FNSLPRPDPEPVPPVGSK;IIDTPGLLKPEQVSALFGNIENIYALNSQLLR;IVQLSHVMDSHVSER;IWEGMESSGGSPGK;LQEIQSLLINWK;SIVEDYLLK;SYYENAEHHDAGFSVR;TFFLFDK	1;1;1;1;1;1;1;1;1	9	10	0.1099	23328;45251;64708;39377;28059;30515;30514;13905;43776;7895	Pleckstrin homology domain-containing family G member 3 OS=Homo sapiens OX=9606 GN=PLEKHG3 PE=1 SV=1	8.62662e+06	154047	PLEKHG3
338_1	sp|P26641|EF1G_HUMAN	32.8811	NA	50087.1	AKDPFAHLPK;ALIAAQYSGAQVR;DGWSLWYSEYR;DPFAHLPK;EYFSWEGAFQHVGK;ILGLLDAYLK;KLDPGSEETQTLVR;STFVLDEFK;WFLTCINQPQFR	1;1;1;1;1;1;1;1;1	9	10	0.2128	15839;15838;25215;29629;8138;37721;15616;33817;14106;35269	Elongation factor 1-gamma OS=Homo sapiens OX=9606 GN=EEF1G PE=1 SV=3	2.01925e+07	747871	EEF1G
367_1	sp|P62701|RS4X_HUMAN	30.7364	NA	29579.1	DANGNSFATR;HPGSFDVVHVK;HWMLDK;LRECLPLIIFLR;LSNIFVIGK;TDITYPAGFMDVISIDK;VNDTIQIDLETGK;YPDPLIK	1;1;1;1;1;1;1;1	8	10	0.3232	12724;20061;4665;32657;10480;43900;43901;29019;29024;5314	40S ribosomal protein S4, X isoform OS=Homo sapiens OX=9606 GN=RPS4X PE=1 SV=2	2.52726e+07	1.26363e+06	RPS4X
96_1	sp|P07910|HNRPC_HUMAN	28.0674	NA	33649.5	GFAFVQYVNER;KSDVEAIFSK;LKGDDLQAIK;MIAGQVLDINLAAEPK;QKVDSLLENLEK;SDVEAIFSK;VFIGNLNTLVVK;VPPPPPIAR	1;1;1;1;1;1;1;1	8	10	0.2614	24474;15833;14799;37668;38172;27857;27184;10624;24011;8771	Heterogeneous nuclear ribonucleoproteins C1/C2 OS=Homo sapiens OX=9606 GN=HNRNPC PE=1 SV=4	3.67291e+07	1.6695e+06	HNRNPC
139_3	sp|P02533|K1C14_HUMAN	33.7203	NA	51529.4	ADLEMQIESLKEELAYLK;ALEEANADLEVK;ASLENSLEETK;CEMEQQNQEYK;DYSPYFK;EVATNSELVQSGK;GQVGGDVNVEMDAAPGVDLSR;ILNEMRDQYEK;ILTATVDNANVLLQIDNAR;LAADDFR;LASYLDK;LASYLDKVR;LEQEIATYR;LLEGEDAHLSSSQFSSGSQSSR;MSVEADINGLR;MSVEADINGLRR;NHEEEMNALR;QRPAEIKDYSPYFK;RVLDELTLAR;SEISELRR;TMQNLEIELQSQLSMK;TRLEQEIATYR	1;0;0;0;0;0;1;0;1;0;0;0;0;1;1;1;0;1;0;0;1;0	8	10	0.4958	50118;23403;20018;30562;7950;25764;49276;49644;28714;48531;3901;3966;13263;15785;15787;53781;19340;25729;20879;39530;18521;10445;44548;44093;26458	Keratin, type I cytoskeletal 14 OS=Homo sapiens OX=9606 GN=KRT14 PE=1 SV=4	2.15477e+07	615649	KRT14
308_1	sp|Q00325|MPCP_HUMAN	27.3059	NA	40068.7	FGFYEVFK;FVVPKPR;GIFNGFSVTLK;GSSASLVLK;GVAPLWMR;IQTQPGYANTLR;TVEALYK;VLYSNMLGEENTYLWR	1;1;1;1;1;1;1;1	8	10	0.2155	12144;5205;18399;18432;5902;8293;25774;4444;46826;47296	Phosphate carrier protein, mitochondrial OS=Homo sapiens OX=9606 GN=SLC25A3 PE=1 SV=2	2.63347e+07	1.31673e+06	SLC25A3
475_1	sp|P18124|RL7_HUMAN	32.6827	NA	29207.2	AGNFYVPAEPK;ASINMLR;EANNFLWPFK;EVPAVPETLKK;IALTDNALIAR;IVEPYIAWGYPNLK;KAGNFYVPAEPK;TTHFVEGGDAGNREDQINR	1;1;1;1;1;1;1;1	8	10	0.3387	18813;4329;3826;21907;21942;19614;17887;37068;24168;49979	60S ribosomal protein L7 OS=Homo sapiens OX=9606 GN=RPL7 PE=1 SV=1	3.90487e+07	2.44055e+06	RPL7
562_1	sp|P19086|GNAZ_HUMAN	36.5679	NA	40897.9	AYDAVQLFALTGPAESK;EIYSHFTCATDTSNIQFVFDAVTDVIIQNNLK;EYKPLIIYNAIDSLTR;GEITPELLGVMR;IAAADYIPTVEDILR;LLLLGTSNSGK;LYEDNQTSR;SSEYHLEDNAAYYLNDLER	1;1;1;1;1;1;1;1	8	10	0.369	40746;65260;44561;44562;23905;36982;36983;14888;15889;53644	Guanine nucleotide-binding protein G(z) subunit alpha OS=Homo sapiens OX=9606 GN=GNAZ PE=1 SV=3	2.16177e+07	1.02941e+06	GNAZ
1042_1	sp|Q15149|PLEC_HUMAN	33.4044	NA	531466	APVPASELLASGVLSR;AQVEQELTTLR;EQELQQTLQQEQSVLDQLR;LDLQYAK;LHVAILER;LLDAQLSTGGIVDPSK;LQNVQIALDYLR;LTAEDLFEAR;QQGLASYDYVR	1;1;1;1;1;1;1;1;1	9	9	0.0235	33602;22823;53886;5484;9048;35432;29031;17631;23324	Plectin OS=Homo sapiens OX=9606 GN=PLEC PE=1 SV=3	4.58245e+06	13438.3	PLEC
59_1	sp|Q6P3W7|SCYL2_HUMAN	35.2802	NA	103642	LILPELGPVFK;MVHGNITPENIILNK;NACLQTSSLAVR;QEVAVFVFDK;QEVAVFVFDKK;QQEPIQILLIFLQK;VFNNIGADLLTGSESENKEDGLQNK;VTADVTSAVMGNPVTR;YGLLQVSEGLSFLHSSVK	1;1;1;1;1;1;1;1;1	9	9	0.1313	20233;38003;24107;18358;23709;38575;58865;36132;46104	SCY1-like protein 2 OS=Homo sapiens OX=9606 GN=SCYL2 PE=1 SV=1	1.28508e+07	279364	SCYL2
26_2	sp|P60842|IF4A1_HUMAN	36.7923	NA	46124.6	ATQALVLAPTR;GIYAYGFEKPSAIQQR;GYDVIAQAQSGTGK;KEELTLEGIR;LNSNTQVVLLSATMPSDVLEVTK;LQMEAPHIIVGTPGR;MFVLDEADEMLSR;QFYINVER;TATFAISILQQIELDLK;VLITTDLLAR	1;0;1;1;1;1;1;1;1;1	9	9	0.3374	16571;42235;27033;18626;56003;35607;33175;13400;44403;15428	Eukaryotic initiation factor 4A-I OS=Homo sapiens OX=9606 GN=EIF4A1 PE=1 SV=1	1.2876e+07	559825	EIF4A1
484_1	sp|O15084|ANR28_HUMAN	35.8282	NA	112894	AVASCSEEAVQVLLK;GHETSALLILEK;HSADVNAR;NGLTMVVQELLGK;NLINATNAALQTPLHVAAR;SYTPLHAAASSGMISVVK;TPLDLAAFK;TPLHAAAYLGDAEIIELLILSGAR;YGHELLINTLITSGADTAK	1;1;1;1;1;1;1;1;1	9	9	0.1301	35035;23741;6173;27954;46847;41956;9959;56676;47647	Serine/threonine-protein phosphatase 6 regulatory ankyrin repeat subunit A OS=Homo sapiens OX=9606 GN=ANKRD28 PE=1 SV=5	1.04133e+07	281440	ANKRD28
791_1	sp|P05388|RLA0_HUMAN	36.0664	NA	34251.8	AFLADPSAFVAAAPVAAATTAAPAAAAAPAK;EDLTEIRDMLLANK;GHLENNPALEK;GTIEILSDVQLIK;IIQLLDDYPK;LLPHIR;NVASVCLQIGYPTVASVPHSIINGYK;TSFFQALGITTK;VLALSVETDYTFPLAEK	1;1;1;1;1;1;1;1;1	9	9	0.4416	59529;37016;20056;28379;19927;1802;59931;23866;44200	60S acidic ribosomal protein P0 OS=Homo sapiens OX=9606 GN=RPLP0 PE=1 SV=1	3.39472e+07	1.88596e+06	RPLP0
543_1	sp|P98175|RBM10_HUMAN	35.8707	NA	103469	AHLSENELEALEK;DGLGSDNIGSR;ESATADAGYAILEK;GFAFVEFSHLQDATR;GSSYGVTSTESYK;NLNPHSTMDSILGALAPYAVLSSSNVR;QGIVTPIEAQTR;QNLEIHR;WMEANQHSLNILGQK	1;1;1;1;1;1;1;1;1	9	9	0.1366	30425;14339;28719;38981;25897;60559;23825;7590;40341	RNA-binding protein 10 OS=Homo sapiens OX=9606 GN=RBM10 PE=1 SV=3	7.29171e+07	1.55143e+06	RBM10
1000_1	sp|P11171|EPB41_HUMAN	32.6937	NA	96957.3	ERLDGENIYIR;FYPPDPAQLTEDITR;LSMYGVDLHK;QASALIDRPAPHFER;SLDGAAAVDSADR;SPRPTSAPAITQGQVAEGGVLDASAK;SSFFIK;TQTVTISDNANAVK;VVVHQETEIADE	1;1;1;1;1;1;1;1;1	9	9	0.1412	26388;40165;17560;38466;21107;56685;1085;29648;26020	Protein 4.1 OS=Homo sapiens OX=9606 GN=EPB41 PE=1 SV=4	2.10546e+07	397257	EPB41
27_1	sp|P35240|MERL_HUMAN	38.1896	NA	69646	ARDEAEMEYLK;FYPENAEEELVQEITQHLFFLQVK;GFLAQEELLPK;GTELLLGVDALGLHIYDPENR;IAQDLEMYGVNYFAIR;ISFPWNEIR;SEETADLLAEK;VINLYQMTPEMWEER;VLDHDVSKEEPVTFHFLAK	1;1;1;1;1;1;1;1;1	9	9	0.2303	25463;61430;21003;53547;44356;17510;19389;45392;51969	Merlin OS=Homo sapiens OX=9606 GN=NF2 PE=1 SV=1	1.32901e+07	349741	NF2
825_1	sp|Q6IQ23|PKHA7_HUMAN	29.6245	NA	127056	ALIYNSSTAGSQAEQSGMR;DQLESVLEVLHR;IEDVTAGLSANK;LLQEDLVHIR;LQQSSTIAPYVTLR;QGPGQSLSFPENYQTLPK;TPLEVR;VFFINDQLR;VLQDLEDKIR	1;1;1;1;1;1;1;1;1	9	9	0.0981	46314;28698;19916;20621;33981;46920;562;17074;20347	Pleckstrin homology domain-containing family A member 7 OS=Homo sapiens OX=9606 GN=PLEKHA7 PE=1 SV=2	1.2715e+07	171825	PLEKHA7
1137_1	sp|Q04637|IF4G1_HUMAN	32.5458	NA	175382	EAVGDLLDAFK;EFLPEGQDIGAFVAEQK;FSALQQAVPTESTDNRR;GLPLVDDGGWNTVPISK;QVTQLAIDTEER;SDQWKPLNLEEK;SVTAFFK;TQDLFR;VEYTLGEESEAPGQR	1;1;1;1;1;1;1;1;1	9	9	0.0713	18194;43677;44873;40313;27337;30582;3602;2901;37110	Eukaryotic translation initiation factor 4 gamma 1 OS=Homo sapiens OX=9606 GN=EIF4G1 PE=1 SV=4	9.96335e+06	138380	EIF4G1
747_1	sp|P06744|G6PI_HUMAN	35.8498	NA	63107.2	AVLHVALR;EWFLQAAK;ILLANFLAQTEALMR;LTPFMLGALVAMYEHK;SNTPILVDGK;TFTTQETITNAETAK;TLAQLNPESSLFIIASK;VFEGNRPTNSIVFTK;VWYVSNIDGTHIAK	1;1;1;1;1;1;1;1;1	9	9	0.2115	6526;10531;38354;42014;12382;36854;42377;38500;34996	Glucose-6-phosphate isomerase OS=Homo sapiens OX=9606 GN=GPI PE=1 SV=4	9.92212e+06	300670	GPI
541_1	sp|P22314|UBA1_HUMAN	39.3471	NA	117774	AAVATFLQSVQVPEFTPK;AENYDIPSADR;AVTLHDQGTAQWADLSSQFYLR;IHVSDQELQSANASVDDSRLEELK;KPLLESGTLGTK;LAGTQPLEVLEAVQR;LQTSSVLVSGLR;QPAENVNQYLTDPK;SLVASLAEPDFVVTDFAK	1;1;1;1;1;1;1;1;1	9	9	0.138	45252;21216;56670;58759;20961;35785;21687;35528;44557	Ubiquitin-like modifier-activating enzyme 1 OS=Homo sapiens OX=9606 GN=UBA1 PE=1 SV=3	4.42102e+06	78946.8	UBA1
106_1	sp|Q9P2J5|SYLC_HUMAN	29.6328	NA	134379	EVWDYVFFK;FDDPLLGPR;GFYEGIMLVDGFK;GTGVVTSVPSDSPDDIAALR;SFITTDVNPYYDSFVR;STGNFLTLTQAIDK;TGFFEFQAAK;VDIGDTIIYLVH;WQFLTLR	1;1;1;1;1;1;1;1;1	9	9	0.0935	20469;11892;30160;45906;45021;31385;16803;25620;9515	Leucine--tRNA ligase, cytoplasmic OS=Homo sapiens OX=9606 GN=LARS1 PE=1 SV=2	6.96705e+06	110588	LARS1
480_1	sp|O75533|SF3B1_HUMAN	35.9839	NA	145738	AIGPHDVLATLLNNLK;EIISNLAK;EVMLILIR;ILVVIEPLLIDEDYYAR;IYNSIYIGSQDALIAHYPR;QLVDTTVELANK;SLVEIIEHGLVDEQQK;TEILPPFFK;VPELNVQNGVLK	1;1;1;1;1;1;1;1;1	9	9	0.0897	37876;6833;10333;48066;51623;24549;42525;14396;23713	Splicing factor 3B subunit 1 OS=Homo sapiens OX=9606 GN=SF3B1 PE=1 SV=3	1.19032e+07	172510	SF3B1
645_2	sp|Q92841|DDX17_HUMAN	36.055	NA	80222	APILIATDVASR;CTYLVLDEADR;DMVGIAQTGSGK;FVINYDYPNSSEDYVHR;GLDVEDVK;GTAYTFFTPGNLK;GVEICIATPGR;IVDQIRPDR;LIQLMEEIMAEK;LIQLMEEIMAEKENK;LTPYEVDELRR;MLDMGFEPQIR;QTLMWSATWPK;SSQSSSQQFSGIGR;STCIYGGAPK;VLEEANQAINPK	0;1;1;1;0;1;0;0;1;1;1;0;0;1;0;1	9	9	0.2428	20262;25461;17593;50007;6354;27871;17973;15286;29105;41953;26884;24748;25382;25254;29389;12766;24340	Probable ATP-dependent RNA helicase DDX17 OS=Homo sapiens OX=9606 GN=DDX17 PE=1 SV=2	1.8643e+07	490605	DDX17
681_1	sp|Q96FS4|SIPA1_HUMAN	35.1033	NA	112080	FDGSPGQAVGEVVAR;FTFAETAGLRPGAR;GAPDPVQDEVQGVTLLPTTK;GTISEDALPPGPPR;QQYLQDLATNEVTTTSLDSASR;TLLTLDEQVLSFQR;TQDTPAFGPALPAGGGPFAANADFR;TSAYSLEHADLGAGYYR	1;1;1;1;1;1;1;1	8	9	0.1353	30650;30836;48818;48840;27506;55699;37075;55802;43543	Signal-induced proliferation-associated protein 1 OS=Homo sapiens OX=9606 GN=SIPA1 PE=1 SV=1	2.84693e+07	547486	SIPA1
723_2	sp|P00338|LDHA_HUMAN	29.0808	NA	36665.4	DLADELALVDVIEDK;DQLIYNLLK;FIIPNVVK;GEMMDLQHGSLFLR;GYTSWAIGLSVADLAESIMK;LVIITAGAR;QQEGESR;SADTLWGIQK;VHPVSTMIK	1;1;1;1;1;1;0;1;1	8	9	0.3042	36916;15673;8313;36124;49902;50216;7745;4814;15599;11233	L-lactate dehydrogenase A chain OS=Homo sapiens OX=9606 GN=LDHA PE=1 SV=2	3.6111e+07	1.50463e+06	LDHA
899_1	sp|O15144|ARPC2_HUMAN	28.7529	NA	34311.5	ASHTAPQVLFSHR;DNTINLIHTFR;DTDAAVGDNIGYITFVLFPR;DYLHYHIK;ELQAHGADELLK;MILLEVNNR;VYGSFLVNPESGYNVSLLYDLENLPASK;YFQFQEEGK	1;1;1;1;1;1;1;1	8	9	0.3667	29235;25052;51386;14253;24298;14837;15549;62333;18094	Actin-related protein 2/3 complex subunit 2 OS=Homo sapiens OX=9606 GN=ARPC2 PE=1 SV=1	2.64472e+07	1.20214e+06	ARPC2
490_1	sp|P62269|RS18_HUMAN	26.1447	NA	17707.9	AGELTEDEVER;FQHILR;IAFAITAIK;IPDWFLNR;VITIMQNPR;VLNTNIDGR;YAHVVLR;YSQVLANGLDNK	1;1;1;1;1;1;1;1	8	9	0.4671	21106;4102;8934;13088;13530;14210;10881;5722;24199	40S ribosomal protein S18 OS=Homo sapiens OX=9606 GN=RPS18 PE=1 SV=3	4.9294e+07	4.10784e+06	RPS18
723_1	sp|P07195|LDHB_HUMAN	35.7951	NA	36615.1	FIIPQIVK;GEMMDLQHGSLFLQTPK;GLTSVINQK;IVADKDYSVTANSK;LIAPVAEEEATVPNNK;MVVESAYEVIK;QQEGESR;SLADELALVDVLEDK;SLADELALVDVLEDKLK	1;1;1;1;1;1;0;1;1	8	9	0.2964	9313;45208;9394;31449;38059;22649;22016;4814;36005;43480	L-lactate dehydrogenase B chain OS=Homo sapiens OX=9606 GN=LDHB PE=1 SV=2	3.18695e+07	1.5176e+06	LDHB
498_1	sp|P09211|GSTP1_HUMAN	33.0386	NA	23341	AFLASPEYVNLPINGNGK;ALPGQLKPFETLLSQNQGGK;EEVVTVETWQEGSLK;FQDGDLTLYQSNTILR;MLLADQGQSWK;MLLADQGQSWKEEVVTVETWQEGSLK;PPYTVVYFPVR;TLGLYGK	1;1;1;1;1;1;1;1	8	9	0.4667	44424;50181;50183;39274;43853;22365;61689;24816;1918	Glutathione S-transferase P OS=Homo sapiens OX=9606 GN=GSTP1 PE=1 SV=2	2.06245e+07	1.87495e+06	GSTP1
183_1	sp|Q05682|CALD1_HUMAN	31.1901	NA	93175.4	EAEGAPQVEAGK;GNVFSSPTAAGTPNK;INEWLTK;LEQYTSAIEGTK;QKQEEESLGQVTDQVEVNAQNSVPDEEAK;QQEAALELEELKK;SAKPTKPAASDLPVPAEGVR;TTTTNTQVEGDDEAAFLER	1;1;1;1;1;1;1;1	8	9	0.1602	18488;29098;7398;24869;24868;63191;32135;46930;49563	Caldesmon OS=Homo sapiens OX=9606 GN=CALD1 PE=1 SV=3	4.38242e+07	996004	CALD1
212_5	sp|P62258|1433E_HUMAN	31.6985	NA	29155.4	AAFDDAIAELDTLSEESYK;AASDIAMTELPPTHPIR;DSTLIMQLLR;IISSIEQKEENK;LICCDILDVLDK;VAGMDVELTVEER;YDEMVESMK;YLAEFATGNDR;YLAEFATGNDRK	1;1;0;1;1;1;1;1;1	8	9	0.4078	49336;41990;18709;19406;19411;18711;27921;30205;29092;16181;21519;26622;26624	14-3-3 protein epsilon OS=Homo sapiens OX=9606 GN=YWHAE PE=1 SV=1	5.83652e+06	324251	YWHAE
994_1	sp|P08195|4F2_HUMAN	36.1961	NA	67951.7	DDVAQTDLLQIDPNFGSK;EDFDSLLQSAK;GLVLGPIHK;GQSEDPGSLLSLFR;IGDLQAFQGHGAGNLAGLK;LLTSFLPAQLLR;VAEDEAEAAAAAK;WWHTGALYR	1;1;1;1;1;1;1;1	8	9	0.1667	46476;21328;8435;31277;43353;26174;26175;21019;18686	4F2 cell-surface antigen heavy chain OS=Homo sapiens OX=9606 GN=SLC3A2 PE=1 SV=3	4.55491e+06	138028	SLC3A2
1055_1	sp|O00161|SNP23_HUMAN	34.7447	NA	23339.5	AHQITDESLESTR;AHQITDESLESTRR;DMALNIGNEIDAQNPQIK;IEEGLDQINK;ILGLAIESQDAGIK;ITNDAREDEMEENLTQVGSILGNLK;QPGPVTNGQLQQPTTGAASGGYIK;TITMLDEQKEQLNR	1;1;1;1;1;1;1;1	8	9	0.564	30574;36413;46713;17360;28323;59939;60151;54736;38804	Synaptosomal-associated protein 23 OS=Homo sapiens OX=9606 GN=SNAP23 PE=1 SV=1	1.1476e+07	819717	SNAP23
143_3	sp|P67936|TPM4_HUMAN	30.364	NA	28504.5	AADESER;AEGDVAALNR;CGDLEEELKNVTNNLK;EDKYEEEIK;EENVGLHQTLDQTLNELNCI;EKAEGDVAALNR;IQALQQQADEAEDR;IQLVEEELDR;IQLVEEELDRAQER;KIQALQQQADEAEDR;KLVILEGELER;LATALQK;LVILEGELER;RIQLVEEELDR	0;1;1;0;1;1;1;0;0;1;1;0;1;0	8	9	0.4516	2818;11376;43609;18379;54265;54262;22215;35448;20940;39081;39083;39543;23309;1661;17883;27228	Tropomyosin alpha-4 chain OS=Homo sapiens OX=9606 GN=TPM4 PE=1 SV=3	9.12804e+06	434669	TPM4
904_1	sp|Q2NL82|TSR1_HUMAN	35.7951	NA	91751.8	ASPLFSQHTAADK;AYLFAHAVDFVPSEENNLVGTLK;DGPPHQVLVVPLHSR;EDVLWFKPVELR;IFQFQNFTNTR;ISLPEAMQLLQDR;LLLLDTQQEAGMLLR;MSVLNMVVR	1;1;1;1;1;1;1;1	8	9	0.1381	26190;57029;36696;32219;32220;27839;31556;38662;12580	Pre-rRNA-processing protein TSR1 homolog OS=Homo sapiens OX=9606 GN=TSR1 PE=1 SV=1	7.00587e+06	184365	TSR1
147_1	sp|P68400|CSK21_HUMAN	31.3248	NA	45114.8	FYMYEILK;GGPNIITLADIVK;GGPNIITLADIVKDPVSR;LIDWGLAEFYHPGQEYNVR;QLYQTLTDYDIR;TPALVFEHVNNTDFK;VLGTEDLYDYIDKYNIELDPR;YSEVFEAINITNNEK	1;1;1;1;1;1;1;1	8	9	0.2762	15039;23748;43309;53751;32127;32126;39227;57138;40398	Casein kinase II subunit alpha OS=Homo sapiens OX=9606 GN=CSNK2A1 PE=1 SV=1	1.02821e+07	489625	CSNK2A1
518_1	sp|Q8N8S7|ENAH_HUMAN	32.9778	NA	66469.9	AAVMVYDDANKK;EDANVFASAMMHALEVLNSQETGPTLPR;GNGPLPLGGSGLMEEMSALLAR;LKQDILDEMR;QNSQLPAQVQNGPSQEELEIQR;QVYGLNFGSK;STPLSQPSANGVQTEGLDYDR;YNQATQTFHQWR	1;1;1;1;1;1;1;1	8	9	0.2318	24292;61946;62047;51119;21707;56490;15314;52489;34063	Protein enabled homolog OS=Homo sapiens OX=9606 GN=ENAH PE=1 SV=2	8.42529e+06	337011	ENAH
339_2	sp|Q12792|TWF1_HUMAN	31.2074	NA	40257.7	EAFQALEK;EFGGGHIKDEVFGTVK;HQTLQGVAFPISR;INEVQTDVGVDTK;LDSQNAQGYEWIFIAWSPDHSHVR;QLQMDVIR;YHFFLYK;YLLSQSSPAPLTAAEEELR	1;1;1;1;1;1;0;1	7	9	0.3086	8472;38835;29354;29351;27909;27908;60670;11506;11456;49029	Twinfilin-1 OS=Homo sapiens OX=9606 GN=TWF1 PE=1 SV=3	4.08023e+07	1.77401e+06	TWF1
43_2	sp|P08754|GNAI3_HUMAN	22.2418	NA	40506.3	EIYTHFTCATDTK;ISQSNYIPTQQDVLR;LFDSICNNK;LKIDFGEAAR;MFDVGGQR;NVQFVFDAVTDVIIK;QLFVLAGSAEEGVMTPELAGVIK;SREYQLNDSASYYLNDLDR;TTGIVETHFTFK;VVVYSNTIQSIIAIIR	0;1;0;1;0;0;1;1;0;1	5	9	0.3955	34329;40128;40170;15222;15668;7585;38469;38467;38470;54573;54571;54805;54303;53990;26489;41029	Guanine nucleotide-binding protein G(i) subunit alpha-3 OS=Homo sapiens OX=9606 GN=GNAI3 PE=1 SV=3	1.74016e+07	1.02363e+06	GNAI3
52_1	sp|P78344|IF4G2_HUMAN	24.0875	NA	102297	FLLQDTVELR;LDLIHESILHK;LEVDIPLVK;LQDREWLTELFQQSK;SDFFLEGPFMPPR;SLMDQYFAR;SYLAQFAAR;TQTPPLGQTPQLGLK	1;1;1;1;1;1;1;1	8	8	0.1003	20538;24049;11765;44899;32528;16137;11784;34053	Eukaryotic translation initiation factor 4 gamma 2 OS=Homo sapiens OX=9606 GN=EIF4G2 PE=1 SV=1	6.52134e+06	116452	EIF4G2
738_1	sp|Q86SQ0|PHLB2_HUMAN	31.337	NA	142070	IVILNNLEELK;IWMDVIVTGAEGYTHFLL;LDEEKENLTQQLLR;NDELLSDLTR;NNLIMMLQR;SHDNVYSLGGLEGR;TPEGISEEQR;TSASEGNPYVSSTLSVPASPR	1;1;1;1;1;1;1;1	8	8	0.0854	23279;48810;39123;18104;16247;31186;16795;49780	Pleckstrin homology-like domain family B member 2 OS=Homo sapiens OX=9606 GN=PHLDB2 PE=1 SV=2	2.07538e+07	288247	PHLDB2
1068_1	sp|Q5T5U3|RHG21_HUMAN	26.6192	NA	217329	AASQSTTDYNQVVPNR;DATEISVLNFWK;DLNVISSLLK;ELLVSSIFAAASR;SASQGALTSPSVSFSNHR;TDSAPDQQVETGK;TVIVPSEK;YGVSEQTSLK	1;1;1;1;1;1;1;1	8	8	0.0511	39749;28114;14848;25853;42391;26298;6296;15264	Rho GTPase-activating protein 21 OS=Homo sapiens OX=9606 GN=ARHGAP21 PE=1 SV=2	1.11003e+07	89518.2	ARHGAP21
842_1	sp|P07355|ANXA2_HUMAN	33.671	NA	38579.8	GDLENAFLNLVQCIQNKPLYFADR;GLGTDEDSLIEIICSR;GVDEVTIVNILTNR;QDIAFAYQR;SALSGHLETVILGLLK;SLYYYIQQDTK;SYSPYDMLESIR;WISIMTER	1;1;1;1;1;1;1;1	8	8	0.3245	60541;40635;32649;15262;36702;28069;29582;12105	Annexin A2 OS=Homo sapiens OX=9606 GN=ANXA2 PE=1 SV=2	1.66127e+07	692197	ANXA2
1119_1	sp|Q5H9R7|PP6R3_HUMAN	30.9464	NA	97607.6	ETGWASFSEFTSSLSTK;FADQDDIGNVSFDR;GPNSALVQQLIK;HIGTSAIMDLLLR;ILEAWEMNEK;KPEQIVDFLK;QEIIEQLLSNIFHK;VLSILISR	1;1;1;1;1;1;1;1	8	8	0.1123	43290;34814;22036;28779;22444;19888;38596;7292	Serine/threonine-protein phosphatase 6 regulatory subunit 3 OS=Homo sapiens OX=9606 GN=PPP6R3 PE=1 SV=2	5.06701e+06	110152	PPP6R3
104_1	sp|Q12965|MYO1E_HUMAN	28.3351	NA	126982	FSNTLELK;HQVEYLGLK;ISNFLLEK;LQQIFIELTLK;SFHIFYQLIEGASAEQK;TEFLSLLAK;VFDFLVDSINK;VLQVSIGPGLPK;YFEIQFSPGGEPDGGK	1;1;1;0;1;1;1;1;1	8	8	0.0912	9078;14169;9517;25150;25149;25152;25151;46204;11633;23230;19502;39069	Unconventional myosin-Ie OS=Homo sapiens OX=9606 GN=MYO1E PE=1 SV=2	1.24225e+07	191116	MYO1E
65_3	sp|Q92598|HS105_HUMAN	33.79	NA	96803.7	DISTTLNADEAVAR;DLLNMYIETEGK;GCALQCAILSPAFK;IEVPLYSLLEQTHLK;MFEELGQR;NAVEEYVYEFR;QAYVDKLEELMK;QDLPSLDEKPR;VEDVSAVEIVGGATR;VLGTAFDPFLGGK	0;1;0;1;1;1;1;1;1;1	8	8	0.1457	30172;28199;32426;40819;11168;27935;29831;23259;31131;24209	Heat shock protein 105 kDa OS=Homo sapiens OX=9606 GN=HSPH1 PE=1 SV=1	2.87617e+07	532625	HSPH1
122_1	sp|O95071|UBR5_HUMAN	28.8853	NA	309158	EVVFVEDVK;IVLLSANSIR;LSAVEAIANAISVVSSNGPGNR;LSLELFGR;NSLEDLTAEDFR;TSDSPWFLSGSETLGR;VLQDWNALK;WFWSIVEK	1;1;1;1;1;1;1;1	8	8	0.0336	13225;14133;50201;8456;27605;39456;14173;14521	E3 ubiquitin-protein ligase UBR5 OS=Homo sapiens OX=9606 GN=UBR5 PE=1 SV=2	3.26103e+07	226461	UBR5
244_1	sp|Q14247|SRC8_HUMAN	31.6143	NA	61548.5	ASHGYGGK;LPSSPVYEDAASFK;QDSAAVGFDYK;SAVGFDYQGK;SAVGFEYQGK;TQTPPVSPAPQPTEER;VDQSAVGFEYQGK;YGLFPANYVELR	1;1;1;1;1;1;1;1	8	8	0.1527	2793;31443;19141;13503;14100;39310;28292;28842	Src substrate cortactin OS=Homo sapiens OX=9606 GN=CTTN PE=1 SV=2	9.42578e+06	314193	CTTN
418_1	sp|Q99623|PHB2_HUMAN	28.4764	NA	33275.9	AQVSLLIR;ESVFTVEGGHR;FNASQLITQR;IGGVQQDTILAEGLHFR;LGLDYEER;LLLGAGAVAYGVR;VLPSIVNEVLK;VLSRPNAQELPSMYQR	1;1;1;1;1;1;1;1	8	8	0.3144	7257;19898;18204;43017;10588;21690;19617;43998	Prohibitin-2 OS=Homo sapiens OX=9606 GN=PHB2 PE=1 SV=2	9.29072e+06	357335	PHB2
697_1	sp|P78371|TCPB_HUMAN	26.2145	NA	57452.1	DASLMVTNDGATILK;EALLSSAVDHGSDEVK;EGTIGDMAILGITESFQVK;GATQQILDEAER;GSGNLEAIHIIK;LTSFIGAIAIGDLVK;MLPTIIADNAGYDSADLVAQLR;QVLLSAAEAAEVILR	1;1;1;1;1;1;1;1	8	8	0.2355	32889;36878;47448;24524;21309;31760;54384;34214	T-complex protein 1 subunit beta OS=Homo sapiens OX=9606 GN=CCT2 PE=1 SV=4	2.62676e+07	729655	CCT2
812_1	sp|P12956|XRCC6_HUMAN	32.3209	NA	69799.1	DTGIFLDLMHLK;IISSDRDLLAVVFYGTEK;ILELDQFK;KPGGFDISLFYR;LGSLVDEFK;NIYVLQELDNPGAK;NLEALALDLMEPEQAVDLTLPK;SDSFENPVLQQHFR	1;1;1;1;1;1;1;1	8	8	0.179	27343;47891;11043;27224;11126;33864;55456;38331	X-ray repair cross-complementing protein 6 OS=Homo sapiens OX=9606 GN=XRCC6 PE=1 SV=2	1.82511e+07	456277	XRCC6
685_1	sp|P62805|H4_HUMAN	25.6948	NA	11360.4	DAVTYTEHAK;DNIQGITKPAIR;ISGLIYEETR;KTVTAMDVVYALK;RISGLIYEETR;TVTAMDVVYALK;TVTAMDVVYALKR	1;1;1;1;1;1;1	7	8	0.4563	16321;24350;18326;28735;24775;23737;24373;30437	Histone H4 OS=Homo sapiens OX=9606 GN=H4-16 PE=1 SV=2	7.40083e+07	1.23347e+07	H4-16
157_2	sp|P11940|PABP1_HUMAN	28.4157	NA	70625.9	ALDTMNFDVIK;EFSPFGTITSAK;GFGFVCFSSPEEATK;GFGFVSFER;GYGFVHFETQEAAER;ITGMLLEIDNSELLHMLESPESLR;KEFSPFGTITSAK;SGVGNIFIK;SKVDEAVAVLQAHQAK;SLGYAYVNFQQPADAER;YQGVNLYVK	0;1;0;1;1;0;1;1;1;0;1	7	8	0.217	22605;22680;37048;12453;39481;59378;27736;27737;8457;38027;45116;14029	Polyadenylate-binding protein 1 OS=Homo sapiens OX=9606 GN=PABPC1 PE=1 SV=2	1.29512e+07	340821	PABPC1
341_1	sp|Q02978|M2OM_HUMAN	21.7737	NA	34039.9	EEGVLTLWR;GIYTGLSAGLLR;LGIYTVLFER;LTGADGTPPGFLLK;NGLDVLFK;NVFNALIR;YEGFFSLWK	1;1;1;1;1;1;1	7	8	0.2229	14876;20039;19610;26723;7478;7517;8889;18139	Mitochondrial 2-oxoglutarate/malate carrier protein OS=Homo sapiens OX=9606 GN=SLC25A11 PE=1 SV=3	5.5534e+07	2.7767e+06	SLC25A11
873_1	sp|Q96IZ0|PAWR_HUMAN	27.8352	NA	36545.4	DANVSGTLVSSSTLEK;DLDDIEDENEQLKQENK;LKEEIDLLNR;LMQDKEEMIGK;REDAITQQNTIQNEAVNLLDPGSSYLLQEPPR;STTSVSEEDVSSR;TSSGLGGSTTDFLEEWK	1;1;1;1;1;1;1	7	8	0.3412	35206;49010;20913;24193;24794;64957;26569;41825	PRKC apoptosis WT1 regulator protein OS=Homo sapiens OX=9606 GN=PAWR PE=1 SV=1	1.82539e+07	1.30385e+06	PAWR
112_1	sp|P47755|CAZA2_HUMAN	29.4481	NA	32928.6	DIQDSLTVSNEVQTAK;EGAAHAFAQYNLDQFTPVK;FIIHAPPGEFNEVFNDVR;FTITPSTTQVVGILK;IEGYEDQVLITEHGDLGNGK;IQVHYYEDGNVQLVSHK;IVEAAENEYQTAISENYQTMSDTTFK;LLLNNDNLLR;TKIDWNK;TSVETALR	1;1;1;1;1;0;1;0;0;1	7	8	0.5455	39686;49800;49632;35078;51472;51454;47942;61649;19084;19081;7437;6436	F-actin-capping protein subunit alpha-2 OS=Homo sapiens OX=9606 GN=CAPZA2 PE=1 SV=3	1.7105e+07	1.14033e+06	CAPZA2
1147_1	sp|P56192|SYMC_HUMAN	29.1689	NA	101052	FFGGYVPEMVLTPDDQR;GFVLQDTVEQLR;GLESLPPLRPQQNPVLPVAGER;ITQDIFQQLLK;LINAVELK;NNSELLNNLGNFINR;NPEQVDLYQFMAK	1;1;1;1;1;1;1	7	8	0.1089	46315;27423;54704;25176;7253;39235;39231;34182	Methionine--tRNA ligase, cytoplasmic OS=Homo sapiens OX=9606 GN=MARS1 PE=1 SV=2	9.33841e+06	217172	MARS1
149_1	sp|P14866|HNRPL_HUMAN	30.5521	NA	64092.4	AITHLNNNFMFGQK;FSTPEQAAK;NDQDTWDYTNPNLSGQGDPGSNPNKR;SDALETLGFLNHYQMK;SSSGLLEWESK;TPASPVVHIR;VFNVFCLYGNVEK	1;1;1;1;1;1;1	7	8	0.1681	36166;36167;10047;60943;43344;20093;13779;34428	Heterogeneous nuclear ribonucleoprotein L OS=Homo sapiens OX=9606 GN=HNRNPL PE=1 SV=2	3.10297e+07	1.29291e+06	HNRNPL
460_2	sp|Q9UJS0|S2513_HUMAN	27.8401	NA	74128.6	DLGFFGIYK;FGQVTPMEVDILFQLADLYEPR;IAPLEEGTLPFNLAEAQR;LAVATFAGIENK;MTLADIER;STGSFVGELMYK;TVELLSGVVDQTK;YEGFFGLYR	1;1;1;1;1;1;1;0	7	8	0.1526	13025;57650;46247;46250;20539;8952;24060;26810;17053	Electrogenic aspartate/glutamate antiporter SLC25A13, mitochondrial OS=Homo sapiens OX=9606 GN=SLC25A13 PE=1 SV=2	4.56585e+07	1.30453e+06	SLC25A13
279_1	sp|P32969|RL9_HUMAN	27.9973	NA	21849.8	DELILEGNDIELVSNSAALIQQATTVK;DFNHINVELSLLGK;FLDGIYVSEK;RDFNHINVELSLLGK;SVYAHFPINVVIQENGSLVEIR;TICSHVQNMIK;TILSNQTVDIPENVDITLK	1;1;1;1;1;1;1	7	8	0.5417	60896;34833;34836;17863;39896;56362;24522;49926	60S ribosomal protein L9 OS=Homo sapiens OX=9606 GN=RPL9P9 PE=1 SV=1	2.61222e+07	2.37475e+06	RPL9P9
636_1	sp|Q8WWM7|ATX2L_HUMAN	25.7166	NA	113304	EFNPTKPLLSVNK;FQLEELRK;GPPQSPVFEGVYNNSR;LQPSSSPENSLDPFPPR;REDIVDTMVFKPSDVMLVHFR;TLEPQELAR;TLSSPSNRPSGETSVPPPPAVGR	1;1;1;1;1;1;1	7	8	0.0995	30594;13188;39679;39684;43379;57026;12897;53470	Ataxin-2-like protein OS=Homo sapiens OX=9606 GN=ATXN2L PE=1 SV=2	1.09376e+07	260418	ATXN2L
437_1	sp|P50990|TCPQ_HUMAN	31.494	NA	59582.5	AIADTGANVVVTGGK;HFSGLEEAVYR;ILGSGISSSSVLHGMVFK;LATNAAVTVLR;LFVTNDAATILR;LVPGGGATEIELAK;TAEELMNFSK	1;1;1;1;1;1;1	7	8	0.1661	26211;23604;23603;41963;16063;24657;25494;17809	T-complex protein 1 subunit theta OS=Homo sapiens OX=9606 GN=CCT8 PE=1 SV=4	8.38032e+06	209508	CCT8
510_1	sp|Q14344|GNA13_HUMAN	28.4797	NA	44021.7	ALWADSGIQNAYDR;APMAAQGMVETR;DVKDTILHDNLK;ILLLGAGESGK;LGEPDYIPSQQDILLAR;VQIVSIK;YFLDNLDK	1;1;1;1;1;1;1	7	8	0.2149	34065;21727;27657;12973;12974;45111;3165;11809	Guanine nucleotide-binding protein subunit alpha-13 OS=Homo sapiens OX=9606 GN=GNA13 PE=1 SV=2	4.07896e+07	1.63158e+06	GNA13
1049_1	sp|Q9BQI0|AIF1L_HUMAN	27.1067	NA	17056.6	ANESSPKPVGPPPER;DFVNMMLGK;LVMMFEGK;MISEVTGGVSDTISYR;YMEFDLNNEGEIDLMSLK;YSDEENLPEK	1;1;1;1;1;1	6	8	0.5067	33414;12799;13464;9163;39190;38671;50923;20123	Allograft inflammatory factor 1-like OS=Homo sapiens OX=9606 GN=AIF1L PE=1 SV=1	5.42447e+07	4.52039e+06	AIF1L
270_3	sp|P62879|GBB2_HUMAN	28.1481	NA	37307.1	ACGDSTLTQITAGLDPVGR;ADQELLMYSHDNIICGITSVAFSR;IYAMHWGTDSR;KACGDSTLTQITAGLDPVGR;LIIWDSYTTNK;LLLAGYDDFNCNIWDAMK;LLVSASQDGK;QTFIGHESDINAVAFFPNGYAFTTGSDDATCR;TFVSGACDASIK;VSCLGVTDDGMAVATGSWDSFLK	1;1;0;1;0;1;0;1;1;0	6	8	0.4735	45216;59369;24736;24737;48698;25441;50879;11476;11472;64589;64593;64588;21467;55586;55588	Guanine nucleotide-binding protein G(I)/G(S)/G(T) subunit beta-2 OS=Homo sapiens OX=9606 GN=GNB2 PE=1 SV=3	2.79352e+06	214886	GNB2
503_1	sp|Q04837|SSBP_HUMAN	23.3358	NA	17249	DVAYQYVK;IDYGEYMDK;NPVTIFSLATNEMWR;QATTIIADNIIFLSDQTK;SGDSEVYQLGDVSQK;VGQDPVLR	1;1;1;1;1;1	6	8	0.4932	10272;16272;40678;41194;46974;35336;35335;6689	Single-stranded DNA-binding protein, mitochondrial OS=Homo sapiens OX=9606 GN=SSBP1 PE=1 SV=1	1.2353e+07	1.123e+06	SSBP1
440_1	sp|P62753|RS6_HUMAN	19.672	NA	28663	DIPGLTDTTVPR;GCIVDANLSVLNLVIVK;KLFNLSK;LNISFPATGCQK;MATEVAADALGEEWK	1;1;1;1;1	5	8	0.253	22695;42212;5446;24703;24705;35656;36223;36226	40S ribosomal protein S6 OS=Homo sapiens OX=9606 GN=RPS6 PE=1 SV=1	9.06748e+06	697499	RPS6
470_3	sp|P31943|HNRH1_HUMAN	22.2418	NA	49198.4	ATENDIYNFFSPLNPVR;DKANMQHR;EEIVQFFSGLEIVPNGITLPVDFQGR;EGRPSGEAFVELESEDEVK;HTGPNSPDTANDGFVR;IQNGAQGIR;STGEAFVQFASQEIAEK;VHIEIGPDGR;VTGEADVEFATHEDAVAAMSK;YVELFLNSTAGASGGAYEHR	0;0;1;1;0;1;0;0;1;1	5	8	0.363	47126;10786;61057;61058;61095;49774;37719;9248;42654;14438;51240;51241;50506	Heterogeneous nuclear ribonucleoprotein H OS=Homo sapiens OX=9606 GN=HNRNPH1 PE=1 SV=4	9.20746e+06	368298	HNRNPH1
704_1	sp|Q99832|TCPH_HUMAN	27.4242	NA	59328.9	GGAEQFMEETER;IALLNVELELK;INALTAASEAACLIVSVDETIK;KYHNPK;LLDVVHPAAK;LPIGDVATQYFADR;TFSYAGFEMQPK	1;1;1;1;1;1;1	7	7	0.1602	26565;21457;53453;3143;13201;33550;27436	T-complex protein 1 subunit eta OS=Homo sapiens OX=9606 GN=CCT7 PE=1 SV=2	5.59924e+06	159978	CCT7
139_2	sp|Q04695|K1C17_HUMAN	24.7314	NA	48076	ALEEANTELEVK;ASLEGNLAETENR;ATMQNLNDR;CEMEQQNQEYK;DYSQYYR;EVATNSELVQSGK;ILNEMRDQYEK;ILTATVDNANILLQIDNAR;LAADDFR;LASYLDK;LASYLDKVR;LEQEIATYR;LSVEADINGLR;LSVEADINGLRR;NHEEEMNALR;RVLDELTLAR;SEISELRR;TRLEQEIATYR	1;1;1;0;1;0;0;1;0;0;0;0;1;1;0;0;0;0	7	7	0.3727	25122;27364;13162;30562;10584;25764;28714;48872;3901;3966;13263;15785;15787;18559;25028;20879;18521;10445;26458	Keratin, type I cytoskeletal 17 OS=Homo sapiens OX=9606 GN=KRT17 PE=1 SV=2	8.28393e+06	243645	KRT17
536_1	sp|Q9Y2J2|E41L3_HUMAN	28.4022	NA	120603	ASALIDRPAPYFER;DYFGLTYR;GISQTNLITTVTPEK;IRPGEFEQFESTIGFK;NWLDPAK;SGAWHFSFNVK;VVHASGDASYSAGDSGDAAAQPAFTGIK;VVQETVLVEER	1;1;1;1;0;1;1;1	7	7	0.1012	35113;12075;34969;43879;5220;22473;58433;23379	Band 4.1-like protein 3 OS=Homo sapiens OX=9606 GN=EPB41L3 PE=1 SV=2	4.66804e+06	79119.3	EPB41L3
305_1	sp|P63244|RACK1_HUMAN	25.9207	NA	35054.6	DETNYGIPQR;DVLSVAFSSDNR;GHNGWVTQIATTPQFPDMILSASR;IIVDELKQEVISTSSK;IWDLEGK;TIIMWK;VWQVTIGTR	1;1;1;1;1;1;1	7	7	0.265	18806;23689;58230;41027;5847;3332;13045	Receptor of activated protein C kinase 1 OS=Homo sapiens OX=9606 GN=RACK1 PE=1 SV=3	7.66718e+06	348508	RACK1
788_1	sp|Q9BY77|PDIP3_HUMAN	30.9388	NA	46060.5	FAASGGFLHHMAGLSSSK;KDDAITAYK;LVHPGVAEVVFVK;QNLYDLDEDDDGIASVPTK;SSGASVTTQPTEFK;SSPAAFINPPIGTVTPALK;VVQNDAYTAPALPSSIR	1;1;1;1;1;1;1	7	7	0.2589	41504;11721;27007;49791;28750;43775;41406	Polymerase delta-interacting protein 3 OS=Homo sapiens OX=9606 GN=POLDIP3 PE=1 SV=2	6.73851e+06	240661	POLDIP3
358_1	sp|P28290|ITPI2_HUMAN	21.5578	NA	138300	AAAVADKR;ASVALTPTAPSR;MEVENPNYALTSR;MPSPFR;SSESEFTQYTTHHILK;STIFISPSSVK;TGVPSTASVGK	1;1;1;1;1;1;1	7	7	0.0612	3688;17878;31959;1308;44506;17692;10951	Protein ITPRID2 OS=Homo sapiens OX=9606 GN=ITPRID2 PE=1 SV=3	4.84203e+07	663291	ITPRID2
1075_1	sp|P29401|TKT_HUMAN	26.7898	NA	67834.7	ILATPPQEDAPSVDIANIR;LDNLVAILDINR;NMAEQIIQEIYSQIQSK;NSTFSEIFK;SVPTSTVFYPSDGVATEK;TSRPENAIIYNNNEDFQVGQAK;VLDPFTIKPLDR	1;1;1;1;1;1;1	7	7	0.175	47767;26041;47809;13565;43875;56683;27787	Transketolase OS=Homo sapiens OX=9606 GN=TKT PE=1 SV=3	8.76431e+06	265585	TKT
65_2	sp|P34932|HSP74_HUMAN	23.466	NA	94271.2	AGGIETIANEYSDR;EDIYAVEIVGGATR;EFSITDVVPYPISLR;ELSTTLNADEAVTR;GCALQCAILSPAFK;LFEELGK;LMNETTAVALAYGIYK;NFTTEQVTAMLLSK;SNLAYDIVQLPTGLTGIK	1;1;1;1;0;1;0;1;1	7	7	0.15	30884;30788;39353;31811;32426;4883;39988;34193;44363	Heat shock 70 kDa protein 4 OS=Homo sapiens OX=9606 GN=HSPA4 PE=1 SV=4	1.53712e+07	269671	HSPA4
230_1	sp|P15880|RS2_HUMAN	29.6525	NA	31304.6	AFVAIGDYNGHVGLGVK;ESEIIDFFLGASLK;GCTATLGNFAK;GTGIVSAPVPK;SLEEIYLFSLPIK;SPYQEFTDHLVK;TYSYLTPDLWK	1;1;1;1;1;1;1	7	7	0.3038	38750;33670;16517;11758;33036;29708;26708	40S ribosomal protein S2 OS=Homo sapiens OX=9606 GN=RPS2 PE=1 SV=2	1.30454e+07	592974	RPS2
38_1	sp|Q1KMD3|HNRL2_HUMAN	22.872	NA	85052.2	AYYEFR;DWQSYYYHHPQDR;EGCTEVSLLR;NFILDQCNVYNSGQR;TQWALK;VGWSVDFSRPQLGEDEFSYGFDGR;YNVLGAETVLNQMR	1;1;1;1;1;1;1	7	7	0.1178	5387;41182;17591;42218;1730;59499;35205	Heterogeneous nuclear ribonucleoprotein U-like protein 2 OS=Homo sapiens OX=9606 GN=HNRNPUL2 PE=1 SV=1	6.8146e+06	166210	HNRNPUL2
795_1	sp|Q02543|RL18A_HUMAN	23.1449	NA	20748.9	AHSIQIMK;DLTTAGAVTQCYR;FWYFVSQLK;IFAPNHVVAK;NFGIWLR;RPNTFF;SSGEIVYCGQVFEK	1;1;1;1;1;1;1	7	7	0.3807	8226;29391;19909;14571;7473;2958;34978	60S ribosomal protein L18a OS=Homo sapiens OX=9606 GN=RPL18A PE=1 SV=2	1.94537e+07	1.38955e+06	RPL18A
1026_1	sp|P17987|TCPA_HUMAN	30.2303	NA	60305.6	ASGATILSTLANLEGEETFEAAMLGQAEEVVQER;LGVQVVITDPEKLDQIR;MLVDDIGDVTITNDGATILK;SLLVIPNTLAVNAAQDSTDLVAK;SVVPGGGAVEAALSIYLENYATSMGSR;YFVEAGAMAVR;YINENLIVNTDELGR	1;1;1;1;1;1;1	7	7	0.2644	64809;44965;49707;54502;59102;19713;40169	T-complex protein 1 subunit alpha OS=Homo sapiens OX=9606 GN=TCP1 PE=1 SV=1	4.13536e+06	118153	TCP1
501_1	sp|Q9NZR1|TMOD2_HUMAN	27.4928	NA	39570.7	ANDPSLQEVNLNNIK;FSLAATR;QLENVLDDLDPESAMLPAGFR;QQLGTAVEMEIAQMLEENSR;SNDPVAIAFADMLK;VKPVFEEPPNPTNVEISLQQMK;VTLDPELEEALASASDTELYDLAAVLGVHNLLNNPK	1;1;1;1;1;1;1	7	7	0.3846	37239;2395;54373;53240;30747;57102;65572	Tropomodulin-2 OS=Homo sapiens OX=9606 GN=TMOD2 PE=1 SV=1	5.25653e+06	238933	TMOD2
108_1	sp|P07237|PDIA1_HUMAN	27.797	NA	57080.7	ENLLDFIK;ILEFFGLK;ILFIFIDSDHTDNQR;LITLEEEMTK;QLAPIWDK;THILLFLPK;VDATEESDLAQQYGVR	1;1;1;1;1;1;1	7	7	0.1457	10506;9610;42421;19440;9736;13976;40733	Protein disulfide-isomerase OS=Homo sapiens OX=9606 GN=P4HB PE=1 SV=3	1.02999e+07	264100	P4HB
56_1	sp|P05023|AT1A1_HUMAN	30.7791	NA	112824	AVFQANQENLPILK;GVGIISEGNETVEDIAAR;IVEIPFNSTNK;LNIPVSQVNPR;QAADMILLDDNFASIVTGVEEGR;TSATWLALSR;VDNSSLTGESEPQTR	1;1;1;1;1;1;1	7	7	0.0997	34278;42295;21746;20673;56061;15015;35622	Sodium/potassium-transporting ATPase subunit alpha-1 OS=Homo sapiens OX=9606 GN=ATP1A1 PE=1 SV=1	5.96329e+06	116927	ATP1A1
903_1	sp|Q99575|POP1_HUMAN	29.1723	NA	114636	EMLGPVTFIWK;IPILLIQQPGK;LIGPLSHSILTEAIK;NQPTNVTLSSGFVADR;QDILEEIK;QGSLVLYR;SELLVPGSQLILGPHESK	1;1;1;1;1;1;1	7	7	0.085	24170;20006;34602;38392;10355;8488;44401	Ribonucleases P/MRP protein subunit POP1 OS=Homo sapiens OX=9606 GN=POP1 PE=1 SV=2	5.26596e+06	86327.2	POP1
438_1	sp|Q9NQX4|MYO5C_HUMAN	22.8754	NA	202682	IYAHLFDFIVER;LIQDSNQYQFGK;LIQNLILDLKPR;SLYQLIR;VLASNPITEAVGNAK;VWIPDPEEVWK;YADSLNDANMLK	1;1;1;1;1;1;1	7	7	0.0465	31942;28801;28638;7031;30465;27132;25462	Unconventional myosin-Vc OS=Homo sapiens OX=9606 GN=MYO5C PE=1 SV=2	5.17094e+06	43091.2	MYO5C
719_1	sp|Q15393|SF3B3_HUMAN	30.166	NA	135492	DYIVVGSDSGR;FSNTGEDWYVLVGVAK;HIANYISGIQTIGHR;IVILEYQPSK;LGAVFNQVAFPLQYTPR;VIVSDVQESFIWVR;WVTTASLLDYDTVAGADK	1;1;1;1;1;1;1	7	7	0.083	17744;40871;37578;18719;44905;37486;45050	Splicing factor 3B subunit 3 OS=Homo sapiens OX=9606 GN=SF3B3 PE=1 SV=4	2.50482e+07	417469	SF3B3
115_1	sp|P04843|RPN1_HUMAN	24.453	NA	68526.8	ATSFLLALEPELEAR;FPLFGGWK;FVDHVFDEQVIDSLTVK;IDHILDAL;LPVALDPGAK;NLVEQHIQDIVVHYTFNK;VTAEVVLAHLGGGSTSR	1;1;1;1;1;1;1	7	7	0.1532	36984;9075;46924;7593;10127;51693;36804	Dolichyl-diphosphooligosaccharide--protein glycosyltransferase subunit 1 OS=Homo sapiens OX=9606 GN=RPN1 PE=1 SV=1	1.17042e+07	292604	RPN1
1185_1	sp|P26368|U2AF2_HUMAN	25.7966	NA	53467.2	IFVEFTSVFDCQK;LFIGGLPNYLNDDQVK;LGGLTQAPGNPVLAVQINQDK;LGGLTQAPGNPVLAVQINQDKNFAFLEFR;NFAFLEFR;SVDETTQAMAFDGIIFQGQSLK	1;1;1;1;1;1	6	7	0.1684	35627;41558;50334;50333;62751;12367;54930	Splicing factor U2AF 65 kDa subunit OS=Homo sapiens OX=9606 GN=U2AF2 PE=1 SV=4	1.40686e+07	740451	U2AF2
1124_1	sp|Q15717|ELAV1_HUMAN	24.6975	NA	36069.1	DANLYISGLPR;ILQVSFK;NVALLSQLYHSPAR;SLFSSIGEVESAK;TNLIVNYLPQNMTQDELR;VLVDQTTGLSR	1;1;1;1;1;1	6	7	0.227	19957;4861;33676;25431;50949;50974;18659	ELAV-like protein 1 OS=Homo sapiens OX=9606 GN=ELAVL1 PE=1 SV=2	3.89726e+07	2.2925e+06	ELAVL1
473_1	sp|P55209|NP1L1_HUMAN	24.7224	NA	45345.9	FYEEVHDLER;GIPEFWLTVFK;LDGLVETPTGYIESLPR;NVDLLSDMVQEHDEPILK;QLTVQMMQNPQILAALQER;YAVLYQPLFDKR	1;1;1;1;1;1	6	7	0.2225	24739;24776;43187;49511;51988;51987;31513	Nucleosome assembly protein 1-like 1 OS=Homo sapiens OX=9606 GN=NAP1L1 PE=1 SV=1	3.02061e+07	2.32354e+06	NAP1L1
968_1	sp|P06576|ATPB_HUMAN	25.3011	NA	56524.6	FLSQPFQVAEVFTGHMGK;IGLFGGAGVGK;LVLEVAQHLGESTVR;TVLIMELINNVAK;VALTGLTVAEYFR;VVDLLAPYAK	1;1;1;1;1;1	6	7	0.1512	47808;48172;9964;36698;29491;28771;14278	ATP synthase subunit beta, mitochondrial OS=Homo sapiens OX=9606 GN=ATP5F1B PE=1 SV=3	1.3304e+07	443467	ATP5F1B
1015_1	sp|P55265|DSRAD_HUMAN	20.0845	NA	135981	AMTILLEEAK;DGSAFEDGLR;FLYSELMK;MGFTEVTPVTGASLR;QGTTPPIWHLTDK;YLNTNPVGGLLEYAR	1;1;1;1;1;1	6	7	0.0579	15605;13319;11931;33552;34134;30835;37571	Double-stranded RNA-specific adenosine deaminase OS=Homo sapiens OX=9606 GN=ADAR PE=1 SV=4	7.63447e+06	101793	ADAR
15_1	sp|P62906|RL10A_HUMAN	22.0019	NA	24815.5	AVDIPHMDIEALK;AVDIPHMDIEALKK;FPSLLTHNENMVAK;ILGPGLNK;KYDAFLASESLIK;YDAFLASESLIK	1;1;1;1;1;1	6	7	0.2258	29278;34082;34907;35531;4044;30506;25567	60S ribosomal protein L10a OS=Homo sapiens OX=9606 GN=RPL10A PE=1 SV=2	1.37089e+07	913926	RPL10A
750_1	sp|P11233|RALA_HUMAN	21.7984	NA	23552	AEQWNVNYVETSAK;GQNSLALHK;SALTLQFMYDEFVEDYEPTK;VFFDLMR;VKEDENVPFLLVGNK;VVLDGEEVQIDILDTAGQEDYAAIR	1;1;1;1;1;1	6	7	0.4369	36285;36304;9628;55501;8216;38241;59300	Ras-related protein Ral-A OS=Homo sapiens OX=9606 GN=RALA PE=1 SV=1	1.06831e+07	971188	RALA
225_1	sp|P12277|KCRB_HUMAN	26.0563	NA	42617.3	GTGGVDTAAVGGVFDVSNADR;LAVEALSSLDGDLAGR;LEQGQAIDDLMPAQK;LGFSEVELVQMVVDGVK;LLIEMEQR;TFLVWVNEEDHLR	1;1;1;1;1;1	6	7	0.2362	46112;34350;37351;42872;11979;36912;36908	Creatine kinase B-type OS=Homo sapiens OX=9606 GN=CKB PE=1 SV=1	1.59027e+07	757271	CKB
261_1	sp|P69905|HBA_HUMAN	20.8358	NA	15247.9	FLASVSTVLTSK;LLSHCLLVTLAAHLPAEFTPAVHASLDK;LRVDPVNFK;MFLSFPTTK;VDPVNFK;VGAHAGEYGAEALER	1;1;1;1;1;1	6	7	0.5141	21354;61930;14221;13518;4276;4274;32151	Hemoglobin subunit alpha OS=Homo sapiens OX=9606 GN=HBA2 PE=1 SV=2	2.22167e+07	2.77708e+06	HBA2
43_3	sp|P63096|GNAI1_HUMAN	20.0976	NA	40335.2	AVVYSNTIQSIIAIIR;EIYTHFTCATDTK;EYQLNDSAAYYLNDLDR;IAQPNYIPTQQDVLR;IDFGDSAR;LFDSICNNK;LKIDFGDSAR;MFDVGGQR;NVQFVFDAVTDVIIK;TTGIVETHFTFK;WFTDTSIILFLNK;WFTDTSIILFLNKK	1;0;1;1;1;0;1;0;0;0;0;0	5	7	0.3644	40094;34329;48759;48758;39929;39934;6558;15222;15754;7585;38469;38467;38470;26489;34803;39035	Guanine nucleotide-binding protein G(i) subunit alpha-1 OS=Homo sapiens OX=9606 GN=GNAI1 PE=1 SV=2	9.10148e+06	535381	GNAI1
1161_1	sp|P62241|RS8_HUMAN	20.4362	NA	24190.2	ELEFYLR;IIDVVYNASNNELVR;ISSLLEEQFQQGK;LTPEEEEILNK;QWYESHYALPLGR	1;1;1;1;1	5	7	0.2837	9681;38811;38839;31322;23901;35630;34985	40S ribosomal protein S8 OS=Homo sapiens OX=9606 GN=RPS8 PE=1 SV=2	2.0538e+07	2.0538e+06	RPS8
63_1	sp|P0CG38|POTEI_HUMAN	8.68842	NA	121205	AGFAGDDAPR;AVFPSIVGRPR;IWHHTFYNELR;LCYVALDFEQEMAMAASSSSLEK;QEYDESGPSIVHR;QEYDESGPSIVHRK;VAPEEHPILLTEAPLNPK	0;0;0;1;0;0;1	2	7	0.0809	9984;9981;9980;9983;9985;19092;19094;19093;19098;19091;19090;31657;31628;31646;31640;31630;31653;31618;31644;31637;31649;31659;31633;31639;31645;31627;31655;31647;31651;31641;31636;31699;31631;31635;31634;31620;31658;31698;31619;31638;31632;31616;31650;31625;31648;31642;31652;31626;31629;31656;31654;31643;31661;31622;57609;57611;57610;31028;31029;31027;31690;31692;31691;36484;35892;46222;46228;46…	POTE ankyrin domain family member I OS=Homo sapiens OX=9606 GN=POTEI PE=3 SV=1	1.6161e+07	252515	POTEI
625_1	sp|Q15020|SART3_HUMAN	22.7675	NA	109865	ALVENCLVPDLWIR;GLALWEAYR;TQLSLLPR;VAISNPPQR;YANMWLEYYNLER;YKPYEEALLQAEAPR	1;1;1;1;1;1	6	6	0.0706	38147;13859;8233;10152;40228;40646	Squamous cell carcinoma antigen recognized by T-cells 3 OS=Homo sapiens OX=9606 GN=SART3 PE=1 SV=1	1.11437e+07	195504	SART3
207_1	sp|P54136|SYRC_HUMAN	24.6607	NA	75330.9	GNTAAYLLYAFTR;LFEFAGYDVLR;LQEVFGHAIK;SDGGYTYDTSDLAAIK;VEIAGPGFINVHLR;VIVDFSSPNIAK	1;1;1;1;1;1	6	6	0.1152	29603;24481;16618;37469;31913;22908	Arginine--tRNA ligase, cytoplasmic OS=Homo sapiens OX=9606 GN=RARS1 PE=1 SV=2	3.0923e+06	75422	RARS1
931_1	sp|O75128|COBL_HUMAN	21.3779	NA	135533	DTSLHSALMEAIHSAGGK;FLGFFK;IDELGNLVSPHATGIR;IISLSSSVPEAESQPIGK;LVVNYLR;VASSASEELQSFR	1;1;1;1;1;1	6	6	0.0619	42131;2162;37978;42673;6452;27647	Protein cordon-bleu OS=Homo sapiens OX=9606 GN=COBL PE=1 SV=2	2.04248e+06	29178.3	COBL
130_1	sp|Q96T88|UHRF1_HUMAN	24.9848	NA	89757	DTNMGAWFEAQVVR;IIFVDEVFK;LNDTIQLLVR;LWNEVLASLK;NDASEVVLAGER;SGFLVWR	1;1;1;1;1;1	6	6	0.0782	35759;15204;18473;18000;21659;6006	E3 ubiquitin-protein ligase UHRF1 OS=Homo sapiens OX=9606 GN=UHRF1 PE=1 SV=1	1.53659e+07	365854	UHRF1
717_1	sp|Q8WUM4|PDC6I_HUMAN	18.6229	NA	95963.1	FTDLFEK;LLDEEEATDNDLR;NLATAYDNFVELVANLK;SLLSNLDEVKK;SVIEQGGIQTVDQLIK;TPSNELYKPLR	1;1;1;1;1;1	6	6	0.0864	7222;32293;44169;21057;39093;24044	Programmed cell death 6-interacting protein OS=Homo sapiens OX=9606 GN=PDCD6IP PE=1 SV=1	1.31538e+07	243588	PDCD6IP
197_1	sp|P11387|TOP1_HUMAN	21.0898	NA	90668.9	AEEVATFFAK;AVALYFIDK;FYYDGK;IEPPGLFR;TYNASITLQQQLK;VEHINLHPELDGQEYVVEFDFLGK	1;1;1;1;1;1	6	6	0.0915	15311;12247;3348;8258;31361;60389	DNA topoisomerase 1 OS=Homo sapiens OX=9606 GN=TOP1 PE=1 SV=2	8.83295e+06	187935	TOP1
270_2	sp|P62873|GBB1_HUMAN	27.3339	NA	37353	ACADATLSQITNNIDPVGR;ADQELMTYSHDNIICGITSVSFSK;ELAGHTGYLSCCR;IYAMHWGTDSR;KACADATLSQITNNIDPVGR;LFVSGACDASAK;LIIWDSYTTNK;LLVSASQDGK;QTFTGHESDINAICFFPNGNAFATGSDDATCR;VSCLGVTDDGMAVATGSWDSFLK	1;1;1;0;1;1;0;0;1;0	6	6	0.4588	47618;59122;31952;24736;24737;50554;20199;25441;11476;11472;64631;55586;55588	Guanine nucleotide-binding protein G(I)/G(S)/G(T) subunit beta-1 OS=Homo sapiens OX=9606 GN=GNB1 PE=1 SV=3	1.33421e+06	102631	GNB1
917_1	sp|Q86YQ8|CPNE8_HUMAN	24.6717	NA	63067.7	DVLAEIPEQFLSYMR;FDLYDVDSK;FILDYFFEER;SDPFLVFYR;TEVIDNTLNPDFVR;YNSTAGIGDLNQLSAAIPATR	1;1;1;1;1;1	6	6	0.1383	41700;14815;26411;16687;36102;50331	Copine-8 OS=Homo sapiens OX=9606 GN=CPNE8 PE=1 SV=2	1.0993e+07	343533	CPNE8
400_1	sp|Q9NZW5|PALS2_HUMAN	21.1372	NA	61078.7	EPHFQSLLEAHDIVASK;FIVLNPTR;GEILQIVNR;NAEFDRHEIQIYEEVAK;QGLLHVGDIIK;TLVLIGAQGVGR	1;1;1;1;1;1	6	6	0.137	44900;9396;12305;49417;18824;18443	Protein PALS2 OS=Homo sapiens OX=9606 GN=PALS2 PE=1 SV=2	5.09779e+06	134152	PALS2
402_1	sp|Q08431|MFGM_HUMAN	25.5165	NA	43077.5	EFVGNWNK;NAVHVNLFETPVEAQYVR;NLFETPILAR;QITASSSYK;VAYSLNGHEFDFIHDVNKK;VTFLGLQHWVPELAR	1;1;1;1;1;1	6	6	0.2041	10552;49289;18044;10229;52469;40261	Lactadherin OS=Homo sapiens OX=9606 GN=MFGE8 PE=1 SV=3	9.95164e+06	398065	MFGE8
892_1	sp|O75694|NU155_HUMAN	23.0751	NA	155100	IQLQIQETLQR;ISLQAIQQLVR;LIGFMRPENGNPQQMQQELQR;LLEVYDQLFK;VASVSQNAIVSAAGNIAR;YMDLLWR	1;1;1;1;1;1	6	6	0.0561	26085;22081;56974;22023;39094;10682	Nuclear pore complex protein Nup155 OS=Homo sapiens OX=9606 GN=NUP155 PE=1 SV=1	4.46499e+06	72015.9	NUP155
596_1	sp|P62826|RAN_HUMAN	27.1067	NA	24407.6	FNVWDTAGQEK;HLTGEFEK;LVLVGDGGTGK;NLQYYDISAK;SNYNFEKPFLWLAR;YVATLGVEVHPLVFHTNR	1;1;1;1;1;1	6	6	0.3333	23108;9404;11396;19773;40876;48485	GTP-binding nuclear protein Ran OS=Homo sapiens OX=9606 GN=RAN PE=1 SV=3	1.35864e+07	1.23513e+06	RAN
233_2	sp|O43390|HNRPR_HUMAN	22.9713	NA	70899.2	ENILEEFSK;GFCFLEYEDHK;LMMDPLSGQNR;NLATTVTEEILEK;STAYEDYYYHPPPR;TKENILEEFSK;VTEGLVDVILYHQPDDK	1;0;1;1;1;1;1	6	6	0.1216	15145;28938;21728;29617;39999;24806;45457	Heterogeneous nuclear ribonucleoprotein R OS=Homo sapiens OX=9606 GN=HNRNPR PE=1 SV=1	5.95073e+07	1.4514e+06	HNRNPR
302_1	sp|Q99569|PKP4_HUMAN	20.4396	NA	131787	AEGQTLVQPSVANR;GLPILVELLR;LLGLNELDDLLGK;NNYALNTTATYAEPYRPIQYR;STDVPNTGVSKPR;VSDAVQPNNYLIR	1;1;1;1;1;1	6	6	0.0705	29965;15802;27744;56807;25607;30658	Plakophilin-4 OS=Homo sapiens OX=9606 GN=PKP4 PE=1 SV=2	9.32884e+06	137189	PKP4
1111_1	sp|P51991|ROA3_HUMAN	28.1481	NA	39570.6	EDSVKPGAHLTVK;EDTEEYNLR;GFAFVTFDDHDTVDK;IFVGGIKEDTEEYNLR;SSGSPYGGGYGSGGGSGGYGSR;WGTLTDCVVMR	1;1;1;1;1;1	6	6	0.2037	26492;17773;38629;43830;44611;24788	Heterogeneous nuclear ribonucleoprotein A3 OS=Homo sapiens OX=9606 GN=HNRNPA3 PE=1 SV=2	2.44951e+06	122476	HNRNPA3
528_1	sp|P24928|RPB1_HUMAN	19.3244	NA	217039	ALQEWILETDGVSLMR;INISQVIAVVGQQNVEGK;SGLELYAEWK;TPSLTVFLLGQSAR;TVITPDPNLSIDQVGVPR;VQFGVLSPDELKR	1;1;1;1;1;1	6	6	0.0452	43203;44202;18931;30698;44904;30630	DNA-directed RNA polymerase II subunit RPB1 OS=Homo sapiens OX=9606 GN=POLR2A PE=1 SV=2	4.55427e+06	41782.3	POLR2A
601_1	sp|Q9UPN7|PP6R1_HUMAN	24.4192	NA	96663.7	KTDQLVSFLR;SQDPTPPSAPQEATEGSK;VAGALVQNTEK;VMGILINR;VSGEEELHTGPPAPQGPLSVPQGLPTQSLASPPAR;VTEPSAPCQALVSIGDLQATFHGIR	1;1;1;1;1;1	6	6	0.1215	19450;42187;16104;7829;64574;58622	Serine/threonine-protein phosphatase 6 regulatory subunit 1 OS=Homo sapiens OX=9606 GN=PPP6R1 PE=1 SV=5	8.16755e+06	247502	PPP6R1
959_2	sp|Q14571|ITPR2_HUMAN	20.2485	NA	307866	EIETFVSLLR;EQNILAQVFGILK;LLLAIMESR;LTFEVVHLAR;STVTVNTIDLGNK;VLATTVK;YSNVIQLLHIK	1;1;0;1;1;1;1	6	6	0.027	19449;30080;12482;18471;25773;1239;24423	Inositol 1,4,5-trisphosphate receptor type 2 OS=Homo sapiens OX=9606 GN=ITPR2 PE=1 SV=2	9.10856e+06	61131.3	ITPR2
84_1	sp|P68871|HBB_HUMAN	25.7243	NA	15988.3	LHVDPENFR;LLGNVLVCVLAHHFGK;LLVVYPWTQR;VLGAFSDGLAHLDNLK;VNVDEVGGEALGR;VVAGVANALAHK	1;1;1;1;1;1	6	6	0.517	15937;40626;22317;37279;23896;16997	Hemoglobin subunit beta OS=Homo sapiens OX=9606 GN=HBB PE=1 SV=2	1.93505e+07	1.75913e+06	HBB
109_1	sp|Q9NR30|DDX21_HUMAN	23.7099	NA	87290.4	APQVLVLAPTR;DVESYIHR;EGAFSNFPISEETIK;GAVEALAAALAHISGATSVDQR;GVTFLFPIQAK;IGVPSATEIIK	1;1;1;1;1;1	6	6	0.0996	17654;11496;37232;49812;20040;16010	Nucleolar RNA helicase 2 OS=Homo sapiens OX=9606 GN=DDX21 PE=1 SV=5	1.76907e+07	411411	DDX21
862_1	sp|Q0ZGT2|NEXN_HUMAN	21.0764	NA	80608.7	FEQMAK;GSAASTCILTIESK;LEINFEELLK;LSFEEMER;NTSVVDSEPVR;SGAPWFK	1;1;1;1;1;1	6	6	0.083	1953;28688;21131;12259;19249;3352	Nexilin OS=Homo sapiens OX=9606 GN=NEXN PE=1 SV=1	2.60752e+07	651879	NEXN
790_1	sp|P61247|RS3A_HUMAN	27.1067	NA	29925.7	LITEDVQGK;LMELHGEGSSSGK;NCLTNFHGMDLTR;TTDGYLLR;VFEVSLADLQNDEVAFR;VFEVSLADLQNDEVAFRK	1;1;1;1;1;1	6	6	0.2311	10916;24561;34024;8571;45760;49156	40S ribosomal protein S3a OS=Homo sapiens OX=9606 GN=RPS3A PE=1 SV=2	2.52854e+07	1.33081e+06	RPS3A
1179_1	sp|P46781|RS9_HUMAN	23.3598	NA	22577.6	ELLTLDEKDPR;LDYILGLK;LFEGNALLR;MKLDYILGLK;QVVNIPSFIVR;TYVTPR	1;1;1;1;1;1	6	6	0.2423	24444;8462;12031;18870;22207;1394	40S ribosomal protein S9 OS=Homo sapiens OX=9606 GN=RPS9 PE=1 SV=3	2.02119e+07	1.44371e+06	RPS9
164_1	sp|Q14156|EFR3A_HUMAN	21.8919	NA	92864.9	FANIEEDTPSYHR;IAESLGGSGYSVER;IIPDVADLK;IVQNAIIQTIGFFGSNLPDYQR;QLVLEVMHNLMDR;SEIMMFIMGK	1;1;1;1;1;1	6	6	0.0987	34026;28171;10203;56509;34795;18541	Protein EFR3 homolog A OS=Homo sapiens OX=9606 GN=EFR3A PE=1 SV=2	6.90343e+06	153410	EFR3A
734_1	sp|Q7RTP6|MICA3_HUMAN	20.3903	NA	224156	DSLVALLEEQR;ENVDQEALLSYAR;FEENAPAQSIGIR;QLQLILLK;SPISFLSK;SWSLGTSPLEVLAER	1;1;1;1;1;1	6	6	0.034	22223;31350;28481;9665;6518;36505	[F-actin]-monooxygenase MICAL3 OS=Homo sapiens OX=9606 GN=MICAL3 PE=1 SV=2	8.3899e+06	69915.8	MICAL3
81_1	sp|Q13627|DYR1A_HUMAN	16.4913	NA	85530	FKDLILR;GVSLNLTR;HINEVYYAK;IQPYYALQHSFFK;LSVDLIK;YEIDSLIGK	1;1;1;1;1;1	6	6	0.0695	7453;5823;16404;36385;3200;12189	Dual specificity tyrosine-phosphorylation-regulated kinase 1A OS=Homo sapiens OX=9606 GN=DYRK1A PE=1 SV=2	1.14554e+07	395014	DYRK1A
613_1	sp|P19022|CADH2_HUMAN	25.5877	NA	99747.3	DWVIPPINLPENSR;FAIQTDPNSNDGLVTVVKPIDFETNR;FLEAGIYEVPIIITDSGNPPK;IDPVNGQITTIAVLDR;LNGDFAQLNLK;MFVLTVAAENQVPLAK	1;1;1;1;1;1	6	6	0.1148	36663;60951;53175;39001;20493;39212	Cadherin-2 OS=Homo sapiens OX=9606 GN=CDH2 PE=1 SV=4	6.15069e+06	175734	CDH2
470_2	sp|P52597|HNRPF_HUMAN	21.2852	NA	45642.9	ATENDIYNFFSPLNPVR;DLSYCLSGMYDHR;HSGPNSADSANDGFVR;ITGEAFVQFASQELAEK;QSGEAFVELGSEDDVK;TEMDWVLK;VHIEIGPDGR;YIEVFK	0;1;1;1;1;1;0;1	6	6	0.2482	47126;35519;36019;43406;38511;11608;14438;3559	Heterogeneous nuclear ribonucleoprotein F OS=Homo sapiens OX=9606 GN=HNRNPF PE=1 SV=3	1.19822e+07	570581	HNRNPF
319_1	sp|P18669|PGAM1_HUMAN	24.1072	NA	28785.8	ALPFWNEEIVPQIK;FSGWYDADLSPAGHEEAK;HGEAQVK;HGESAWNLENR;HYGGLTGLNK;VLIAAHGNSLR	1;1;1;1;1;1	6	6	0.2795	37707;46603;2484;23808;13029;17042	Phosphoglycerate mutase 1 OS=Homo sapiens OX=9606 GN=PGAM1 PE=1 SV=2	3.70311e+07	2.46874e+06	PGAM1
474_1	sp|P07737|PROF1_HUMAN	22.8226	NA	15044.6	DSLLQDGEFSMDLR;DSPSVWAAVPGK;EGVHGGLINK;STGGAPTFNVTVTK;TFVNITPAEVGVLVGK;TLVLLMGK	1;1;1;1;1;1	6	6	0.5286	35821;19720;11693;26454;36469;6393	Profilin-1 OS=Homo sapiens OX=9606 GN=PFN1 PE=1 SV=2	1.12755e+07	1.25283e+06	PFN1
31_1	sp|Q93034|CUL5_HUMAN	21.2851	NA	90897.4	AVVNDATIFK;AYIVEWR;DFTEGTLFSVNQEFSLIK;ISNAQLQTELVEILK;QVLLYEPQVNSPK;TLWSLVAFPK	1;1;1;1;1;1	6	6	0.0936	13820;8513;49024;38179;31591;17530	Cullin-5 OS=Homo sapiens OX=9606 GN=CUL5 PE=1 SV=4	4.85331e+07	915719	CUL5
416_1	sp|P27635|RL10_HUMAN	22.1849	NA	24560.9	DGFHIR;EHVIEALR;FNADEFEDMVAEK;FNADEFEDMVAEKR;GAFGKPQGTVAR;VHIGQVIMSIR	1;1;1;1;1;1	6	6	0.2383	1636;9605;32707;38218;18654;21356	60S ribosomal protein L10 OS=Homo sapiens OX=9606 GN=RPL10 PE=1 SV=5	1.42238e+07	1.09414e+06	RPL10
981_1	sp|P17480|UBF1_HUMAN	20.8764	NA	89350.2	AEEIWQQSVIGDYLAR;DYEVELLR;FLESLPEEEQQR;RAEEIWQQSVIGDYLAR;RPVSAMFIFSEEK;TLTELILDAQEHVK	1;1;1;1;1;1	6	6	0.0838	43680;12149;31231;48056;32573;35291	Nucleolar transcription factor 1 OS=Homo sapiens OX=9606 GN=UBTF PE=1 SV=1	4.58453e+06	95511.1	UBTF
1059_1	sp|P49588|SYAC_HUMAN	22.4545	NA	106743	AVFDETYPDPVR;DAAHLVNQDDPNVLEIWNLVFIQYNR;FDFTAK;GAGGEDLIMLDIYAIEELR;NVGCLQEALQLATSFAQLR;QFIDSNPNQPLVILEMESGASAK	1;1;1;1;1;1	6	6	0.1085	27574;62400;1077;49114;50066;56443	Alanine--tRNA ligase, cytoplasmic OS=Homo sapiens OX=9606 GN=AARS1 PE=1 SV=2	1.44377e+07	257816	AARS1
998_1	sp|P55072|TERA_HUMAN	18.7959	NA	89265.7	DVDLEFLAK;LDQLIYIPLPDEK;LEILQIHTK;NAPAIIFIDELDAIAPK;NVFIIGATNRPDIIDPAILRPGR;WALSQSNPSALR	1;1;1;1;1;1	6	6	0.103	12624;33232;14546;41712;56802;24485	Transitional endoplasmic reticulum ATPase OS=Homo sapiens OX=9606 GN=VCP PE=1 SV=4	3.45637e+06	76808.2	VCP
879_1	sp|P22102|PUR2_HUMAN	23.681	NA	107699	AFAHITGGGLLENIPR;AVQEIMQEK;ENLISALEEAKK;KIEFVVVGPEAPLAAGIVGNLR;LGVDLDAQTWR;VDLGGFAGLFDLK	1;1;1;1;1;1	6	6	0.0822	37163;13713;25097;52761;22269;25362	Trifunctional purine biosynthetic protein adenosine-3 OS=Homo sapiens OX=9606 GN=GART PE=1 SV=1	9.25853e+06	165331	GART
713_1	sp|Q9P258|RCC2_HUMAN	19.6065	NA	56049.2	AGGAAVVITEPEHTK;NHTLALTETGSVFAFGENK;NLGQNLWGPHR;VAIFIEK;VFSWGFGGYGR	1;1;1;1;1	5	6	0.1207	30322;48126;48104;23011;4312;20464	Protein RCC2 OS=Homo sapiens OX=9606 GN=RCC2 PE=1 SV=2	9.28711e+06	290222	RCC2
729_1	sp|Q14978|NOLC1_HUMAN	18.401	NA	73559.6	DNQLSEVANK;GGSISVQVNSIK;VADNSFDAK;VREEEIEVDSR;VVPSDLYPLVLGFLR	1;1;1;1;1	5	6	0.0815	15533;18662;9589;25723;25725;37843	Nucleolar and coiled-body phosphoprotein 1 OS=Homo sapiens OX=9606 GN=NOLC1 PE=1 SV=2	1.03602e+07	230227	NOLC1
989_1	sp|P50402|EMD_HUMAN	21.3815	NA	28975.9	APGAGLGQDR;DSAYQSITHYRPVSASR;GDADMYDLPK;GYNDDYYEESYFTTR;LSPPSSSAASSYSFSDLNSTR	1;1;1;1;1	5	6	0.2874	8661;45370;15855;44967;50926;50925	Emerin OS=Homo sapiens OX=9606 GN=EMD PE=1 SV=1	5.26316e+06	375940	EMD
576_1	sp|P40227|TCPZ_HUMAN	17.6578	NA	57987.6	ALQFLEEVK;AQLGVQAFADALLIIPK;GIDPFSLDALSK;QADLYISEGLHPR;VLAQNSGFDLQETLVK	1;1;1;1;1	5	6	0.1262	13768;40320;21797;31003;40137;40136	T-complex protein 1 subunit zeta OS=Homo sapiens OX=9606 GN=CCT6A PE=1 SV=3	3.35222e+07	1.15594e+06	CCT6A
79_1	sp|P01009|A1AT_HUMAN	19.4079	NA	46707	ELDRDTVFALVNYIFFK;FNKPFVFLMIEQNTK;TDTSHHDQDHPTFNKITPNLAEFAFSLYR;VFSNGADLSGVTEEAPLK;VFSNGADLSGVTEEAPLKLSK	1;1;1;1;1	5	6	0.1962	49396;43069;64175;42428;50957;50978	Alpha-1-antitrypsin OS=Homo sapiens OX=9606 GN=SERPINA1 PE=1 SV=3	1.06356e+07	425423	SERPINA1
609_1	sp|O60237|MYPT2_HUMAN	22.2327	NA	110337	FSVPDSESSETTTNTTTAK;GSLTEQEPAER;LKDENGALIR;LQEAQLELADIK;SGATALHVAAAK;STQGVTLTDLQEAER	1;1;0;1;1;1	5	6	0.0804	47271;19861;16056;26116;14612;36590;36587	Protein phosphatase 1 regulatory subunit 12B OS=Homo sapiens OX=9606 GN=PPP1R12B PE=1 SV=2	9.98938e+06	184989	PPP1R12B
914_1	sp|P53618|COPB_HUMAN	24.3245	NA	107074	FVLPLQDHTIK;LLLVFWEIVPK;LPGLLMTIIR;NVEELVIVLK;NVTVQPDDPISFMQLTAK	1;1;1;1;1	5	6	0.063	23747;25579;15968;17239;47308;47303	Coatomer subunit beta OS=Homo sapiens OX=9606 GN=COPB1 PE=1 SV=3	1.36395e+06	24356.3	COPB1
1127_1	sp|P22234|PUR6_HUMAN	21.0492	NA	47049.1	ASILNTWISLK;EIVLADVIDNDSWR;EVYELLDSPGK;IKAEYEGDGIPTVFVAVAGR;TKEVYELLDSPGK	1;1;1;1;1	5	6	0.1365	21060;36497;36495;21196;49461;30287	Bifunctional phosphoribosylaminoimidazole carboxylase/phosphoribosylaminoimidazole succinocarboxamide synthetase OS=Homo sapiens OX=9606 GN=PAICS PE=1 SV=3	8.24339e+06	317053	PAICS
991_1	sp|Q92499|DDX1_HUMAN	20.4394	NA	82379.8	EAQTSFLHLGYLPNQLFR;ELAEQTLNNIK;FGFGFGGTGK;GHVDILAPTVQELAALEK;LDDLVSTGK	1;1;1;1;1	5	6	0.0892	50351;22222;22221;9899;44402;8913	ATP-dependent RNA helicase DDX1 OS=Homo sapiens OX=9606 GN=DDX1 PE=1 SV=2	1.46668e+07	318843	DDX1
166_3	sp|P23528|COF1_HUMAN	20.3744	NA	18490.7	EDLVFIFWAPESAPLK;EILVGDVGQTVDDPYATFVK;HELQANCYEEVKDR;KEDLVFIFWAPESAPLK;LGGSAVISLEGKPL;MIYASSK;NIILEEGK;NIILEEGKEILVGDVGQTVDDPYATFVK;YALYDATYETK	0;1;1;0;1;0;1;1;0	5	6	0.5482	43228;51029;41063;46900;24944;3596;7818;62166;62175;24786	Cofilin-1 OS=Homo sapiens OX=9606 GN=CFL1 PE=1 SV=3	2.60656e+07	2.17213e+06	CFL1
732_2	sp|Q06830|PRDX1_HUMAN	17.7554	NA	22096.3	ATAVMPDGQFK;DISLSDYK;GLFIIDDKGILR;LVQAFQFTDK;QGGLGPMNIPLVSDPK;TIAQDYGVLK	1;1;0;1;1;1	5	6	0.3367	17627;8625;25710;18975;35748;15113;15116	Peroxiredoxin-1 OS=Homo sapiens OX=9606 GN=PRDX1 PE=1 SV=1	3.00048e+07	2.1432e+06	PRDX1
921_1	sp|Q9NUP9|LIN7C_HUMAN	22.519	NA	21820.5	AIELLEK;ATVAAFAASEGHSHPR;EVYEHVYETVDISSSPEVR;RGDQLLSVNGVSVEGEHHEK;TEEGLGFNIMGGK	1;1;1;1;1	5	6	0.3807	4176;35233;52540;51526;26018;25383	Protein lin-7 homolog C OS=Homo sapiens OX=9606 GN=LIN7C PE=1 SV=1	9.20109e+06	613406	LIN7C
168_1	sp|P36957|ODO2_HUMAN	19.526	NA	48724.5	EAVTFLR;LGFMSAFVK;NVEAMNFADIER;TPAFAESVTEGDVR;VEGGTPLFTLR	1;1;1;1;1	5	6	0.117	4888;10796;27573;28165;30273;18712	Dihydrolipoyllysine-residue succinyltransferase component of 2-oxoglutarate dehydrogenase complex, mitochondrial OS=Homo sapiens OX=9606 GN=DLST PE=1 SV=4	1.29737e+07	564075	DLST
262_1	sp|P78310|CXAR_HUMAN	19.5533	NA	40004.4	EGSLPLQYEWQK;IYDDYYPDLK;KAPGVANK;TQYNQVPSEDFER;VDQVIILYSGDK	1;1;1;1;1	5	6	0.1507	30240;23507;23508;3071;35366;25305	Coxsackievirus and adenovirus receptor OS=Homo sapiens OX=9606 GN=CXADR PE=1 SV=1	1.38436e+07	553745	CXADR
888_1	sp|P18621|RL17_HUMAN	18.4123	NA	21383.3	EQIVPKPEEEVAQK;GLDVDSLVIEHIQVNK;KSAEFLLHMLK;SAEFLLHMLK;YSLDPENPTK	1;1;1;1;1	5	6	0.2772	35783;35803;40690;24004;18653;17590	60S ribosomal protein L17 OS=Homo sapiens OX=9606 GN=RPL17 PE=1 SV=3	1.40258e+07	1.27507e+06	RPL17
1171_1	sp|Q9BSJ8|ESYT1_HUMAN	18.2653	NA	122780	ALTLGALTLPLAR;FEWELPLDEAQR;LLVPLVPDLQDVAQLR;TISQTSAPVWDESASFLIR;VLQASVLDDWFPLQGGQGQVHLR	1;1;1;1;1	5	5	0.0752	23716;32297;41028;49806;57384	Extended synaptotagmin-1 OS=Homo sapiens OX=9606 GN=ESYT1 PE=1 SV=1	940290	17412.8	ESYT1
205_1	sp|P55786|PSA_HUMAN	18.1333	NA	103211	DAESIHQYLLQR;LGLQNDLFSLAR;LNLGTVGFYR;VLGATLLPDLIQK;YAAVTQFEATDAR	1;1;1;1;1	5	5	0.0653	30072;25175;16531;26505;28869	Puromycin-sensitive aminopeptidase OS=Homo sapiens OX=9606 GN=NPEPPS PE=1 SV=2	1.4485e+07	273303	NPEPPS
1051_1	sp|P62249|RS16_HUMAN	12.6861	NA	16435	ALVAYYQK;DILIQYDR;EIKDILIQYDR;FAGVDIR;LLEPVLLLGK	1;1;1;1;1	5	5	0.2466	9209;12118;27478;2836;14548	40S ribosomal protein S16 OS=Homo sapiens OX=9606 GN=RPS16 PE=1 SV=2	1.86556e+07	1.55463e+06	RPS16
856_1	sp|Q02218|ODO1_HUMAN	18.917	NA	115861	FEEFLQR;LVEDHLAVQSLIR;QILLPFR;SWDIFFR;TVDWALAEYMAFGSLLK	1;1;1;1;1	5	5	0.0499	9650;30799;6799;9716;44748	2-oxoglutarate dehydrogenase complex component E1 OS=Homo sapiens OX=9606 GN=OGDH PE=1 SV=3	6.36779e+06	124859	OGDH
519_1	sp|P52292|IMA1_HUMAN	19.8826	NA	57825.9	EATWTMSNITAGR;GINSSNVENQLQATQAAR;LLGASELPIVTPALR;NPAPPIDAVEQILPTLVR;QDQIQQVVNHGLVPFLVSVLSK	1;1;1;1;1	5	5	0.1626	28685;44315;32938;45527;55827	Importin subunit alpha-1 OS=Homo sapiens OX=9606 GN=KPNA2 PE=1 SV=1	1.31971e+06	52788.5	KPNA2
1023_1	sp|Q96II8|LRCH3_HUMAN	19.161	NA	86030	ALEEAAVTGVLSLSGR;DAVLDFVK;EAQLAALQYEEEKIR;NHLVHLPEELAELPLIR;VLIASNNK	1;1;1;1;1	5	5	0.0824	33829;7516;41094;47019;5772	DISP complex protein LRCH3 OS=Homo sapiens OX=9606 GN=LRCH3 PE=1 SV=2	7.95027e+06	227150	LRCH3
972_1	sp|Q13625|ASPP2_HUMAN	18.0024	NA	125538	ENLPVSSDGNLPQQAASAPSR;LVEEIEQMNNLFQQK;NLLGLYPR;QQQQIEAQQQLLATK;VLLSPSIPSVGQDQTLSPGSK	1;1;1;1;1	5	5	0.0709	50436;43250;8854;39891;49865	Apoptosis-stimulating of p53 protein 2 OS=Homo sapiens OX=9606 GN=TP53BP2 PE=1 SV=2	6.52169e+06	123051	TP53BP2
511_1	sp|P42356|PI4KA_HUMAN	17.9324	NA	236678	ASSSAGNLGVLIPVIAVLTR;EFNIPLEMLR;LLTLGLSLLHADVVPNATIR;TLLLSLLATEIER;VLEELEGVR	1;1;1;1;1	5	5	0.0343	45388;21742;49990;30050;12381	Phosphatidylinositol 4-kinase alpha OS=Homo sapiens OX=9606 GN=PI4KA PE=1 SV=4	2.99721e+06	24567.3	PI4KA
21_1	sp|O94776|MTA2_HUMAN	18.5713	NA	74975.7	DISSSLNSLADSNAR;QDFLPWK;QIDQFLVVAR;QTFLLQTTK;TLLADQGEIR	1;1;1;1;1	5	5	0.0763	32903;8420;18663;13907;15455	Metastasis-associated protein MTA2 OS=Homo sapiens OX=9606 GN=MTA2 PE=1 SV=1	4.61501e+06	98191.6	MTA2
593_1	sp|P61158|ARP3_HUMAN	18.2573	NA	47341	AEPEDHYFLLTEPPLNTPENR;DREVGIPPEQSLETAK;EFSIDVGYER;FMEQVIFK;TLTGTVIDSGDGVTHVIPVAEGYVIGSCIK	1;1;1;1;1	5	5	0.2033	56324;40347;19761;12299;62137	Actin-related protein 3 OS=Homo sapiens OX=9606 GN=ACTR3 PE=1 SV=3	9.08401e+06	432572	ACTR3
979_1	sp|Q99459|CDC5L_HUMAN	20.6047	NA	92193.7	AQDVLVQEMEVVK;ESDLPSAILQTSGVSEFTK;LGLLGLPAPK;LVLPAPQISDAELQEVVK;WYEWLDPSIK	1;1;1;1;1	5	5	0.0873	30622;47445;10062;45700;24756	Cell division cycle 5-like protein OS=Homo sapiens OX=9606 GN=CDC5L PE=1 SV=2	6.47288e+06	150532	CDC5L
955_1	sp|P28340|DPOD1_HUMAN	18.8128	NA	123553	GLLPQILENLLSAR;IFEPILGEGR;LGLTEDQFIR;VAGLGTPSFAPYEANVDFEIR;VQTFPFLGR	1;1;1;1;1	5	5	0.0578	32467;16169;18775;52818;13259	DNA polymerase delta catalytic subunit OS=Homo sapiens OX=9606 GN=POLD1 PE=1 SV=2	6.27198e+06	87110.8	POLD1
1118_1	sp|P30050|RL12_HUMAN	21.1913	NA	17807.5	CTGGEVGATSALAPK;EILGTAQSVGCNVDGR;HSGNITFDEIVNIAR;IGPLGLSPK;QAQIEVVPSASALIIK	1;1;1;1;1	5	5	0.4303	27941;37438;37774;6631;37187	60S ribosomal protein L12 OS=Homo sapiens OX=9606 GN=RPL12 PE=1 SV=1	2.16128e+07	1.9648e+06	RPL12
290_1	sp|P17302|CXA1_HUMAN	24.3245	NA	42980.9	ILLLGTAVESAWGDEQSAFR;QASEQNWANYSAEQNR;SDPYHATSGALSPAK;TYIISILFK;VAQTDGVNVDMHLK	1;1;1;1;1	5	5	0.1937	50975;44176;31114;14659;32067	Gap junction alpha-1 protein OS=Homo sapiens OX=9606 GN=GJA1 PE=1 SV=2	4.90647e+06	223021	GJA1
97_1	sp|Q96PY5|FMNL2_HUMAN	18.3888	NA	123243	AAAVSLENVLLDVK;ELEISLR;IAQDAFDDVVK;LQSLDLLLDTK;QQQELIAELR	1;1;1;1;1	5	5	0.0488	28858;5817;20023;21644;20291	Formin-like protein 2 OS=Homo sapiens OX=9606 GN=FMNL2 PE=1 SV=3	5.46263e+06	80332.8	FMNL2
623_1	sp|P41250|GARS_HUMAN	17.2776	NA	83112.6	IYLYLTK;LGDAVEQGVINNTVLGYFIGR;LPFAAAQIGNSFR;SPITGNDLSPPVSFNLMFK;TFFSFPAVVAPFK	1;1;1;1;1	5	5	0.0988	7728;52494;26921;48783;29479	Glycine--tRNA ligase OS=Homo sapiens OX=9606 GN=GARS1 PE=1 SV=3	7.88991e+06	154704	GARS1
1067_1	sp|P50991|TCPD_HUMAN	16.9957	NA	57887.8	ALIAGGGAPEIELALR;AYILNLVK;GIHPTIISESFQK;LTEYSR;LVIEEAER	1;1;1;1;1	5	5	0.0946	32981;8434;29441;2480;9343	T-complex protein 1 subunit delta OS=Homo sapiens OX=9606 GN=CCT4 PE=1 SV=4	5.46114e+06	147598	CCT4
488_1	sp|Q96P70|IPO9_HUMAN	15.1994	NA	115889	ELGENLDQILR;IFTMAEVYGIR;LIINELSNVMEANAAR;LIPTLVSIMQAPADK;TSEFTAAFVGR	1;1;1;1;1	5	5	0.0615	23339;23337;40014;34763;18489	Importin-9 OS=Homo sapiens OX=9606 GN=IPO9 PE=1 SV=3	1.8316e+07	446733	IPO9
212_3	sp|P63104|1433Z_HUMAN	21.9731	NA	27727.7	DICNDVLSLLEK;DSTLIMQLLR;EMQPTHPIR;GIVDQSQQAYQEAFEISK;SVTEQGAELSNEER;TAFDEAIAELDTLSEESYK;YLAEVAAGDDKK	1;0;0;1;1;1;1	5	5	0.3837	27947;18709;19406;19411;18711;15146;48213;32871;50309;22487	14-3-3 protein zeta/delta OS=Homo sapiens OX=9606 GN=YWHAZ PE=1 SV=1	1.06501e+07	560532	YWHAZ
212_4	sp|P27348|1433T_HUMAN	24.3245	NA	27746.8	AVTEQGAELSNEER;DSTLIMQLLR;EMQPTHPIR;QTIDNSQGAYQEAFDISK;SICTTVLELLDK;SICTTVLELLDKYLIANATNPESK;TAFDEAIAELDTLNEDSYK	1;0;0;1;1;1;1	5	5	0.3837	32294;18709;19406;19411;18711;15146;47594;26925;58899;50568	14-3-3 protein theta OS=Homo sapiens OX=9606 GN=YWHAQ PE=1 SV=1	3.29323e+06	182957	YWHAQ
235_3	sp|P07947|YES_HUMAN	21.8101	NA	60762.5	DAWEIPR;FQIINNTEGDWWEAR;GSLLDFLK;KLDNGGYYITTR;LDNGGYYITTR;LIEDNEYTAR;LLLNPGNQR;LPQLVDMAAQIADGMAYIER;SDVWSFGILQTELVTK;TTEDLSFK	0;1;0;0;0;0;1;1;1;1	5	5	0.1934	6773;43703;7024;27262;22209;20129;11727;51857;42082;8624	Tyrosine-protein kinase Yes OS=Homo sapiens OX=9606 GN=YES1 PE=1 SV=3	1.2834e+07	458357	YES1
871_1	sp|Q9Y2A7|NCKP1_HUMAN	19.8665	NA	128707	AINQIAAALFTIHK;DEIIWLLR;ELATVLSDQPGLLGPK;EYLTSHLEIR;LVVENVDVLTQMR	1;1;1;1;1	5	5	0.0541	31461;12965;36276;21703;31673	Nck-associated protein 1 OS=Homo sapiens OX=9606 GN=NCKAP1 PE=1 SV=1	5.11172e+06	81138.5	NCKAP1
1120_1	sp|P46777|RL5_HUMAN	17.8121	NA	34340.7	DIICQIAYAR;HIMGQNVADYMR;IEGDMIVCAAYAHELPK;VGLTNYAAAYCTGLLLAR;YLMEEDEDAYKK	1;1;1;1;1	5	5	0.2323	20098;28576;44801;45077;32329	60S ribosomal protein L5 OS=Homo sapiens OX=9606 GN=RPL5 PE=1 SV=3	5.2061e+06	306241	RPL5
190_1	sp|P62070|RRAS2_HUMAN	18.0832	NA	23384.7	GSFEEIYK;LDILDTAGQEEFGAMR;LVVVGGGGVGK;MNVDQAFHELVR;TGEGFLLVFSVTDR	1;1;1;1;1	5	5	0.299	9801;40247;8684;29504;32579	Ras-related protein R-Ras2 OS=Homo sapiens OX=9606 GN=RRAS2 PE=1 SV=1	8.44353e+06	562902	RRAS2
359_2	sp|P62140|PP1B_HUMAN	20.7134	NA	37162.6	AHQVVEDGYEFFAK;EIFLSQPILLELEAPLK;GVSFTFGADVVSK;HDLDLICR;ICGDIHGQYTDLLR;IFCCHGGLSPDLQSMEQIR;IKYPENFFLLR;IVQMTEAEVR;IYGFYDECK;LFEYGGFPPEANYLFLGDYVDR;QSLETICLLLAYK;TFTDCFNCLPIAAIVDEK;YPENFFLLR;YQYGGLNSGRPVTPPR	0;0;1;0;1;0;0;1;0;1;0;0;0;1	5	5	0.5627	36306;45806;23859;12295;37009;52991;52736;28778;28777;18114;18877;57649;32393;49938;19067;19064;40127	Serine/threonine-protein phosphatase PP1-beta catalytic subunit OS=Homo sapiens OX=9606 GN=PPP1CB PE=1 SV=3	2.1339e+08	1.1231e+07	PPP1CB
1_1	sp|P48643|TCPE_HUMAN	21.9731	NA	59632.8	ISDSVLVDIKDTEPLIQTAK;LGFAGLVQEISFGTTK;LMGLEALK;QQISLATQMVR;WVGGPEIELIAIATGGR	1;1;1;1;1	5	5	0.1331	51413;37216;6384;22311;39441	T-complex protein 1 subunit epsilon OS=Homo sapiens OX=9606 GN=CCT5 PE=1 SV=1	5.39356e+06	141936	CCT5
840_1	sp|Q86YZ3|HORN_HUMAN	18.8096	NA	282228	HGSSSGSSSHYGQHGSGSR;HGSSSGSSSSYGQHGSGSR;QGSGSGQSPGHGQR;QSLGHSR;QSPSHVR	1;1;1;1;1	5	5	0.0232	43130;41635;24860;3056;3996	Hornerin OS=Homo sapiens OX=9606 GN=HRNR PE=1 SV=2	4.34241e+06	41753.9	HRNR
236_1	sp|P35232|PHB1_HUMAN	18.9103	NA	29785.9	AAELIANSLATAGDGLIELR;DLQNVNITLR;IFTSIGEDYDER;QVSDDLTER;VLPSITTEILK	1;1;1;1;1	5	5	0.2279	47165;18510;28940;13208;19750	Prohibitin 1 OS=Homo sapiens OX=9606 GN=PHB1 PE=1 SV=1	1.09676e+07	609309	PHB1
590_1	sp|P30041|PRDX6_HUMAN	20.229	NA	25019.2	FHDFLGDSWGILFSHPR;LIALSIDSVEDHLAWSK;LPFPIIDDR;NFDEILR;PGGLLLGDVAPNFEANTTVGR	1;1;1;1;1	5	5	0.317	47989;44222;14114;7506;49574	Peroxiredoxin-6 OS=Homo sapiens OX=9606 GN=PRDX6 PE=1 SV=3	3.08509e+06	192818	PRDX6
417_1	sp|P60174|TPIS_HUMAN	20.708	NA	26652.7	HVFGESDELIGQK;IIYGGSVTGATCK;QSLGELIGTLNAAK;SNVSDAVAQSTR;VTNGAFTGEISPGMIK	1;1;1;1;1	5	5	0.2731	29506;24366;27819;20557;35708	Triosephosphate isomerase OS=Homo sapiens OX=9606 GN=TPI1 PE=1 SV=4	7.48443e+06	467777	TPI1
1084_1	sp|P62081|RS7_HUMAN	21.9731	NA	22113.3	AIIIFVPVPQLK;HVVFIAQR;IVKPNGEKPDEFESGISQALLELEMNSDLK;TLTAVHDAILEDLVFPSEIVGK;VETFSGVYK	1;1;1;1;1	5	5	0.4175	24824;9696;63939;54683;11891	40S ribosomal protein S7 OS=Homo sapiens OX=9606 GN=RPS7 PE=1 SV=1	8.04772e+06	731611	RPS7
1115_1	sp|Q96PK6|RBM14_HUMAN	18.6978	NA	69448.9	ASYVAPLTAQPATYR;IFVGNVSAACTSQELR;LSESQLSFR;QPTPPFFGR;YSGSYNDYLR	1;1;1;1;1	5	5	0.0882	35247;39782;13330;12497;20689	RNA-binding protein 14 OS=Homo sapiens OX=9606 GN=RBM14 PE=1 SV=2	1.05045e+07	420180	RBM14
431_1	sp|P13010|XRCC5_HUMAN	20.159	NA	82652.3	FFMGNQVLK;LTIGSNLSIR;QLNHFWEIVVQDGITLITK;SQLDIIIHSLK;TWTVVDAK	1;1;1;1;1	5	5	0.0779	14027;13648;52839;21963;7969	X-ray repair cross-complementing protein 5 OS=Homo sapiens OX=9606 GN=XRCC5 PE=1 SV=3	1.36112e+07	309345	XRCC5
242_1	sp|P23526|SAHH_HUMAN	21.4776	NA	47685.2	AGIPVYAWK;ATDVMIAGK;GISEETTTGVHNLYK;VADIGLAAWGR;VPAINVNDSVTK	1;1;1;1;1	5	5	0.1296	10996;7468;36617;16051;21537	Adenosylhomocysteinase OS=Homo sapiens OX=9606 GN=AHCY PE=1 SV=4	3.47374e+07	1.51032e+06	AHCY
120_1	sp|P10412|H14_HUMAN	17.3447	NA	21852	ALAAAGYDVEK;ASGPPVSELITK;KATGAATPK;SGVSLAALK;SGVSLAALKK	1;1;1;1;1	5	5	0.1918	15085;19076;5268;5317;9881	Histone H1.4 OS=Homo sapiens OX=9606 GN=H1-4 PE=1 SV=2	3.42149e+07	2.85124e+06	H1-4
397_1	sp|O15371|EIF3D_HUMAN	17.6397	NA	63932.4	IFHTVTTTDDPVIR;LGDDIDLIVR;SVYSWDIVVQR;TQGNVFATDAILATLMSCTR;VADWTGATYQDK	1;1;1;1;1	5	5	0.1223	35459;16054;25355;51135;25464	Eukaryotic translation initiation factor 3 subunit D OS=Homo sapiens OX=9606 GN=EIF3D PE=1 SV=1	4.26091e+06	157811	EIF3D
4_1	sp|P0CG48|UBC_HUMAN	20.8594	NA	76991.5	ESTLHLVLR;IQDKEGIPPDQQR;MQIFVK;TITLEVEPSDTIENVK;TLSDYNIQK	1;1;1;1;1	5	5	0.0774	13382;31975;2406;40983;13959	Polyubiquitin-C OS=Homo sapiens OX=9606 GN=UBC PE=1 SV=3	1.01718e+08	1.61458e+06	UBC
33_1	sp|P22087|FBRL_HUMAN	16.6426	NA	33763.4	AWNPFR;IVALNAHTFLR;LAAAILGGVDQIHIKPGAK;MLIAMVDVIFADVAQPDQTR;NLVPGESVYGEK	1;1;1;1;1	5	5	0.2118	3283;21450;43512;52459;23003	rRNA 2'-O-methyltransferase fibrillarin OS=Homo sapiens OX=9606 GN=FBL PE=1 SV=2	5.72607e+06	260276	FBL
335_1	sp|Q9BSD7|NTPCR_HUMAN	20.3	NA	20700.1	GKPLALVEEIR;HVFLTGPPGVGK;QTLSTPGTIILGTIPVPK;SSGVPVDGFYTEEVR;VGQYVVDLTSFEQLALPVLR	1;1;1;1;1	5	5	0.4	20185;19540;42497;36378;52729	Cancer-related nucleoside-triphosphatase OS=Homo sapiens OX=9606 GN=NTPCR PE=1 SV=1	2.20039e+06	157170	NTPCR
36_1	sp|Q9Y2W1|TR150_HUMAN	21.9731	NA	108601	EQTFSGGTSQDTK;SIFQHIQSAQSQR;SPLQSVVVR;SPSELFAQHIVTIVHHVK;WEGLVYAPPGK	1;1;1;1;1	5	5	0.067	26651;32162;10251;48259;19874	Thyroid hormone receptor-associated protein 3 OS=Homo sapiens OX=9606 GN=THRAP3 PE=1 SV=2	7.71206e+06	135299	THRAP3
206_1	sp|Q8IY63|AMOL1_HUMAN	19.9195	NA	106508	AQQMVEILTEENR;GPPPEYPFK;GSIGLLLGK;ILALEADMTK;IMQLSLER;ISEAYESLVK;QTSLTSSQLAEEK	1;0;1;0;1;1;1	5	5	0.0753	33365;11970;5735;14966;10448;16492;28079	Angiomotin-like protein 1 OS=Homo sapiens OX=9606 GN=AMOTL1 PE=1 SV=1	6.02355e+06	120471	AMOTL1
348_1	sp|O95373|IPO7_HUMAN	21.1913	NA	119440	DGALHMIGSLAEILLK;ENIVEAIIHSPELIR;EYNEFAEVFLK;NPVWYQALTHGLNEEQR;SDQNLQTALELTR	1;1;1;1;1	5	5	0.0694	37603;39266;26788;48556;30654	Importin-7 OS=Homo sapiens OX=9606 GN=IPO7 PE=1 SV=1	4.50816e+07	1.00181e+06	IPO7
350_1	sp|Q13200|PSMD2_HUMAN	17.7837	NA	100136	AVPLALALISVSNPR;DPNNLFMVR;EDVLTLLLPVMGDSK;LNILDTLSK;VGQAVDVVGQAGKPK	1;1;1;1;1	5	5	0.0694	31870;14997;36010;11441;29313	26S proteasome non-ATPase regulatory subunit 2 OS=Homo sapiens OX=9606 GN=PSMD2 PE=1 SV=3	2.01439e+06	35971.2	PSMD2
582_1	sp|Q8N1N4|K2C78_HUMAN	21.693	NA	56830.5	DVDGVFLSK;QNASLQAAITDAEQR;TLNNQFASFIDK;VQISQLHQEIQR;YLDFSSIITEVR	1;1;1;1;1	5	5	0.1154	10076;35494;27129;30292;28881	Keratin, type II cytoskeletal 78 OS=Homo sapiens OX=9606 GN=KRT78 PE=1 SV=2	5.04982e+06	144281	KRT78
980_1	sp|Q9BUJ2|HNRL1_HUMAN	17.2747	NA	95679.3	NYILDQTNVYGSAQR;SSGYPLTIEGFAYLWSGAR;WDVLIQQATQCLNR;WMGIAFR;YNILGTNAIMDK	1;1;1;1;1	5	5	0.0783	39515;49025;39596;6572;25394	Heterogeneous nuclear ribonucleoprotein U-like protein 1 OS=Homo sapiens OX=9606 GN=HNRNPUL1 PE=1 SV=2	3.72792e+07	810416	HNRNPUL1
325_1	sp|P60891|PRPS1_HUMAN	18.2842	NA	34811.9	ENISEWR;IQVIDISMILAEAIR;LGLELGK;LNVDFALIHK;VYAILTHGIFSGPAISR	1;1;1;1;1	5	5	0.1761	8416;37751;1147;17838;41412	Ribose-phosphate pyrophosphokinase 1 OS=Homo sapiens OX=9606 GN=PRPS1 PE=1 SV=2	2.92138e+06	153757	PRPS1
405_1	sp|P01834|IGKC_HUMAN	16.4759	NA	11757.8	TVAAPSVFIFPPSDEQLK;VDNALQSGNSQESVTEQDSK;VDNALQSGNSQESVTEQDSKDSTYSLSSTLTLSK;VYACEVTHQGLSSPVTK	1;1;1;1	4	5	0.6449	45610;45609;50370;64990;43614	Immunoglobulin kappa constant OS=Homo sapiens OX=9606 GN=IGKC PE=1 SV=2	1.22811e+08	2.45623e+07	IGKC
916_1	sp|P61313|RL15_HUMAN	15.2931	NA	24131.1	FFEVILIDPFHK;QGYVIYR;VLNSYWVGEDSTYK;YIQELWR	1;1;1;1	4	5	0.1961	31247;31248;7198;37003;11122	60S ribosomal protein L15 OS=Homo sapiens OX=9606 GN=RPL15 PE=1 SV=2	1.54255e+07	1.10182e+06	RPL15
759_1	sp|P45880|VDAC2_HUMAN	13.3197	NA	31546.5	GFGFGLVK;VNNSSLIGVGYTQTLRPGVK;WCEYGLTFTEK;YQLDPTASISAK	1;1;1;1	4	5	0.1735	4469;49677;49710;28536;23076	Voltage-dependent anion-selective channel protein 2 OS=Homo sapiens OX=9606 GN=VDAC2 PE=1 SV=2	2.22745e+06	139216	VDAC2
742_1	sp|P35637|FUS_HUMAN	16.6127	NA	53393.8	AAIDWFDGKEFSGNPIK;GEATVSFDDPPSAK;HDSEQDNSDNNTIFVQGLGENVTIESVADYFK;TGQPMINLYTDR	1;1;1;1	4	5	0.1426	44161;44162;28021;64888;27578	RNA-binding protein FUS OS=Homo sapiens OX=9606 GN=FUS PE=1 SV=1	1.31352e+07	772661	FUS
660_1	sp|P35611|ADDA_HUMAN	16.3355	NA	80904.7	SLVQGELVTASK;TSTSAVPNLFVPLNTNPK;VNSEQEHFLIVPFGLLYSEVTASSLVK;WQIGEQEFEALMR	1;1;1;1	4	5	0.095	20455;44299;44301;61788;36228	Alpha-adducin OS=Homo sapiens OX=9606 GN=ADD1 PE=1 SV=2	804881	25152.5	ADD1
963_1	sp|P39019|RS19_HUMAN	13.7304	NA	16050.5	DVNQQEFVR;ELAPYDENWFYTR;LKVPEWVDTVK;VLQALEGLK	1;1;1;1	4	5	0.2897	16326;38328;38326;23880;9749	40S ribosomal protein S19 OS=Homo sapiens OX=9606 GN=RPS19 PE=1 SV=2	1.94263e+08	1.61886e+07	RPS19
235_2	sp|P06241|FYN_HUMAN	14.6235	NA	60723.4	AQFETLQQLVQHYSER;DVWEIPR;FQILNSSEGDWWEAR;GSLLDFLK;KLDNGGYYITTR;LDNGGYYITTR;LIEDNEYTAR;TKDVWEIPR	1;1;1;0;0;0;0;1	4	5	0.1304	46525;46523;7760;42540;7024;27262;22209;20129;16703	Tyrosine-protein kinase Fyn OS=Homo sapiens OX=9606 GN=FYN PE=1 SV=3	868101	27128.2	FYN
822_1	sp|P04792|HSPB1_HUMAN	17.2068	NA	22768.5	LATQSNEITIPVTFESR;LFDQAFGLPR;VPFSLLR;VSLDVNHFAPDELTVK	1;1;1;1	4	5	0.2439	44460;17603;4771;40842;40878	Heat shock protein beta-1 OS=Homo sapiens OX=9606 GN=HSPB1 PE=1 SV=2	8.5869e+06	715575	HSPB1
826_1	sp|Q8NE71|ABCF1_HUMAN	14.5978	NA	95866.5	MEETPTEYLQR;STLLLLLTGK;TFFEELAVEDK;TLLIVSHDQGFLDDVCTDIIHLDAQR	1;1;1;1	4	5	0.0686	27090;27721;13010;24400;61705	ATP-binding cassette sub-family F member 1 OS=Homo sapiens OX=9606 GN=ABCF1 PE=1 SV=2	3.57186e+06	79374.8	ABCF1
811_1	sp|P37802|TAGL2_HUMAN	15.2002	NA	22377.2	DDGLFSGDPNWFPK;ENFQNWLK;QMEQISQFLQAAER;YGINTTDIFQTVDLWEGK	1;1;1;1	4	5	0.2714	34669;13844;37533;37538;49604	Transgelin-2 OS=Homo sapiens OX=9606 GN=TAGLN2 PE=1 SV=3	136148	9724.88	TAGLN2
128_1	sp|P46782|RS5_HUMAN	18.4182	NA	22862.1	QAVDVSPLR;TIAECLADELINAAK;VNQAIWLLCTGAR;WSTDDVQINDISLQDYIAVK	1;1;1;1	4	5	0.2794	10241;36068;31129;54017;54015	40S ribosomal protein S5 OS=Homo sapiens OX=9606 GN=RPS5 PE=1 SV=4	4.8679e+06	486790	RPS5
844_1	sp|P49736|MCM2_HUMAN	16.3355	NA	101832	GLALALFGGEPK;QINIHNLSAFYDSELFR;QLHLNQLIR;QLVAEQVTYQR	1;1;1;1	4	5	0.0542	17996;48849;48850;16351;24682	DNA replication licensing factor MCM2 OS=Homo sapiens OX=9606 GN=MCM2 PE=1 SV=4	5.53534e+06	112966	MCM2
143_1	sp|P09493|TPM1_HUMAN	14.9726	NA	32688.7	AADESER;DEEKMEIQEIQLK;IQLVEEELDR;IQLVEEELDRAQER;KLVIIESDLER;LATALQK;LVIIESDLER;MEIQEIQLK;RIQLVEEELDR	0;1;0;0;1;0;1;1;0	4	5	0.1866	2818;36619;20940;39081;39083;23918;23919;1661;18566;16206;27228	Tropomyosin alpha-1 chain OS=Homo sapiens OX=9606 GN=TPM1 PE=1 SV=2	1.09998e+07	478252	TPM1
653_1	sp|P05387|RLA2_HUMAN	17.4821	NA	11657.8	ILDSVGIEADDDRLNK;LASVPAGGAVAVSAAPGSAAPAAGSAPAAAEEK;NIEDVIAQGIGK;YVASYLLAALGGNSSPSAK	1;1;1;1	4	5	0.6957	40492;59775;59773;21539;43415	60S acidic ribosomal protein P2 OS=Homo sapiens OX=9606 GN=RPLP2 PE=1 SV=1	1.67622e+07	3.35244e+06	RPLP2
399_1	sp|Q07020|RL18_HUMAN	14.8017	NA	21621.1	SQDIYLR;TAVVVGTITDDVR;TNRPPLSLSR;TNSTFNQVVLK	1;1;1;1	4	5	0.2181	7079;25137;16567;21253;21251	60S ribosomal protein L18 OS=Homo sapiens OX=9606 GN=RPL18 PE=1 SV=2	2.70125e+07	3.00139e+06	RPL18
737_1	sp|P10599|THIO_HUMAN	15.1396	NA	11729.7	CMPTFQFFK;MIKPFFHSLSEK;TAFQEALDAAGDK;VGEFSGANK	1;1;1;1	4	5	0.4095	19384;19383;30318;24743;7560	Thioredoxin OS=Homo sapiens OX=9606 GN=TXN PE=1 SV=3	1.36625e+07	1.95179e+06	TXN
756_1	sp|P62244|RS15A_HUMAN	14.9334	NA	14830	FLTVMMK;HGYIGEFEIIDDHR;IVVNLTGR;WQNNLLPSR	1;1;1;1	4	5	0.2923	6184;38221;38225;6272;15988	40S ribosomal protein S15a OS=Homo sapiens OX=9606 GN=RPS15A PE=1 SV=2	1.2671e+07	1.15191e+06	RPS15A
809_1	sp|Q02413|DSG1_HUMAN	15.5713	NA	113676	ALNSMGQDLERPLELR;TMNNFLDREQYGQYALAVR;YQGTILSIDDNLQR;YVMGNNPADLLAVDSR	1;1;1;1	4	5	0.062	43117;53445;53713;36201;39306	Desmoglein-1 OS=Homo sapiens OX=9606 GN=DSG1 PE=1 SV=2	6.02405e+06	154463	DSG1
29_2	sp|P68371|TBB4B_HUMAN	14.5947	NA	49799	ALTVPELTQQMFDAK;EAESCDCLQGFQLTHSLGGGTGSGMGTLLISK;EVDEQMLNVQNK;FPGQLNADLR;FPGQLNADLRK;FWEVISDEHGIDPTGTYHGDSDLQLER;GHYTEGAELVDSVLDVVR;IMNTFSVVPSPK;INVYYNEATGGK;ISEQFTAMFR;LAVNMVPFPR;LHFFMPGFAPLTSR;LTTPTYGDLNHLVSATMSGVTTCLR;MSATFIGNSTAIQELFK;NSSYFVEWIPNNVK;SGPFGQIFRPDNFVFGQSGAGNNWAK;YLTVAAVFR	1;0;0;0;0;1;0;0;1;0;0;0;0;0;0;0;0	3	5	0.5933	37965;37968;38462;63704;63813;63814;29045;29668;16152;16155;16153;16151;16157;21636;21637;62503;45959;45961;24716;24122;24435;20368;21018;17433;17431;16707;35676;36232;59030;43557;38103;38118;38126;60043;60030;60032;60029;12249	Tubulin beta-4B chain OS=Homo sapiens OX=9606 GN=TUBB4B PE=1 SV=1	1.98194e+07	943781	TUBB4B
29_4	sp|P07437|TBB5_HUMAN	14.5947	NA	49639	AILVDLEPGTMDSVR;ALTVPELTQQVFDAK;EAESCDCLQGFQLTHSLGGGTGSGMGTLLISK;EIVHIQAGQCGNQIGAK;EVDEQMLNVQNK;FPGQLNADLR;FPGQLNADLRK;GHYTEGAELVDSVLDVVR;IMNTFSVVPSPK;ISEQFTAMFR;ISVYYNEATGGK;LAVNMVPFPR;LHFFMPGFAPLTSR;LTTPTYGDLNHLVSATMSGVTTCLR;MAVTFIGNSTAIQELFK;MREIVHIQAGQCGNQIGAK;NSSYFVEWIPNNVK;SGPFGQIFRPDNFVFGQSGAGNNWAK;YLTVAAVFR	0;1;0;0;0;0;0;0;0;0;1;0;0;0;1;0;0;0;0	3	5	0.6104	36069;36986;36991;63704;63813;63814;42075;29045;29668;16152;16155;16153;16151;16157;21636;21637;45959;45961;24716;24122;20368;21018;23399;17433;17431;16707;35676;36232;59030;43912;43446;50172;38103;38118;38126;60043;60030;60032;60029;12249	Tubulin beta chain OS=Homo sapiens OX=9606 GN=TUBB PE=1 SV=2	6.32684e+07	3.01278e+06	TUBB
614_1	sp|Q13573|SNW1_HUMAN	9.37262	NA	61456.5	DISEVIALGVPNPR;GLQTVHINENFAK;LAPAQYIR	1;1;1	3	5	0.0653	30328;30332;30331;29999;8385	SNW domain-containing protein 1 OS=Homo sapiens OX=9606 GN=SNW1 PE=1 SV=1	1.56276e+06	45963.6	SNW1
618_1	sp|P08708|RS17_HUMAN	14.5947	NA	15540.4	IAGYVTHLMK;LGNDFHTNK;LLDFGSLSNLQVTQPTVGMNFK	1;1;1	3	5	0.3037	16254;12451;55488;55490;55258	40S ribosomal protein S17 OS=Homo sapiens OX=9606 GN=RPS17 PE=1 SV=2	3.24478e+06	540797	RPS17
594_1	sp|P37108|SRP14_HUMAN	8.68842	NA	14560.8	FQMAYSNLLR;VLLESEQFLTELTR	1;1	2	5	0.1765	20893;37522;37520;37519;37518	Signal recognition particle 14 kDa protein OS=Homo sapiens OX=9606 GN=SRP14 PE=1 SV=2	4.27553e+06	534442	SRP14
1141_1	sp|P62851|RS25_HUMAN	12.241	NA	13733.7	AALQELLSK;AQVIYTR;DKLNNLVLFDK;LNNLVLFDK	1;1;1;1	4	4	0.216	9828;5489;24085;13737	40S ribosomal protein S25 OS=Homo sapiens OX=9606 GN=RPS25 PE=1 SV=1	1.4423e+07	2.40383e+06	RPS25
627_1	sp|Q16891|MIC60_HUMAN	12.2279	NA	83626.3	GIEQAVQSHAVAEEEAR;KVQAAQSEAK;LSQEQVDNFTLDINTAYAR;TSSAETPTIPLGSAVEAIK	1;1;1;1	4	4	0.0858	42098;13039;51703;43505	MICOS complex subunit MIC60 OS=Homo sapiens OX=9606 GN=IMMT PE=1 SV=1	2.54006e+06	49805.1	IMMT
494_1	sp|Q9Y617|SERC_HUMAN	16.6127	NA	40396.8	ALELNMLSLK;FGVIFAGAQK;IINNTENLVR;LPHSVLLEIQK	1;1;1;1	4	4	0.1108	16210;12200;18512;22392	Phosphoserine aminotransferase OS=Homo sapiens OX=9606 GN=PSAT1 PE=1 SV=2	2.96881e+06	109956	PSAT1
832_1	sp|P08865|RSSA_HUMAN	15.772	NA	32833.4	AIVAIENPADVSVISSR;FLAAGTHLGGTNLDFQMEQYIYK;KSDGIYIINLK;LLVVTDPR	1;1;1;1	4	4	0.2	39502;58106;21857;7699	40S ribosomal protein SA OS=Homo sapiens OX=9606 GN=RPSA PE=1 SV=4	1.62222e+07	1.08148e+06	RPSA
834_1	sp|Q14103|HNRPD_HUMAN	15.2931	NA	38410.3	EYFGGFGEVESIELPMDNK;HSEAATAQR;IFVGGLSPDTPEEK;MFIGGLSWDTTK	1;1;1;1	4	4	0.1521	50921;9714;30653;25517	Heterogeneous nuclear ribonucleoprotein D0 OS=Homo sapiens OX=9606 GN=HNRNPD PE=1 SV=1	7.53664e+06	502443	HNRNPD
22_1	sp|Q12931|TRAP1_HUMAN	17.4469	NA	80059.7	AQLLQPTLEINPR;FFEDYGLFMR;GVVDSEDIPLNLSR;YESSALPSGQLTSLSEYASR	1;1;1;1	4	4	0.081	30800;24279;31547;50588	Heat shock protein 75 kDa, mitochondrial OS=Homo sapiens OX=9606 GN=TRAP1 PE=1 SV=3	2.21528e+07	461516	TRAP1
29_1	sp|Q9BUF5|TBB6_HUMAN	17.3768	NA	49825	ALTVPELTQQMFDAR;FPGQLNADLR;FPGQLNADLRK;IMNTFSVMPSPK;LAVNMVPFPR;LHFFMPGFAPLTSR;MASTFIGNSTAIQELFK;MASTFIGNSTAIQELFKR;NSSYFVEWIPNNVK;YLTVATVFR	1;0;0;0;0;0;1;1;0;1	4	4	0.2309	38838;16152;16155;16153;16151;16157;21636;21637;25351;17433;17431;16707;35676;36232;43114;47577;38103;38118;38126;13450	Tubulin beta-6 chain OS=Homo sapiens OX=9606 GN=TUBB6 PE=1 SV=1	7.8119e+06	355086	TUBB6
456_1	sp|P27816|MAP4_HUMAN	12.6718	NA	120930	KPESNAVTK;TTTAAAVASTGPSSR;TTTLSGTAPAAGVVPSR;VALSSETEVALAR	1;1;1;1	4	4	0.0469	9858;26384;34314;25138	Microtubule-associated protein 4 OS=Homo sapiens OX=9606 GN=MAP4 PE=1 SV=3	4.58887e+06	69528.3	MAP4
401_1	sp|P38159|RBMX_HUMAN	15.7524	NA	42306.3	DSYGGPPR;GFAFVTFESPADAK;LFIGGLNTETNEK;VEQATKPSFESGR	1;1;1;1	4	4	0.1228	5388;30576;28629;28617	RNA-binding motif protein, X chromosome OS=Homo sapiens OX=9606 GN=RBMX PE=1 SV=3	6.69937e+06	203011	RBMX
780_1	sp|Q02241|KIF23_HUMAN	15.2654	NA	109990	ALLQEFDNAVLSK;EAGNINQSLMTLR;LVQAPLDADGDNVLQEK;STEEAFEVFWR	1;1;1;1	4	4	0.0563	29117;29677;42139;27252	Kinesin-like protein KIF23 OS=Homo sapiens OX=9606 GN=KIF23 PE=1 SV=3	3.00091e+07	545620	KIF23
151_1	sp|Q5SW79|CE170_HUMAN	15.5213	NA	175187	HQDQAVTSSAHHR;IPEQTYITLK;STGSATSLASQGER;VFDESLNFR	1;1;1;1	4	4	0.029	30084;19415;25346;15935	Centrosomal protein of 170 kDa OS=Homo sapiens OX=9606 GN=CEP170 PE=1 SV=1	1.13661e+06	11143.2	CEP170
726_1	sp|P78346|RPP30_HUMAN	13.3996	NA	29302.7	GPYDVANLGLLFGLSESDAK;LPFYFK;LYDVVAVFPK;TAFGIISTVK	1;1;1;1	4	4	0.1716	48837;4129;17039;12166	Ribonuclease P protein subunit p30 OS=Homo sapiens OX=9606 GN=RPP30 PE=1 SV=1	3.9093e+06	229959	RPP30
453_1	sp|P55084|ECHB_HUMAN	13.7523	NA	51261.5	EAALGAGFSDK;LAAAFAVSR;LVMAAANR;TPFLLSGTSYK	1;1;1;1	4	4	0.0823	13285;7487;5309;19726	Trifunctional enzyme subunit beta, mitochondrial OS=Homo sapiens OX=9606 GN=HADHB PE=1 SV=3	6.80632e+06	234701	HADHB
987_1	sp|P40429|RL13A_HUMAN	13.8075	NA	23562.4	CEGINISGNFYR;GPYHFR;LAHEVGWK;MVVPAALK	1;1;1;1	4	4	0.1675	28390;2796;8596;4642	60S ribosomal protein L13a OS=Homo sapiens OX=9606 GN=RPL13A PE=1 SV=2	8.54592e+06	502701	RPL13A
620_1	sp|P81605|DCD_HUMAN	14.0302	NA	11276.8	DAVEDLESVGK;ENAGEDPGLAR;GAVHDVKDVLDSVL;LGKDAVEDLESVGK	1;1;1;1	4	4	0.3545	17493;16027;29833;29564	Dermcidin OS=Homo sapiens OX=9606 GN=DCD PE=1 SV=2	6.52703e+06	815879	DCD
154_1	sp|Q14573|ITPR3_HUMAN	12.1059	NA	303912	GGEGPLVR;HVQYLDFLHTVIK;MMEILR;TDSFVPR	1;1;1;1	4	4	0.0127	3063;35392;3355;4356	Inositol 1,4,5-trisphosphate receptor type 3 OS=Homo sapiens OX=9606 GN=ITPR3 PE=1 SV=2	3.39072e+06	23224.1	ITPR3
1121_1	sp|Q9NV79|PCMD2_HUMAN	14.4793	NA	41046	ADYYLEEFKENAYK;METIVFLDKEVFASR;VLSLPLPDPLK;YYLLYYR	1;1;1;1	4	4	0.1302	40791;40879;18795;12771	Protein-L-isoaspartate O-methyltransferase domain-containing protein 2 OS=Homo sapiens OX=9606 GN=PCMTD2 PE=1 SV=2	1.12353e+06	51069.7	PCMTD2
815_1	sp|O43813|LANC1_HUMAN	13.6999	NA	45253.6	ELLQQMER;IPQSHIQQICETILTSGENLAR;LIHLNK;SLAEGYFDAAGR	1;1;1;1	4	4	0.1203	12495;56686;1444;21518	Glutathione S-transferase LANCL1 OS=Homo sapiens OX=9606 GN=LANCL1 PE=1 SV=1	2.88771e+06	144385	LANCL1
455_1	sp|Q9UMS4|PRP19_HUMAN	17.3768	NA	55146.3	ALQDEWDAVMLHSFTLR;SSEQILATLK;TLQLDNNFEVK;VTSVVFHPSQDLVFSASPDATIR	1;1;1;1	4	4	0.121	48005;14325;24159;56219	Pre-mRNA-processing factor 19 OS=Homo sapiens OX=9606 GN=PRPF19 PE=1 SV=1	4.16728e+06	219330	PRPF19
1062_1	sp|P08243|ASNS_HUMAN	13.8829	NA	64328.6	DTYGVRPLFK;ILFNNAVK;LAVVDPLFGMQPIR;TTAAHGLELR	1;1;1;1	4	4	0.0749	18942;7941;33196;13415	Asparagine synthetase [glutamine-hydrolyzing] OS=Homo sapiens OX=9606 GN=ASNS PE=1 SV=4	6.72119e+06	186700	ASNS
693_1	sp|P62280|RS11_HUMAN	12.4963	NA	18419	EAIEGTYIDKK;NIGLGFK;VLLGETGK;VLLGETGKEK	1;1;1;1	4	4	0.1772	21953;1797;4221;13642	40S ribosomal protein S11 OS=Homo sapiens OX=9606 GN=RPS11 PE=1 SV=3	1.04225e+07	1.04225e+06	RPS11
152_1	sp|O75695|XRP2_HUMAN	14.1278	NA	39615.5	DYMFSGLKDETVGR;GFFLVQTK;KLIDEMVGK;MFVSESK	1;1;1;1	4	4	0.1086	35559;8603;12026;4573	Protein XRP2 OS=Homo sapiens OX=9606 GN=RP2 PE=1 SV=4	5.69934e+06	299965	RP2
171_1	sp|P30101|PDIA3_HUMAN	16.3264	NA	56746.7	LAPEYEAAATR;LNFAVASR;TADGIVSHLK;YGVSGYPTLK	1;1;1;1	4	4	0.0772	18768;6486;12272;14060	Protein disulfide-isomerase A3 OS=Homo sapiens OX=9606 GN=PDIA3 PE=1 SV=4	1.39699e+07	436558	PDIA3
573_1	sp|P59998|ARPC4_HUMAN	13.7751	NA	19654.3	AENFFILR;ELLLQPVTISR;IVAEEFLK;VLIEGSINSVR	1;1;1;1	4	4	0.2262	11182;22078;8967;18570	Actin-related protein 2/3 complex subunit 4 OS=Homo sapiens OX=9606 GN=ARPC4 PE=1 SV=3	1.33143e+07	1.02418e+06	ARPC4
848_1	sp|Q9Y3F4|STRAP_HUMAN	17.4821	NA	38414	QGDTGDWIGTFLGHK;TVDFTQDSNYLLTGGQDK;VWDAVSGDELMTLAHK;YDYNSGEELESYK	1;1;1;1	4	4	0.1771	36057;47251;40440;34741	Serine-threonine kinase receptor-associated protein OS=Homo sapiens OX=9606 GN=STRAP PE=1 SV=1	2.89003e+06	131365	STRAP
428_1	sp|P40939|ECHA_HUMAN	15.2941	NA	82946.9	ADMVIEAVFEDLSLK;LTAYAMTIPFVR;TLQEVTQLSQEAQR;TVLGTPEVLLGALPGAGGTQR	1;1;1;1	4	4	0.0813	37570;26555;36036;47391	Trifunctional enzyme subunit alpha, mitochondrial OS=Homo sapiens OX=9606 GN=HADHA PE=1 SV=2	4.61446e+06	104874	HADHA
95_1	sp|P42167|LAP2B_HUMAN	14.039	NA	50639.5	GGPLQALTR;HASPILPITEFSDIPR;PEFLEDPSVLTK;YGVNPGPIVGTTR	1;1;1;1	4	4	0.1101	7696;41158;26284;24544	Lamina-associated polypeptide 2, isoforms beta/gamma OS=Homo sapiens OX=9606 GN=TMPO PE=1 SV=2	2.78935e+07	1.11574e+06	TMPO
555_1	sp|P41091|IF2G_HUMAN	12.0402	NA	51077.2	IVSLFAEHNDLQYAAPGGLIGVGTK;LTPLSHEVISR;NEVLMVNIGSLSTGGR;VGQEIEVRPGIVSK	1;1;1;1	4	4	0.1398	57503;21308;36560;31459	Eukaryotic translation initiation factor 2 subunit 3 OS=Homo sapiens OX=9606 GN=EIF2S3 PE=1 SV=3	1.59008e+06	66253.4	EIF2S3
422_1	sp|Q9H3U1|UN45A_HUMAN	17.3768	NA	103011	ALIPLALEGTDVGQTK;DNALTLLIK;LLDMGETDLMLAALR;VFLALVEEVEDR	1;1;1;1	4	4	0.0551	35849;10854;37506;27953	Protein unc-45 homolog A OS=Homo sapiens OX=9606 GN=UNC45A PE=1 SV=1	2.1489e+07	352278	UNC45A
651_1	sp|O75083|WDR1_HUMAN	15.9038	NA	66151.9	AHDGGIYAISWSPDSTHLLSASGDK;GNNFLYTNGK;LYSILGTTLKDEGK;NIDNPALADIYTEHAHQVVVAK	1;1;1;1	4	4	0.1172	57678;15978;32501;55373	WD repeat-containing protein 1 OS=Homo sapiens OX=9606 GN=WDR1 PE=1 SV=4	7.95265e+06	214937	WDR1
187_1	sp|Q08J23|NSUN2_HUMAN	16.0429	NA	86415.8	DGQWFTDWDAVPHSR;ILLTQENPFFR;LAQEGIYTLYPFINSR;WTTLNSLQLHGLQLR	1;1;1;1	4	4	0.0743	41888;26396;43886;40725	RNA cytosine C(5)-methyltransferase NSUN2 OS=Homo sapiens OX=9606 GN=NSUN2 PE=1 SV=2	5.18411e+06	108002	NSUN2
918_1	sp|P55196|AFAD_HUMAN	16.0192	NA	206676	GILVFQLK;ITLDAQDVLAHLVQMAFK;TQDASGPELILPASIEFR;VSSTATTQDVIETLAEK	1;1;1;1	4	4	0.0334	7923;47557;45552;41153	Afadin OS=Homo sapiens OX=9606 GN=AFDN PE=1 SV=3	1.35225e+06	13257.3	AFDN
487_1	sp|Q01780|EXOSX_HUMAN	10.402	NA	100768	DFGLYVVNMFDTHQAAR;NQQPVLPAGLQVPK;TEDFIIDTLELR;VFHGADSDIEWLQK	1;1;1;1	4	4	0.0644	46739;30664;29752;36485	Exosome component 10 OS=Homo sapiens OX=9606 GN=EXOSC10 PE=1 SV=2	3.1185e+06	50298.3	EXOSC10
483_1	sp|Q92747|ARC1A_HUMAN	11.0452	NA	41542.7	DGVWKPTLVILR;FAVGSGAR;LAWVSHDSTVSVADASK;WSPLENK	1;1;1;1	4	4	0.1189	27117;2359;40487;6320	Actin-related protein 2/3 complex subunit 1A OS=Homo sapiens OX=9606 GN=ARPC1A PE=1 SV=2	7.55847e+06	328629	ARPC1A
359_3	sp|P62136|PP1A_HUMAN	17.3768	NA	37487.8	AHQVVEDGYEFFAK;EIFLSQPILLELEAPLK;HDLDLICR;ICGDIHGQYYDLLR;IFCCHGGLSPDLQSMEQIR;IKYPENFFLLR;IYGFYDECK;LFEYGGFPPESNYLFLGDYVDR;LLEVQGSRPGK;LNLDSIIGR;NVQLTENEIR;QSLETICLLLAYK;TFTDCFNCLPIAAIVDEK;YGQFSGLNPGGRPITPPR;YPENFFLLR	0;0;0;0;0;0;0;0;1;1;1;0;0;1;0	4	4	0.5848	36306;45806;12295;38908;52991;52736;28778;28777;18877;57861;57863;57883;18436;10848;19829;32393;49938;44711;19067;19064	Serine/threonine-protein phosphatase PP1-alpha catalytic subunit OS=Homo sapiens OX=9606 GN=PPP1CA PE=1 SV=1	1.62725e+07	856446	PPP1CA
735_1	sp|Q13283|G3BP1_HUMAN	16.7712	NA	52132.1	FMQTFVLAPEGSVANK;FYVHNDIFR;LPNFGFVVFDDSEPVQK;QYYTLLNQAPDMLHR	1;1;1;1	4	4	0.1223	39433;19590;45376;43249	Ras GTPase-activating protein-binding protein 1 OS=Homo sapiens OX=9606 GN=G3BP1 PE=1 SV=1	3.36872e+07	1.40363e+06	G3BP1
82_1	sp|Q9UHX1|PUF60_HUMAN	10.0742	NA	59837.6	QAFAPFGPIK;QGEEEDAEIIVK;SVFEAFGK;VIIYQEK	1;1;1;1	4	4	0.0662	13731;25682;6712;7028	Poly(U)-binding-splicing factor PUF60 OS=Homo sapiens OX=9606 GN=PUF60 PE=1 SV=1	6.98729e+06	249546	PUF60
637_1	sp|P33992|MCM5_HUMAN	11.6222	NA	82233.2	AGITTTLNSR;IAEALSK;LQPFATEADVEEALR;TGFTFK	1;1;1;1	4	4	0.0518	12059;1228;37866;55	DNA replication licensing factor MCM5 OS=Homo sapiens OX=9606 GN=MCM5 PE=1 SV=5	5.0775e+06	108032	MCM5
254_1	sp|Q86W92|LIPB1_HUMAN	12.6303	NA	113952	LDFNWVTR;LDLMAEISNLK;SVDLAEYAPNLR;WLDDIGLPQYK	1;1;1;1	4	4	0.0415	12660;21088;25197;25198	Liprin-beta-1 OS=Homo sapiens OX=9606 GN=PPFIBP1 PE=1 SV=2	5.31022e+06	93161.8	PPFIBP1
1014_1	sp|P49368|TCPG_HUMAN	13.5114	NA	60495.3	AVAQALEVIPR;ELGIWEPLAVK;GISDLAQHYLMR;IVLLDSSLEYK	1;1;1;1	4	4	0.0826	17735;21446;27371;22506	T-complex protein 1 subunit gamma OS=Homo sapiens OX=9606 GN=CCT3 PE=1 SV=4	4.05558e+06	109610	CCT3
552_1	sp|Q14257|RCN2_HUMAN	19.4596	NA	36853.6	EALLGVQEDVDEYVK;VIDFDENTALDDAEEESFR;VIDFDENTALDDAEEESFRK;WDPTANEDPEWILVEK	1;1;1;1	4	4	0.1609	38426;52049;54314;45470	Reticulocalbin-2 OS=Homo sapiens OX=9606 GN=RCN2 PE=1 SV=1	0	0	RCN2
652_1	sp|P35606|COPB2_HUMAN	17.3768	NA	102422	DNNQFASASLDR;GSNNVALGYDEGSIIVK;IAYQLAVEAESEQK;LPEAAFLAR	1;1;1;1	4	4	0.0574	24783;39346;34038;10368	Coatomer subunit beta' OS=Homo sapiens OX=9606 GN=COPB2 PE=1 SV=2	4.80651e+06	94245.3	COPB2
602_1	sp|P61163|ACTZ_HUMAN	16.827	NA	42586.9	AGFAGDQIPK;DQLQTFSEEHPVLLTEAPLNPR;TLFSNIVLSGGSTLFK;VMAGALEGDIFIGPK	1;1;1;1	4	4	0.1676	10947;57028;37710;31747	Alpha-centractin OS=Homo sapiens OX=9606 GN=ACTR1A PE=1 SV=1	3.95809e+06	172091	ACTR1A
143_2	sp|P06753|TPM3_HUMAN	13.1533	NA	32929.8	AADAEAEVASLNR;AADAEAEVASLNRR;AADESER;EDKYEEEIK;IQLVEEELDR;IQLVEEELDRAQER;KLVIIEGDLER;LATALQK;LVIIEGDLER;RIQLVEEELDR	1;1;0;0;0;0;1;0;1;0	4	4	0.2175	23981;30069;2818;18379;20940;39081;39083;22717;1661;17274;27228	Tropomyosin alpha-3 chain OS=Homo sapiens OX=9606 GN=TPM3 PE=1 SV=2	7.98254e+07	3.32606e+06	TPM3
30_1	sp|Q99460|PSMD1_HUMAN	15.5713	NA	105769	AAVESLGFILFR;NAQAIEDMVGYAQETQHEK;QDVYDLLK;VSTAVLSITAK	1;1;1;1	4	4	0.0525	24230;50941;10566;14330	26S proteasome non-ATPase regulatory subunit 1 OS=Homo sapiens OX=9606 GN=PSMD1 PE=1 SV=2	1.8394e+06	36787.9	PSMD1
585_1	sp|P62829|RL23_HUMAN	15.4752	NA	14856.1	GSAITGPVAK;ISLGLPVGAVINCADNTGAK;LPAAGVGDMVMATVK;NLYIISVK	1;1;1;1	4	4	0.3786	7280;46279;29563;9015	60S ribosomal protein L23 OS=Homo sapiens OX=9606 GN=RPL23 PE=1 SV=1	4.03979e+07	4.03979e+06	RPL23
314_1	sp|Q6PKG0|LARP1_HUMAN	13.7793	NA	123434	FWAFLK;LFGAPEPSTIAR;VQALTTDISLIFAALK;VVEIVDEK	1;1;1;1	4	4	0.0383	4033;21629;38355;8336	La-related protein 1 OS=Homo sapiens OX=9606 GN=LARP1 PE=1 SV=2	4.37695e+06	65327.7	LARP1
730_1	sp|O00459|P85B_HUMAN	12.7151	NA	81494.9	AALQALGVAEGGER;ALGATFGPLLLR;ERPEDLELLPGDVLVVSR;LVEAIER	1;1;1;1	4	4	0.0701	24982;20359;48113;4689	Phosphatidylinositol 3-kinase regulatory subunit beta OS=Homo sapiens OX=9606 GN=PIK3R2 PE=1 SV=2	2.59993e+06	54165.3	PIK3R2
449_1	sp|P62314|SMD1_HUMAN	11.5055	NA	13273.4	LSHETVTIELK;NGTQVHGTITGVDVSMNTHLK;NREPVQLETLSIR;YFILPDSLPLDTLLVDVEPK	1;1;1;1	4	4	0.5462	22116;51926;33166;53422	Small nuclear ribonucleoprotein Sm D1 OS=Homo sapiens OX=9606 GN=SNRPD1 PE=1 SV=1	2.1018e+06	420361	SNRPD1
74_1	sp|Q15459|SF3A1_HUMAN	12.7667	NA	88830.5	FNFLNPNDPYHAYYR;IGLLDPR;LQYEGIFIK;QFLTQLMQK	1;1;1;1	4	4	0.0504	45162;3041;15246;16415	Splicing factor 3A subunit 1 OS=Homo sapiens OX=9606 GN=SF3A1 PE=1 SV=1	5.10727e+06	127682	SF3A1
1090_1	sp|Q14498|RBM39_HUMAN	16.1843	NA	59342.7	DLEEFFSTVGK;GIAYVEFVDVSSVPLAIGLTGQR;LYVGSLHFNITEDMLR;VLGVPIIVQASQAEK	1;1;1;1	4	4	0.1226	22182;55011;44521;33040	RNA-binding protein 39 OS=Homo sapiens OX=9606 GN=RBM39 PE=1 SV=2	1.34691e+06	51804.4	RBM39
632_1	sp|Q14671|PUM1_HUMAN	11.3443	NA	126395	CVTHASR;GIFLGDQWR;SASSASSLFSPSSTLFSSSR;YISAAPGAEAK	1;1;1;1	4	4	0.0396	4708;14380;47002;13801	Pumilio homolog 1 OS=Homo sapiens OX=9606 GN=PUM1 PE=1 SV=3	2.43737e+08	5.53949e+06	PUM1
589_1	sp|Q9BPX3|CND3_HUMAN	18.4182	NA	114262	APIVTVGVNNDPADVR;FSEGNILELLHR;LLSDFLDSEVSELR;TQIVTEIISEIR	1;1;1;1	4	4	0.0532	36237;28312;35741;27315	Condensin complex subunit 3 OS=Homo sapiens OX=9606 GN=NCAPG PE=1 SV=1	5.21741e+06	100335	NCAPG
934_1	sp|Q9Y224|RTRAF_HUMAN	14.5554	NA	28050.7	AGVMALANLLQIQR;INEAIVAVQAIIADPK;NFIVWLEDQK;QEAIDWLLGLAVR	1;1;1;1	4	4	0.2172	30981;37128;23012;30472	RNA transcription, translation and transport factor protein OS=Homo sapiens OX=9606 GN=RTRAF PE=1 SV=1	1.04139e+06	57855.1	RTRAF
284_1	sp|O00410|IPO5_HUMAN	18.4182	NA	123550	FLFDSVSSQNVGLR;ITFLLQAIR;VIAALLQTMEDQGNQR;VSDILHSIFSSYK	1;1;1;1	4	4	0.0474	33662;13687;40949;30902	Importin-5 OS=Homo sapiens OX=9606 GN=IPO5 PE=1 SV=4	2.86008e+06	52001.4	IPO5
839_1	sp|P62277|RS13_HUMAN	12.5162	NA	17211.7	GLTPSQIGVILR;KGLTPSQIGVILR;LTSDDVKEQIYK;SVPTWLK	1;1;1;1	4	4	0.2119	21403;26542;28726;4728	40S ribosomal protein S13 OS=Homo sapiens OX=9606 GN=RPS13 PE=1 SV=2	7.20151e+06	654683	RPS13
569_1	sp|O43592|XPOT_HUMAN	12.4327	NA	109893	ANVEAIMLAVMK;QMNPFIEDILNR;VLVTVIQGAVEYPDPIAQK;YSELTTVQQQLIR	1;1;1;1	4	4	0.0582	22904;30677;48206;34050	Exportin-T OS=Homo sapiens OX=9606 GN=XPOT PE=1 SV=2	1.26439e+06	29404.3	XPOT
410_1	sp|Q9BR76|COR1B_HUMAN	13.7466	NA	54200.2	AGEAGKLEEVMQELR;NDQCYEDIR;VGIIAWHPTAR;VTWDSTFCAVNPK	1;1;1;1	4	4	0.0982	36975;19665;20038;31993	Coronin-1B OS=Homo sapiens OX=9606 GN=CORO1B PE=1 SV=1	1.29369e+06	56247.5	CORO1B
169_1	sp|P27708|PYR1_HUMAN	17.3768	NA	242829	DQMSHLFNVAHTLR;LALGIPLPELR;LGGAVLSFSEATSSVQK;LSLDDLLQR	1;1;1;1	4	4	0.0229	37234;18796;37598;13581	CAD protein OS=Homo sapiens OX=9606 GN=CAD PE=1 SV=3	2.80217e+06	25946	CAD
744_1	sp|P40925|MDHC_HUMAN	17.3768	NA	36403	DLDVAILVGSMPR;EVGVYEALKDDSWLK;FVEGLPINDFSR;NVIIWGNHSSTQYPDVNHAK	1;1;1;1	4	4	0.1796	26682;39785;26985;53293	Malate dehydrogenase, cytoplasmic OS=Homo sapiens OX=9606 GN=MDH1 PE=1 SV=4	2.07598e+07	943626	MDH1
538_1	sp|P12004|PCNA_HUMAN	14.5933	NA	28750.3	AEDNADTLALVFEAPNQEK;LSQTSNVDKEEEAVTIEMNEPVQLTFALR;MPSGEFAR;YYLAPK	1;1;1;1	4	4	0.2375	49015;63583;7065;2013	Proliferating cell nuclear antigen OS=Homo sapiens OX=9606 GN=PCNA PE=1 SV=1	7.04627e+06	391459	PCNA
584_1	sp|O95347|SMC2_HUMAN	14.056	NA	135572	ALEEELAGLK;EGMFNNANVLFK;ILTTIEDLDQKK;SYESQIEVMAAEVAK	1;1;1;1	4	4	0.0409	13576;26573;27886;36814	Structural maintenance of chromosomes protein 2 OS=Homo sapiens OX=9606 GN=SMC2 PE=1 SV=2	1.56129e+07	208173	SMC2
789_1	sp|Q9HCE1|MOV10_HUMAN	15.7982	NA	113599	ETGDPGGQLVLAGDPR;FVDGLTFK;TVTLVEAIK;VLITTLITAGR	1;1;1;1	4	4	0.0439	34131;8189;9879;17333	Helicase MOV-10 OS=Homo sapiens OX=9606 GN=MOV10 PE=1 SV=2	1.94461e+06	32410.2	MOV10
612_1	sp|P30876|RPB2_HUMAN	14.4693	NA	133811	GPIQILNR;ITSQIFIGPTYYQR;LTFASTLSHLR;QEVPIIIVFR	1;1;1;1	4	4	0.0366	7633;37808;21056;19749	DNA-directed RNA polymerase II subunit RPB2 OS=Homo sapiens OX=9606 GN=POLR2B PE=1 SV=1	4.32345e+06	63580.1	POLR2B
1001_1	sp|P46937|YAP1_HUMAN	16.2287	NA	54427.5	AHSSPASLQLGAVSPGTLTPTGVVSGPAATPTAQHLR;DESTDSGLSMSSYSVPR;QASTDAGTAGALTPQHVR;TANVPQTVPMR	1;1;1;1	4	4	0.1647	64690;41920;40742;19728	Transcriptional coactivator YAP1 OS=Homo sapiens OX=9606 GN=YAP1 PE=1 SV=2	1.24758e+07	623792	YAP1
327_1	sp|P40926|MDHM_HUMAN	11.5758	NA	35480.7	ANTFVAELK;IFGVTTLDIVR;LTLYDIAHTPGVAADLSHIETK	1;1;1	3	4	0.1243	10537;20543;20544;54653	Malate dehydrogenase, mitochondrial OS=Homo sapiens OX=9606 GN=MDH2 PE=1 SV=3	7.76707e+06	323628	MDH2
343_1	sp|P83731|RL24_HUMAN	11.4399	NA	17767.9	AITGASLADIMAK;CESAFLSK;VFQFLNAK	1;1;1	3	4	0.1847	21751;22419;8653;9606	60S ribosomal protein L24 OS=Homo sapiens OX=9606 GN=RPL24 PE=1 SV=1	1.34496e+07	1.34496e+06	RPL24
967_1	sp|P26447|S10A4_HUMAN	12.5119	NA	11720.7	ALDVMVSTFHK;ELPSFLGK;LMSNLDSNR	1;1;1	3	4	0.2772	21120;6938;13272;12600	Protein S100-A4 OS=Homo sapiens OX=9606 GN=S100A4 PE=1 SV=1	1.41328e+07	2.35546e+06	S100A4
155_2	sp|Q9Y6M4|KC1G3_HUMAN	14.5947	NA	51355.9	APQLHLEYR;GSLPWQGLK;GTGSSSSGVLMVGPNFR;RLDFFEKPDYDYLR;TQQVIHIIDFGLAK	0;0;1;1;1	3	4	0.1409	15949;10282;36747;43647;43646;34210	Casein kinase I isoform gamma-3 OS=Homo sapiens OX=9606 GN=CSNK1G3 PE=1 SV=2	345180	11902.8	CSNK1G3
425_1	sp|P08134|RHOC_HUMAN	10.7788	NA	21992.3	EVFEMATR;QVELALWDTAGQEDYDR;TCLLIVFSK	1;1;1	3	4	0.1762	10162;47436;47435;13934	Rho-related GTP-binding protein RhoC OS=Homo sapiens OX=9606 GN=RHOC PE=1 SV=1	1.68476e+07	1.5316e+06	RHOC
156_1	sp|P42677|RS27_HUMAN	11.1543	NA	9454.84	DLLHPSPEEEK;LTEGCSFR;LVQSPNSYFMDVK	1;1;1	3	4	0.381	23065;9668;32086;32672	40S ribosomal protein S27 OS=Homo sapiens OX=9606 GN=RPS27 PE=1 SV=3	6.28623e+06	1.25725e+06	RPS27
898_1	sp|P52701|MSH6_HUMAN	12.7891	NA	152689	IIDFLSALEGFK;IIGIMEEVADGFK;LANLINAEER	1;1;1	3	4	0.0257	25400;28084;28083;16654	DNA mismatch repair protein Msh6 OS=Homo sapiens OX=9606 GN=MSH6 PE=1 SV=2	30246084	387770	MSH6
212_2	sp|P31946|1433B_HUMAN	13.2847	NA	28064.8	DSTLIMQLLR;EKIEAELQDICNDVLELLDK;EMQPTHPIR;QTTVSNSQQAYQEAFEISK;YLSEVASGDNK	0;1;0;1;1	3	4	0.2805	18709;19406;19411;18711;54947;15146;50899;50883;18382	14-3-3 protein beta/alpha OS=Homo sapiens OX=9606 GN=YWHAB PE=1 SV=3	1.71105e+06	100650	YWHAB
235_1	sp|P12931|SRC_HUMAN	11.611	NA	59797	DAWEIPR;GSLLDFLK;LFGGFNSSDTVTSPQR;LIEDNEYTAR;LPQLVDMAAQIASGMAYVER;TQFNSLQQLVAYYSK	0;0;1;0;1;1	3	4	0.1418	6773;7024;38605;20129;50973;50993;41046	Proto-oncogene tyrosine-protein kinase Src OS=Homo sapiens OX=9606 GN=SRC PE=1 SV=3	6.68082e+06	247438	SRC
214_1	sp|Q12797|ASPH_HUMAN	10.8116	NA	85809.4	GAIETYQEVASLPDVPADLLK;VLIFDDSFEHEVWQDASSFR;VYEEVLSVTPNDGFAK	1;1;1	3	4	0.0752	52361;55514;40301;40303	Aspartyl/asparaginyl beta-hydroxylase OS=Homo sapiens OX=9606 GN=ASPH PE=1 SV=3	8.33765e+06	231601	ASPH
619_1	sp|Q99959|PKP2_HUMAN	10.9218	NA	97354.8	IQEQVQQTLAR;NLVFEDNDNKLEVAELNGVPR;SQAGHTLHHQESR	1;1;1	3	4	0.0511	23872;23902;54934;30604	Plakophilin-2 OS=Homo sapiens OX=9606 GN=PKP2 PE=1 SV=2	1.5604e+06	28370.9	PKP2
369_1	sp|P53992|SC24C_HUMAN	12.5119	NA	118249	AVITSLLDQIPEMFADTR;SPVESTTEPPAVR;VVGFDAVMR	1;1;1	3	4	0.0366	47741;47745;26068;10564	Protein transport protein Sec24C OS=Homo sapiens OX=9606 GN=SEC24C PE=1 SV=3	4.8174e+06	107053	SEC24C
997_1	sp|Q8IWX8|CHERP_HUMAN	10.896	NA	103637	ELLAALQK;LLQLWEK;QEQVTAAVAHAVEQQMQK	1;1;1	3	4	0.036	6761;8310;47096;47095	Calcium homeostasis endoplasmic reticulum protein OS=Homo sapiens OX=9606 GN=CHERP PE=1 SV=3	1.49762e+06	42789	CHERP
926_1	sp|P09429|HMGB1_HUMAN	12.5119	NA	24878.2	IKGEHPGLSIGDVAK;KHPDASVNFSEFSK;LGEMWNNTAADDKQPYEK	1;1;1	3	4	0.2186	31862;34607;34638;49850	High mobility group protein B1 OS=Homo sapiens OX=9606 GN=HMGB1 PE=1 SV=3	77734.6	7066.78	HMGB1
326_1	sp|P62888|RL30_HUMAN	11.4786	NA	12775.7	KSEIEYYAMLAK;TGVHHYSGNNIELGTACGK;VCTLAIIDPGDSDIIR	1;1;1	3	4	0.4087	29012;29647;47593;39990	60S ribosomal protein L30 OS=Homo sapiens OX=9606 GN=RPL30 PE=1 SV=2	5.59759e+06	699699	RPL30
77_1	sp|P33176|KINH_HUMAN	12.7891	NA	109617	FQGEDTVVIASKPYAFDR;ISFLENNLEQLTK;NTIQWLENELNR	1;1;1	3	4	0.0447	48274;32893;32158;32159	Kinesin-1 heavy chain OS=Homo sapiens OX=9606 GN=KIF5B PE=1 SV=1	4.82681e+06	75418.9	KIF5B
706_1	sp|P63173|RL38_HUMAN	9.72982	NA	8212.73	IEEIKDFLLTAR;YLYTLVITDKEK	1;1	2	4	0.3429	29123;29125;30550;30547	60S ribosomal protein L38 OS=Homo sapiens OX=9606 GN=RPL38 PE=1 SV=2	6.79954e+07	2.26651e+07	RPL38
523_1	sp|Q9Y277|VDAC3_HUMAN	7.87431	NA	30639.3	LTLDTIFVPNTGK;LTLSALIDGK	1;1	2	4	0.0813	27963;11953;11950;11948	Voltage-dependent anion-selective channel protein 3 OS=Homo sapiens OX=9606 GN=VDAC3 PE=1 SV=1	1.44186e+06	80103.3	VDAC3
643_1	sp|P11177|ODPB_HUMAN	7.09719	NA	39208	DFLIPIGK;IMEGPAFNFLDAPAVR	1;1	2	4	0.0669	7370;39696;39698;39700	Pyruvate dehydrogenase E1 component subunit beta, mitochondrial OS=Homo sapiens OX=9606 GN=PDHB PE=1 SV=3	2.35796e+06	130998	PDHB
381_1	sp|O00303|EIF3F_HUMAN	11.0829	NA	37540.2	AYVSTLMGVPGR;IGVDLIMK;VIGLSSDLQQVGGASAR	1;1;1	3	3	0.1036	21243;6884;36924	Eukaryotic translation initiation factor 3 subunit F OS=Homo sapiens OX=9606 GN=EIF3F PE=1 SV=1	4.97933e+06	311208	EIF3F
751_1	sp|Q16352|AINX_HUMAN	10.9836	NA	55357.4	FANLNEQAAR;FAVFIEK;QILELEER	1;1;1	3	3	0.0501	16285;5573;11902	Alpha-internexin OS=Homo sapiens OX=9606 GN=INA PE=1 SV=2	1.07881e+07	299670	INA
1162_1	sp|P05198|IF2A_HUMAN	9.52779	NA	36089.4	TEGLSVLSQAMAVIK;TVYSILR;YVMTTTTLER	1;1;1	3	3	0.1016	32812;5521;19775	Eukaryotic translation initiation factor 2 subunit 1 OS=Homo sapiens OX=9606 GN=EIF2S1 PE=1 SV=3	1.39218e+06	63280.9	EIF2S1
330_1	sp|E9PAV3|NACAM_HUMAN	11.9896	NA	205295	IEDLSQQAQLAAAEK;NILFVITKPDVYK;SPASDTYIVFGEAK	1;1;1	3	3	0.0202	35458;32935;30487	Nascent polypeptide-associated complex subunit alpha, muscle-specific form OS=Homo sapiens OX=9606 GN=NACA PE=1 SV=1	2.90612e+06	27160	NACA
876_1	sp|Q9Y262|EIF3L_HUMAN	11.9682	NA	66684.4	IDESIHLQLR;VFSDEVQQQAQLSTIR;VYEIQDIYENSWTK	1;1;1	3	3	0.0709	20146;42868;40970	Eukaryotic translation initiation factor 3 subunit L OS=Homo sapiens OX=9606 GN=EIF3L PE=1 SV=1	4.57725e+06	143039	EIF3L
458_1	sp|Q16629|SRSF7_HUMAN	9.34807	NA	27350	AFSYYGPLR;NPPGFAFVEFEDPR;VYVGNLGTGAGK	1;1;1	3	3	0.1471	13609;35692;16370	Serine/arginine-rich splicing factor 7 OS=Homo sapiens OX=9606 GN=SRSF7 PE=1 SV=1	5.97312e+06	373320	SRSF7
688_1	sp|P04181|OAT_HUMAN	11.7774	NA	48504.2	AFYNNVLGEYEEYITK;LPSDVVTAVR;VAIAALEVLEEENLAENADK	1;1;1	3	3	0.1048	45790;12908;50488	Ornithine aminotransferase, mitochondrial OS=Homo sapiens OX=9606 GN=OAT PE=1 SV=1	1.5628e+06	65116.7	OAT
1039_1	sp|O60762|DPM1_HUMAN	12.0803	NA	29615.8	ENLPLIVWLLVK;GANFLTQILLRPGASDLTGSFR;LGGNEIVSFLK	1;1;1	3	3	0.1731	28672;54202;18159	Dolichol-phosphate mannosyltransferase subunit 1 OS=Homo sapiens OX=9606 GN=DPM1 PE=1 SV=1	2.95492e+06	164162	DPM1
110_1	sp|P12236|ADT3_HUMAN	10.7743	NA	32845.2	AAYFGVYDTAK;DFLAGGIAAAISK;EQGVLSFWR;GADIMYTGTVDCWR;GAWSNVLR;QIFLGGVDK;TAVAPIER;YFPTQALNFAFK	1;1;0;1;0;0;0;0	3	3	0.2819	19388;20537;15742;15743;36476;7356;10000;5681;29062	ADP/ATP translocase 3 OS=Homo sapiens OX=9606 GN=SLC25A6 PE=1 SV=4	7.23949e+06	329068	SLC25A6
817_1	sp|Q93009|UBP7_HUMAN	12.5119	NA	128220	DLLQFFKPR;FLTLPPVLHLQLMR;VLLDNVENK	1;1;1	3	3	0.029	17607;37524;12380	Ubiquitin carboxyl-terminal hydrolase 7 OS=Homo sapiens OX=9606 GN=USP7 PE=1 SV=2	4.82233e+06	73065.5	USP7
201_1	sp|Q9NZI8|IF2B1_HUMAN	10.9813	NA	63441.2	DQTPDENDQVIVK;LLVPTQYVGAIIGK;TVNELQNLTAAEVVVPR	1;1;1	3	3	0.0763	31074;30052;42992	Insulin-like growth factor 2 mRNA-binding protein 1 OS=Homo sapiens OX=9606 GN=IGF2BP1 PE=1 SV=2	1.16012e+06	33146.4	IGF2BP1
1153_1	sp|Q71RC2|LARP4_HUMAN	10.9703	NA	80545.8	HNPTVTGHQEQTYLQK;LTTDPDLILEVLR;MPGELVLENR	1;1;1	3	3	0.0539	43767;30979;17298	La-related protein 4 OS=Homo sapiens OX=9606 GN=LARP4 PE=1 SV=3	1.35078e+06	38593.6	LARP4
176_1	sp|Q96C19|EFHD2_HUMAN	10.3187	NA	26680.5	DGFIDLMELK;EFLLIFR;SFFEAK;VFNPYTEFK	0;1;1;1	3	3	0.1333	18319;18320;18968;8555;1078;16746	EF-hand domain-containing protein D2 OS=Homo sapiens OX=9606 GN=EFHD2 PE=1 SV=1	1.42405e+06	89003.4	EFHD2
533_1	sp|P63162|RSMN_HUMAN	8.69347	NA	24598	IFIGTFK;MLQHIDYR;VLGLVLLR	1;1;1	3	3	0.0958	4537;13700;6666	Small nuclear ribonucleoprotein-associated protein N OS=Homo sapiens OX=9606 GN=SNRPN PE=1 SV=1	3.32679e+06	221786	SNRPN
1163_1	sp|P42285|MTREX_HUMAN	9.96652	NA	117729	AIGNTELENK;EYPFILDAFQR;IVIPNEESVVIYYK	1;1;1	3	3	0.0336	14257;27174;37162	Exosome RNA helicase MTR4 OS=Homo sapiens OX=9606 GN=MTREX PE=1 SV=3	5.32165e+06	90197.4	MTREX
952_1	sp|Q7L9B9|EEPD1_HUMAN	12.4501	NA	62364	LAGPSPYLGR;LLAVQELLDR;LNINTATEEELMTLPGVTR	1;1;1	3	3	0.0685	11942;17839;49650	Endonuclease/exonuclease/phosphatase family domain-containing protein 1 OS=Homo sapiens OX=9606 GN=EEPD1 PE=1 SV=2	2.96742e+06	82428.2	EEPD1
517_1	sp|Q9NRN7|ADPPT_HUMAN	9.97537	NA	35753.1	AEWLLAVR;IGQFVFAR;LNIPWNHIR	1;1;1	3	3	0.0809	9304;8552;17570	L-aminoadipate-semialdehyde dehydrogenase-phosphopantetheinyl transferase OS=Homo sapiens OX=9606 GN=AASDHPPT PE=1 SV=2	2.16935e+06	108468	AASDHPPT
784_1	sp|Q8TDM6|DLG5_HUMAN	9.50516	NA	213735	AVSELAEALR;GFGLVDVR;VENLSIQLR	1;1;1	3	3	0.0141	12997;5933;13538	Disks large homolog 5 OS=Homo sapiens OX=9606 GN=DLG5 PE=1 SV=4	5.73798e+06	48218.3	DLG5
874_1	sp|Q53H12|AGK_HUMAN	10.1565	NA	47107.4	IPIGFIPLGETSSLSHTLFAESGNK;NAAPILHLSGMDVTIVK;VQHITDATLAIVK	1;1;1	3	3	0.1303	58091;40693;27598	Acylglycerol kinase, mitochondrial OS=Homo sapiens OX=9606 GN=AGK PE=1 SV=2	2.13394e+06	96997.3	AGK
492_1	sp|P36542|ATPG_HUMAN	13.5533	NA	32975.3	IYGLGSLALYEK;SEVATLTAAGK;THSDQFLVAFK	1;1;1	3	3	0.1141	24385;12541;23041	ATP synthase subunit gamma, mitochondrial OS=Homo sapiens OX=9606 GN=ATP5F1C PE=1 SV=1	9.34825e+06	549897	ATP5F1C
950_1	sp|P21912|SDHB_HUMAN	13.5533	NA	31608.8	DLVPDLSNFYAQYK;LQDPFSLYR;QQYLQSIEER	1;1;1	3	3	0.1179	37350;16490;23068	Succinate dehydrogenase [ubiquinone] iron-sulfur subunit, mitochondrial OS=Homo sapiens OX=9606 GN=SDHB PE=1 SV=3	2.98983e+06	135902	SDHB
182_1	sp|Q9NYF8|BCLF1_HUMAN	10.4372	NA	106059	LLASTLVHSVK;SIFDHIK;STSESFIQHIVSLVHHVK	1;1;1	3	3	0.0391	17767;5806;48394	Bcl-2-associated transcription factor 1 OS=Homo sapiens OX=9606 GN=BCLAF1 PE=1 SV=2	1.53457e+06	30089.5	BCLAF1
661_1	sp|Q13620|CUL4B_HUMAN	10.5469	NA	103916	GLNNLLDENR;SIFLFLDR;TIDGILLLIER	1;1;1	3	3	0.0318	17294;11209;21510	Cullin-4B OS=Homo sapiens OX=9606 GN=CUL4B PE=1 SV=4	2.55033e+06	39848.9	CUL4B
1074_1	sp|P51149|RAB7A_HUMAN	12.1512	NA	23474.8	DPENFPFVVLGNK;FQSLGVAFYR;LVTMQIWDTAGQER	1;1;1	3	3	0.1787	30175;18610;36580	Ras-related protein Rab-7a OS=Homo sapiens OX=9606 GN=RAB7A PE=1 SV=1	3.19037e+06	187669	RAB7A
595_1	sp|P34897|GLYM_HUMAN	12.8368	NA	55957.7	ISATSIFFESMPYK;SAITPGGLR;VLELVSITANK	1;1;1	3	3	0.0675	35667;6260;18577	Serine hydroxymethyltransferase, mitochondrial OS=Homo sapiens OX=9606 GN=SHMT2 PE=1 SV=3	4.17815e+06	126611	SHMT2
28_1	sp|Q96JN8|NEUL4_HUMAN	13.5533	NA	166802	AEEVFEVK;DGELFEIVIQK;SEFNDAIVISNR	1;1;1	3	3	0.0198	9028;22971;25877	Neuralized-like protein 4 OS=Homo sapiens OX=9606 GN=NEURL4 PE=1 SV=2	3.78513e+06	57350.5	NEURL4
191_1	sp|P35613|BASI_HUMAN	10.1915	NA	42174.1	FFVSSSQGR;GSDQAIITLR;SESVPPVTDWAWYK	1;1;1	3	3	0.0857	11329;13633;37111	Basigin OS=Homo sapiens OX=9606 GN=BSG PE=1 SV=2	2.41827e+06	151142	BSG
385_1	sp|Q15084|PDIA6_HUMAN	10.7572	NA	48091.3	GSFSEQGINEFLR;GSTAPVGGGAFPTIVER;LAAVDATVNQVLASR	1;1;1	3	3	0.1023	30452;35504;32104	Protein disulfide-isomerase A6 OS=Homo sapiens OX=9606 GN=PDIA6 PE=1 SV=1	9.02243e+06	360897	PDIA6
298_1	sp|P11413|G6PD_HUMAN	9.63144	NA	59219	GGYFDEFGIIR;IDHYLGK;WDGVPFILR	1;1;1	3	3	0.0524	22247;5303;14882	Glucose-6-phosphate 1-dehydrogenase OS=Homo sapiens OX=9606 GN=G6PD PE=1 SV=4	1.09004e+07	286852	G6PD
929_1	sp|P30048|PRDX3_HUMAN	11.4087	NA	27675.2	DYGVLLEGSGLALR;GLFIIDPNGVIK;HLSVNDLPVGR	1;1;1	3	3	0.1445	29693;22758;19446	Thioredoxin-dependent peroxide reductase, mitochondrial OS=Homo sapiens OX=9606 GN=PRDX3 PE=1 SV=3	6.75134e+06	519334	PRDX3
930_1	sp|O00203|AP3B1_HUMAN	7.48994	NA	121244	EASADLSPYVR;VPIIVPIMMLAIK;YDQNYDIR	1;1;1	3	3	0.0293	19464;28704;14141	AP-3 complex subunit beta-1 OS=Homo sapiens OX=9606 GN=AP3B1 PE=1 SV=3	2.83797e+06	45773.8	AP3B1
673_1	sp|P00966|ASSY_HUMAN	9.37246	NA	46501	DGTTHQTSLELFMYLNEVAGK;GQVYILGR;YVSHGATGK	1;1;1	3	3	0.0922	54489;7488;7958	Argininosuccinate synthase OS=Homo sapiens OX=9606 GN=ASS1 PE=1 SV=2	7.59215e+07	3.03686e+06	ASS1
258_1	sp|P62714|PP2AB_HUMAN	11.0254	NA	35552.3	GAGYTFGQDISETFNHANGLTLVSR;GGWGISPR;SPDTNYLFMGDYVDR	1;1;1	3	3	0.1553	58482;4669;41134	Serine/threonine-protein phosphatase 2A catalytic subunit beta isoform OS=Homo sapiens OX=9606 GN=PPP2CB PE=1 SV=1	1.50366e+06	83536.9	PPP2CB
63_3	sp|Q562R1|ACTBL_HUMAN	11.0389	NA	41976	CDVDIRK;CPEAIFQPSFLGIESSGIHETTFNSIMK;DLTDYLMK;DLTDYLMKILTER;HQGVMVGMGQK;IIAPPER;IIAPPERK;KYSVWIGGSILASLSTFQQMWISK;LDLAGRDLTDYLMK;SYELPDGQVITIGNER;TTGIVMDSGDGVTHIVPIYEGYALPHAILR;YPIEHGVVTNWDDMEK	0;1;0;0;0;0;0;0;0;0;1;1	3	3	0.4202	7462;62647;10760;10752;10756;10759;10754;35865;35327;17910;18591;17966;17917;18588;18587;18639;3483;8123;59266;59452;35779;41077;41078;41116;41114;41083;41113;41085;41073;41076;41082;41115;41079;41084;41081;41086;41072;41071;41080;41088;41087;41119;63087;45231	Beta-actin-like protein 2 OS=Homo sapiens OX=9606 GN=ACTBL2 PE=1 SV=2	0	0	ACTBL2
352_1	sp|P46779|RL28_HUMAN	9.94255	NA	15737.7	GVVVVIK;NCSSFLIK;QTYSTEPNNLK	1;1;1	3	3	0.1898	546;9651;23113	60S ribosomal protein L28 OS=Homo sapiens OX=9606 GN=RPL28 PE=1 SV=3	3.60433e+06	327666	RPL28
551_1	sp|Q9H4G4|GAPR1_HUMAN	13.5533	NA	17207.5	ASASDGSSFVVAR;EAQQYSEALASTR;NYNFQQPGFTSGTGHFTAMVWK	1;1;1	3	3	0.3117	21369;29333;56793	Golgi-associated plant pathogenesis-related protein 1 OS=Homo sapiens OX=9606 GN=GLIPR2 PE=1 SV=3	4.31882e+06	431882	GLIPR2
800_1	sp|Q15417|CNN3_HUMAN	11.2498	NA	36390.8	AGQSVIGLQMGTNK;GASQAGMLAPGTR;LTLQPVDNSTISLQMGTNK	1;1;1	3	3	0.1398	27380;19867;48702	Calponin-3 OS=Homo sapiens OX=9606 GN=CNN3 PE=1 SV=1	1.95593e+07	1.08663e+06	CNN3
93_1	sp|Q14839|CHD4_HUMAN	11.434	NA	217867	GPFLVSAPLSTIINWER;IGVMSLIR;LLEQALVIEEQLR	1;1;1	3	3	0.0199	44302;6887;33127	Chromodomain-helicase-DNA-binding protein 4 OS=Homo sapiens OX=9606 GN=CHD4 PE=1 SV=2	766133	7817.69	CHD4
583_1	sp|Q07021|C1QBP_HUMAN	11.7733	NA	31342.6	AFVDFLSDEIKEER;EVSFQSTGESEWK;MSGGWELELNGTEAK	1;1;1	3	3	0.1489	38131;31526;35723	Complement component 1 Q subcomponent-binding protein, mitochondrial OS=Homo sapiens OX=9606 GN=C1QBP PE=1 SV=1	7.54532e+06	503021	C1QBP
960_1	sp|P61962|DCAF7_HUMAN	11.7954	NA	38901.1	GVYPDLLATSGDYLR;LMWIPDTK;TQLIAHDKEVYDIAFSR	1;1;1	3	3	0.117	36316;10949;47357	DDB1- and CUL4-associated factor 7 OS=Homo sapiens OX=9606 GN=DCAF7 PE=1 SV=1	3.94992e+06	246870	DCAF7
45_2	sp|Q13555|KCC2G_HUMAN	10.9207	NA	62567.7	AGAYDFPSPEWDTVTPEAK;DLKPENLLLASK;FTDDYQLFEELGK;FYFENLLSK;GAILTTMLVSR;STVASMMHR	0;0;1;1;1;0	3	3	0.1308	49164;24945;35053;17467;17532;11532	Calcium/calmodulin-dependent protein kinase type II subunit gamma OS=Homo sapiens OX=9606 GN=CAMK2G PE=1 SV=4	2.87029e+07	1.0251e+06	CAMK2G
841_1	sp|P18077|RL35A_HUMAN	9.85945	NA	12529.8	DETEFYLGK;EHTALLK;VMLYPSR	1;1;1	3	3	0.2091	14814;4037;6039	60S ribosomal protein L35a OS=Homo sapiens OX=9606 GN=RPL35A PE=1 SV=2	1.41479e+07	1.57199e+06	RPL35A
524_1	sp|P26373|RL13_HUMAN	10.8412	NA	24246.5	GFSLEELR;LATQLTGPVMPVR;STESLQANVQR	1;1;1	3	3	0.1517	9035;26561;20485	60S ribosomal protein L13 OS=Homo sapiens OX=9606 GN=RPL13 PE=1 SV=4	1.52839e+07	1.09171e+06	RPL13
912_1	sp|Q8TEW0|PARD3_HUMAN	12.6172	NA	151330	GTEGLGFSITSR;MEGTVSLLVFR;VFSLIQQAVTR	1;1;1	3	3	0.0251	20170;21302;21756	Partitioning defective 3 homolog OS=Homo sapiens OX=9606 GN=PARD3 PE=1 SV=2	1.24138e+06	15325.6	PARD3
990_1	sp|O94906|PRP6_HUMAN	12.5029	NA	106858	AEVLWLMGAK;LAEVTEEEWLSIPEVGDAR;NPGLWLESVR	1;1;1	3	3	0.0414	15550;50526;17869	Pre-mRNA-processing factor 6 OS=Homo sapiens OX=9606 GN=PRPF6 PE=1 SV=1	2.09852e+06	33309.9	PRPF6
233_1	sp|O60506|HNRPQ_HUMAN	13.5533	NA	69559.6	DLFEDELVPLFEK;EFNEDGALAVLQQFK;GFCFLEYEDHK;LMMDPLTGLNR	1;1;0;1	3	3	0.0803	34653;38488;28938;21700	Heterogeneous nuclear ribonucleoprotein Q OS=Homo sapiens OX=9606 GN=SYNCRIP PE=1 SV=2	5.10903e+06	131001	SYNCRIP
231_1	sp|P50395|GDIB_HUMAN	11.7478	NA	50630.9	FVSISDLLVPK;KFDLGQDVIDFTGHALALYR;VPSTEAEALASSLMGLFEK	1;1;1	3	3	0.1124	19932;53299;46608	Rab GDP dissociation inhibitor beta OS=Homo sapiens OX=9606 GN=GDI2 PE=1 SV=2	936309	32286.5	GDI2
485_1	sp|P32119|PRDX2_HUMAN	9.01767	NA	21878.2	EGGLGPLNIPLLADVTR;GLFIIDGK;KEGGLGPLNIPLLADVTR	1;1;1	3	3	0.1313	39324;5943;43264	Peroxiredoxin-2 OS=Homo sapiens OX=9606 GN=PRDX2 PE=1 SV=5	2.33587e+06	212352	PRDX2
819_1	sp|Q9H2U1|DHX36_HUMAN	8.83644	NA	114688	ASLLDDYQLPEILR;ELDILLQEK;GQFAEHLLGAGFVSSR	1;1;1	3	3	0.0387	36539;14793;37450	ATP-dependent DNA/RNA helicase DHX36 OS=Homo sapiens OX=9606 GN=DHX36 PE=1 SV=2	2.91469e+06	52048.1	DHX36
996_1	sp|Q5TC63|GRTP1_HUMAN	9.82353	NA	38529	FFSSYLVTLTR;ILPDYYSPAMLGLK;TDQEVLGELVR	1;1;1	3	3	0.1071	24655;34112;21621	Growth hormone-regulated TBC protein 1 OS=Homo sapiens OX=9606 GN=GRTP1 PE=1 SV=4	5.94122e+06	312696	GRTP1
1054_1	sp|P62899|RL31_HUMAN	9.3216	NA	14453.9	EYTINIHK;LYTLVTYVPVTTFK;SAINEVVTR	1;1;1	3	3	0.248	11465;36515;10406	60S ribosomal protein L31 OS=Homo sapiens OX=9606 GN=RPL31 PE=1 SV=1	1.18533e+07	1.69332e+06	RPL31
1033_1	sp|Q13425|SNTB2_HUMAN	11.1929	NA	57913	AGLVELLLR;EVLLEVK;QEAGGLGISIK	1;1;1	3	3	0.05	10212;4696;13580	Beta-2-syntrophin OS=Homo sapiens OX=9606 GN=SNTB2 PE=1 SV=1	3.34621e+06	111540	SNTB2
304_1	sp|Q4KMQ1|TPRN_HUMAN	14.5947	NA	75509.7	ENPFMLLEAER;VLAESLGPLR;WQEQALEQAPR	1;1;1	3	3	0.045	25250;12820;25523	Taperin OS=Homo sapiens OX=9606 GN=TPRN PE=1 SV=2	1.37045e+06	36064.6	TPRN
357_1	sp|P31949|S10AB_HUMAN	9.86571	NA	11732.8	CIESLIAVFQK;DGYNYTLSK;TEFLSFMNTELAAFTK	1;1;1	3	3	0.3429	23630;13064;43318	Protein S100-A11 OS=Homo sapiens OX=9606 GN=S100A11 PE=1 SV=2	2.01104e+06	335174	S100A11
622_1	sp|Q53GQ0|DHB12_HUMAN	14.5947	NA	34302.2	GVFVQSVLPYFVATK;ISYSLFTALR;TFVDFFSQCLHEEYR	1;1;1	3	3	0.1282	36842;17879;46551	Very-long-chain 3-oxoacyl-CoA reductase OS=Homo sapiens OX=9606 GN=HSD17B12 PE=1 SV=2	0	0	HSD17B12
1072_1	sp|O43684|BUB3_HUMAN	9.03342	NA	37131.2	FSPNTSQFLLVSSWDTSVR;VAVEYLDPSPEVQK;VLVWDLR	1;1;1	3	3	0.122	51137;33857;7283	Mitotic checkpoint protein BUB3 OS=Homo sapiens OX=9606 GN=BUB3 PE=1 SV=1	2.60161e+06	162600	BUB3
947_1	sp|Q9UKS6|PACN3_HUMAN	14.5947	NA	48456.8	ALYDYAGQEADELSFR;AQYEQTLAELHR;SPDEVTLTSIVPTR	1;1;1	3	3	0.0991	42806;29508;31588	Protein kinase C and casein kinase substrate in neurons protein 3 OS=Homo sapiens OX=9606 GN=PACSIN3 PE=1 SV=2	6.6983e+06	248085	PACSIN3
702_1	sp|P00492|HPRT_HUMAN	8.46154	NA	24563.6	FFADLLDYIK;VFIPHGLIMDR;VIGGDDLSTLTGK	1;1;1	3	3	0.156	20993;23267;22341	Hypoxanthine-guanine phosphoribosyltransferase OS=Homo sapiens OX=9606 GN=HPRT1 PE=1 SV=2	2.06019e+06	158476	HPRT1
1143_1	sp|Q9BY67|CADM1_HUMAN	11.4615	NA	48478.4	GTYFTHEAK;QTIYFR;SDDSVIQLLNPNR	1;1;1	3	3	0.0633	12765;4583;29995	Cell adhesion molecule 1 OS=Homo sapiens OX=9606 GN=CADM1 PE=1 SV=2	6.84775e+06	297728	CADM1
252_2	sp|Q15366|PCBP2_HUMAN	11.7478	NA	38555.6	AFAMIIDK;ESTGAQVQVAGDMLPNSTER;EVGSIIGK;IANPVEGSTDR;IITLAGPTNAIFK;LVVPASQCGSLIGK	0;0;0;1;1;1	3	3	0.2027	7570;49383;49753;49382;3742;17347;25672;28374	Poly(rC)-binding protein 2 OS=Homo sapiens OX=9606 GN=PCBP2 PE=1 SV=1	4.99605e+06	277558	PCBP2
252_1	sp|Q15365|PCBP1_HUMAN	9.90686	NA	37473.9	AFAMIIDK;ESTGAQVQVAGDMLPNSTER;EVGSIIGK;IANPVEGSSGR;IITLTGPTNAIFK;LVVPATQCGSLIGK	0;0;0;1;1;1	3	3	0.2079	7570;49383;49753;49382;3742;14158;26817;28896	Poly(rC)-binding protein 1 OS=Homo sapiens OX=9606 GN=PCBP1 PE=1 SV=2	8.25856e+06	412928	PCBP1
803_1	sp|P46087|NOP2_HUMAN	11.5066	NA	89247.1	DLAQALINR;ELLLSAIDSVNATSK;LGVTNTIISHYDGR	1;1;1	3	3	0.0468	11287;33383;32772	Probable 28S rRNA (cytosine(4447)-C(5))-methyltransferase OS=Homo sapiens OX=9606 GN=NOP2 PE=1 SV=2	3.70428e+07	881972	NOP2
377_1	sp|Q13148|TADBP_HUMAN	13.5533	NA	44711.3	FGGNPGGFGNQGGFGNSR;FTEYETQVK;TSDLIVLGLPWK	1;1;1	3	3	0.0942	39046;16745;24997	TAR DNA-binding protein 43 OS=Homo sapiens OX=9606 GN=TARDBP PE=1 SV=1	2.30348e+06	135499	TARDBP
375_1	sp|Q9BQG0|MBB1A_HUMAN	13.5533	NA	148762	ALVDILSEVSK;EQLMTVLQAGK;VLDLVEVLVTK	1;1;1	3	3	0.0248	18047;19918;20305	Myb-binding protein 1A OS=Homo sapiens OX=9606 GN=MYBBP1A PE=1 SV=2	3.27119e+06	43042	MYBBP1A
213_1	sp|Q96PU5|NED4L_HUMAN	8.39782	NA	111862	LLFEVFDENR;LWIEFESEK;SLSSPTVTLSAPLEGAK	1;1;1	3	3	0.0369	22564;18318;36927	E3 ubiquitin-protein ligase NEDD4-like OS=Homo sapiens OX=9606 GN=NEDD4L PE=1 SV=2	1.46207e+06	28116.7	NEDD4L
846_1	sp|Q86V81|THOC4_HUMAN	13.5533	NA	26871.6	LLVSNLDFGVSDADIQELFAEFGTLKK;QQLSAEELDAQLDAYNAR;QYNGVPLDGRPMNIQLVTSQIDAQR	1;1;1	3	3	0.2724	61542;48079;60216	THO complex subunit 4 OS=Homo sapiens OX=9606 GN=ALYREF PE=1 SV=3	4.02009e+06	268006	ALYREF
550_1	sp|O15145|ARPC3_HUMAN	8.12869	NA	20533.4	ANVFFK;AYLQQLR;DTDIVDEAIYYFK	1;1;1	3	3	0.1461	980;6974;34558	Actin-related protein 2/3 complex subunit 3 OS=Homo sapiens OX=9606 GN=ARPC3 PE=1 SV=3	6.69538e+06	557948	ARPC3
80_1	sp|P42766|RL35_HUMAN	12.5119	NA	14542.6	QLDDLKVELSQLR;VLTVINQTQK;YKPLDLRPK	1;1;1	3	3	0.2602	33233;16723;16123	60S ribosomal protein L35 OS=Homo sapiens OX=9606 GN=RPL35 PE=1 SV=2	1.4681e+07	2.44683e+06	RPL35
897_1	sp|P08758|ANXA5_HUMAN	11.1543	NA	35914.4	FITIFGTR;SEIDLFNIR;VLTEIIASR	1;1;1	3	3	0.0813	9176;15051;10892	Annexin A5 OS=Homo sapiens OX=9606 GN=ANXA5 PE=1 SV=2	3.44225e+06	132394	ANXA5
529_1	sp|Q9Y3Z3|SAMH1_HUMAN	11.5758	NA	72154.8	EVASAKPK;LTDNIFLEILYSTDPK;VGNIIDTMITDAFLK	1;1;1	3	3	0.0623	4685;43799;36688	Deoxynucleoside triphosphate triphosphohydrolase SAMHD1 OS=Homo sapiens OX=9606 GN=SAMHD1 PE=1 SV=2	783566	19589.2	SAMHD1
1170_1	sp|Q86XP3|DDX42_HUMAN	12.5029	NA	102912	AGSSAAGASGWTSAGSLNSVPTNSAQQGHNSPDSPVTSAAK;VSYLVFDEADR;VVQGDIGEANEDVTQIVEILHSGPSK	1;1;1	3	3	0.0832	65505;23847;59321	ATP-dependent RNA helicase DDX42 OS=Homo sapiens OX=9606 GN=DDX42 PE=1 SV=1	7.85207e+06	151001	DDX42
900_1	sp|P62834|RAP1A_HUMAN	12.5119	NA	20973.7	LVVLGSGGVGK;QWCNCAFLESSAK;SALTVQFVQGIFVEK	1;1;1	3	3	0.212	10293;34894;37164	Ras-related protein Rap-1A OS=Homo sapiens OX=9606 GN=RAP1A PE=1 SV=1	3.67451e+06	367451	RAP1A
166_2	sp|Q9Y281|COF2_HUMAN	12.2433	NA	18724.8	AVLFCLSDDKR;EDLVFIFWAPESAPLK;KEDLVFIFWAPESAPLK;MIYASSK;QIIVEEAK;QILVGDIGDTVEDPYTSFVK;YALYDATYETK	1;0;0;0;1;1;0	3	3	0.4458	24254;43228;46900;3596;8303;51663;24786	Cofilin-2 OS=Homo sapiens OX=9606 GN=CFL2 PE=1 SV=1	7.44122e+06	572402	CFL2
1016_1	sp|P27824|CALX_HUMAN	11.6978	NA	67525.8	APVPTGEVYFADSFDR;TGIYEEK;TPELNLDQFHDK	1;1;1	3	3	0.0591	40394;5011;29426	Calnexin OS=Homo sapiens OX=9606 GN=CANX PE=1 SV=2	6.49721e+06	240637	CANX
707_1	sp|O95782|AP2A1_HUMAN	10.4372	NA	107478	ALLLSTYIK;DFLTPPLLSVR;FFQPTEMAAQDFFQR	1;1;1	3	3	0.0358	11635;21595;43243	AP-2 complex subunit alpha-1 OS=Homo sapiens OX=9606 GN=AP2A1 PE=1 SV=3	988967	16482.8	AP2A1
607_1	sp|Q92485|ASM3B_HUMAN	13.5533	NA	50781.2	IAGDQSTLQR;LGEAAVLEIVER;TTLPGVVNGANNPAIR	1;1;1	3	3	0.0835	14263;23302;34660	Acid sphingomyelinase-like phosphodiesterase 3b OS=Homo sapiens OX=9606 GN=SMPDL3B PE=1 SV=2	6.28033e+06	330544	SMPDL3B
107_1	sp|Q96EY1|DNJA3_HUMAN	12.1512	NA	52455.5	DGADIHSDLFISIAQALLGGTAR;EIFITFR;VMIPVPAGVEDGQTVR	1;1;1	3	3	0.0958	54290;8168;37213	DnaJ homolog subfamily A member 3, mitochondrial OS=Homo sapiens OX=9606 GN=DNAJA3 PE=1 SV=2	5.33858e+06	222441	DNAJA3
505_1	sp|Q9Y3I0|RTCB_HUMAN	11.0995	NA	55174.9	LADMGIAIR;QIGNVAALPGIVHR;SSMTFLTR	1;1;1	3	3	0.0614	9391;28986;8704	RNA-splicing ligase RtcB homolog OS=Homo sapiens OX=9606 GN=RTCB PE=1 SV=1	9.31352e+06	321156	RTCB
339_1	sp|Q6IBS0|TWF2_HUMAN	13.2847	NA	39523.3	KIEIGDGAELTAEFLYDEVHPK;LLDSVEQDFHLEIAK;VVIEDEQLVLGASQEPVGR;YHFFLYK	1;1;1;0	3	3	0.1805	56216;39958;48152;11456	Twinfilin-2 OS=Homo sapiens OX=9606 GN=TWF2 PE=1 SV=2	2.3193e+06	100839	TWF2
374_1	sp|P23458|JAK1_HUMAN	10.4377	NA	133191	IGDFGLTK;LIMEFLPSGSLK;YLATLETLTK	1;1;1	3	3	0.026	5483;24688;17105	Tyrosine-protein kinase JAK1 OS=Homo sapiens OX=9606 GN=JAK1 PE=1 SV=2	2.00361e+06	27827.9	JAK1
1133_1	sp|Q9BPX5|ARP5L_HUMAN	13.5533	NA	16930.8	ALAVGGLGSIIR;GFEKPTENSSAVLLQWHEK;SSEIEQAVQSLDR	1;1;1	3	3	0.2876	15965;51746;29641	Actin-related protein 2/3 complex subunit 5-like protein OS=Homo sapiens OX=9606 GN=ARPC5L PE=1 SV=1	1.95763e+07	1.63136e+06	ARPC5L
461_2	sp|O60264|SMCA5_HUMAN	12.1512	NA	121828	FVFMLSTR;IAFTEWIEPPKR;LFELLEK;TLQTISLLGYMK	1;1;0;1	3	3	0.0371	10827;30593;6980;25997	SWI/SNF-related matrix-associated actin-dependent regulator of chromatin subfamily A member 5 OS=Homo sapiens OX=9606 GN=SMARCA5 PE=1 SV=1	705940	10860.6	SMARCA5
39_2	sp|P63010|AP2B1_HUMAN	9.35193	NA	104486	EYATEVDVDFVR;LLSTDPVTAK;LQNNNVYTIAK;LSHANSAVVLSAVK;LTNGIWILAELR;NINLIVQK	0;1;1;0;1;0	3	3	0.0715	28864;12431;22421;27079;27242;8683	AP-2 complex subunit beta OS=Homo sapiens OX=9606 GN=AP2B1 PE=1 SV=1	3.74159e+06	79608.2	AP2B1
941_1	sp|Q13151|ROA0_HUMAN	12.5119	NA	30821.8	GDVAEGDLIEHFSQFGTVEK;GFGFVYFQNHDAADK;LFIGGLNVQTSESGLR	1;1;1	3	3	0.1672	51246;38701;37941	Heterogeneous nuclear ribonucleoprotein A0 OS=Homo sapiens OX=9606 GN=HNRNPA0 PE=1 SV=1	1.88263e+06	134474	HNRNPA0
567_1	sp|P13929|ENOB_HUMAN	13.5533	NA	46957.3	AAVPSGASTGIYEALELR;HIADLAGNPDLILPVPAFNVINGGSHAGNK;LAQSNGWGVMVSHR;VNQIGSVTESIQACK;YDLDFK	0;1;1;1;0	3	3	0.1912	41518;61925;32608;36135;3628	Beta-enolase OS=Homo sapiens OX=9606 GN=ENO3 PE=1 SV=5	3.20438e+06	114442	ENO3
816_1	sp|Q92615|LAR4B_HUMAN	13.5533	NA	80502.6	EISESTPVEEVEALFK;LSSLIIGPSK;TEDLFENR	1;1;1	3	3	0.0461	41583;11356;11676	La-related protein 4B OS=Homo sapiens OX=9606 GN=LARP4B PE=1 SV=3	1.96986e+06	51838.5	LARP4B
739_1	sp|P00918|CAH2_HUMAN	6.70584	NA	29227.9	AVQQPDGLAVLGIFLK;VVDVLDSIK;YAAELHLVHWNTK	1;1;1	3	3	0.1462	37247;10371;34156	Carbonic anhydrase 2 OS=Homo sapiens OX=9606 GN=CA2 PE=1 SV=2	2.28453e+06	142783	CA2
534_1	sp|Q92945|FUBP2_HUMAN	12.2433	NA	73070	AINQQTGAFVEISR;IINDLLQSLR;VQISPDSGGLPER	1;1;1	3	3	0.052	32355;18472;25475	Far upstream element-binding protein 2 OS=Homo sapiens OX=9606 GN=KHSRP PE=1 SV=4	750563	18306.4	KHSRP
641_1	sp|Q12959|DLG1_HUMAN	11.7478	NA	100393	ALHLLEEYR;NAGQAVTIVAQYRPEEYSR;NTSDFVYLK	1;1;1	3	3	0.0409	16696;50734;14157	Disks large homolog 1 OS=Homo sapiens OX=9606 GN=DLG1 PE=1 SV=2	1.71615e+07	418574	DLG1
835_1	sp|O43852|CALU_HUMAN	11.1929	NA	37083.5	EEIVDKYDLFVGSQATDFGEALVR;EQFVEFR;WIYEDVER	1;1;1	3	3	0.1238	58966;9160;15180	Calumenin OS=Homo sapiens OX=9606 GN=CALU PE=1 SV=2	1.87024e+06	110014	CALU
837_1	sp|Q14008|CKAP5_HUMAN	13.5533	NA	225352	LLPDTINSINLDR;NSSQFFQSYVER;VNDFLAEIFKK	1;1;1	3	3	0.0177	30463;30732;24263	Cytoskeleton-associated protein 5 OS=Homo sapiens OX=9606 GN=CKAP5 PE=1 SV=3	2.10644e+06	17265.9	CKAP5
920_1	sp|P82930|RT34_HUMAN	8.51194	NA	25634.5	LLQLLGR;LPLFGLGR;VRPDYTAQNLDHGK	1;1;1	3	3	0.133	4075;6306;35411	28S ribosomal protein S34, mitochondrial OS=Homo sapiens OX=9606 GN=MRPS34 PE=1 SV=2	520022	34668.1	MRPS34
265_1	sp|Q99873|ANM1_HUMAN	11.611	NA	42433.9	ATLYVTAIEDR;TGFSTSPESPYTHWK;WLAPDGLIFPDR	1;1;1	3	3	0.1024	21295;38971;27223	Protein arginine N-methyltransferase 1 OS=Homo sapiens OX=9606 GN=PRMT1 PE=1 SV=3	3.89423e+06	194711	PRMT1
310_1	sp|P63000|RAC1_HUMAN	7.3158	NA	21436.2	LTPITYPQGLAMAK;TVFDEAIR;YLECSALTQR	1;1;1	3	3	0.1667	31216;9037;20803	Ras-related C3 botulinum toxin substrate 1 OS=Homo sapiens OX=9606 GN=RAC1 PE=1 SV=1	8.21176e+06	912417	RAC1
3_2	sp|P18085|ARF4_HUMAN	10.8342	NA	20497.7	DAVLLLFANK;ILMVGLDAAGK;LGEIVTTIPTIGFNVETVEYK;MLLVDELR;QDLPNAMAISEMTDK;TTILYK	1;0;0;1;1;0	3	3	0.3944	14932;14216;54025;10412;37088;1459	ADP-ribosylation factor 4 OS=Homo sapiens OX=9606 GN=ARF4 PE=1 SV=3	2.07326e+06	159482	ARF4
772_1	sp|P21796|VDAC1_HUMAN	14.5947	NA	30753.6	LTFDSSFSPNTGK;VNNSSLIGLGYTQTLKPGIK;WNTDNTLGTEITVEDQLAR	1;1;1	3	3	0.1837	27255;49680;51206	Voltage-dependent anion-selective channel protein 1 OS=Homo sapiens OX=9606 GN=VDAC1 PE=1 SV=2	4.75177e+06	263987	VDAC1
361_2	sp|P50148|GNAQ_HUMAN	13.1217	NA	42115.3	DTILQLNLK;FVFAAVK;LLLLGTGESGK;LVYQNIFTAMQAMIR;VADPAYLPTQQDVLR;VPTTGIIEYPFDLQSVIFR;VSAFENPYVDAIK	0;0;0;0;1;1;1	3	3	0.2479	12975;2971;14223;41312;41869;37782;51641;29302	Guanine nucleotide-binding protein G(q) subunit alpha OS=Homo sapiens OX=9606 GN=GNAQ PE=1 SV=4	1.77452e+06	77153	GNAQ
672_1	sp|P33993|MCM7_HUMAN	13.5533	NA	81256.6	GSSGVGLTAAVLR;IAQPGDHVSVTGIFLPILR;QVVQGLLSETYLEAHR	1;1;1	3	3	0.0668	18630;48042;42686	DNA replication licensing factor MCM7 OS=Homo sapiens OX=9606 GN=MCM7 PE=1 SV=4	8.90813e+06	185586	MCM7
855_1	sp|P11310|ACADM_HUMAN	13.1217	NA	46558.6	AFTGFIVEADTPGIQIGR;IYQIYEGTSQIQR;TRPVVAAGAVGLAQR	1;1;1	3	3	0.1093	44072;34828;29804	Medium-chain specific acyl-CoA dehydrogenase, mitochondrial OS=Homo sapiens OX=9606 GN=ACADM PE=1 SV=1	0	0	ACADM
670_1	sp|O15260|SURF4_HUMAN	10.9008	NA	30373.8	MWFQWSEQR;NLALGGGLLLLLAESR;SMFAGVPTMR	1;1;1	3	3	0.1301	23246;35298;14597	Surfeit locus protein 4 OS=Homo sapiens OX=9606 GN=SURF4 PE=1 SV=3	3.52755e+06	391950	SURF4
935_1	sp|Q7L576|CYFP1_HUMAN	13.5533	NA	145089	FINMFAVLDELK;LGTPQQIAIAR;TVLPFSQEFQR	1;1;1	3	3	0.0271	28766;17764;25354	Cytoplasmic FMR1-interacting protein 1 OS=Homo sapiens OX=9606 GN=CYFIP1 PE=1 SV=1	2.39956e+07	328707	CYFIP1
701_1	sp|Q9Y5B9|SP16H_HUMAN	9.05684	NA	119838	EDGELNLMK;NLGFGMGIEFR;QDSLVINLNR	1;1;1	3	3	0.0287	12560;20806;17941	FACT complex subunit SPT16 OS=Homo sapiens OX=9606 GN=SUPT16H PE=1 SV=1	1.07812e+07	171130	SUPT16H
1024_1	sp|Q9UEY8|ADDG_HUMAN	10.9836	NA	79105.2	EQDHIIIIPR;GLSFSEATASNLVK;TLDNLGYR	1;1;1	3	3	0.0453	20540;28150;9066	Gamma-adducin OS=Homo sapiens OX=9606 GN=ADD3 PE=1 SV=1	3.23058e+06	104212	ADD3
755_1	sp|Q5T9A4|ATD3B_HUMAN	11.7774	NA	72527.3	DKWSNFDPTGLER;EALNLAQMQEQTLQLEQQSKLK;ELEHSR;GLLLFMDEADAFLR;ITVLEALR;KQEESVQK;LALHSGMDYAIMTGGDVAPMGR;LAQFDYGR;LLSRPQDVLEGVVLSPSLEAR;QTVLESIR;TAGTLFGEGFR	0;1;0;1;0;0;0;0;1;0;0	3	3	0.2176	33507;57515;2565;35324;7793;9943;53276;9676;53271;8849;17217	ATPase family AAA domain-containing protein 3B OS=Homo sapiens OX=9606 GN=ATAD3B PE=1 SV=1	3.03627e+06	70610.9	ATAD3B
1172_1	sp|Q9H0D6|XRN2_HUMAN	13.5533	NA	108513	GVGAEPLLPWNR;NLTVILSDASAPGEGEHK;TGGYLTESGYVNLQR	1;1;1	3	3	0.0474	23671;42553;36906	5'-3' exoribonuclease 2 OS=Homo sapiens OX=9606 GN=XRN2 PE=1 SV=1	1.02696e+07	190177	XRN2
247_1	sp|Q92828|COR2A_HUMAN	12.0803	NA	59725.3	AGTVLQEASYK;SLIEPISMIVPR;VLFLGNLK	1;1;1	3	3	0.059	17722;25497;7417	Coronin-2A OS=Homo sapiens OX=9606 GN=CORO2A PE=1 SV=2	3.07057e+06	99050.6	CORO2A
1007_1	sp|P14868|SYDC_HUMAN	10.9703	NA	57100	ADEVVWVR;LPLQLDDAVRPEAEGEEEGR;TSTSQAVFR	1;1;1	3	3	0.0739	9846;52256;10683	Aspartate--tRNA ligase, cytoplasmic OS=Homo sapiens OX=9606 GN=DARS1 PE=1 SV=2	6.94871e+06	178172	DARS1
1006_1	sp|P62910|RL32_HUMAN	6.59662	NA	15849.8	GQILMPNIGYGSNK;SYCAEIAHNVSSK	1;1	2	3	0.2	30751;31354;29767	60S ribosomal protein L32 OS=Homo sapiens OX=9606 GN=RPL32 PE=1 SV=2	2.16561e+06	270701	RPL32
297_1	sp|P51571|SSRD_HUMAN	7.92424	NA	18986.6	FFDEESYSLLR;NNEDISIIPPLFTVSVDHR	1;1	2	3	0.1734	27439;27438;51035	Translocon-associated protein subunit delta OS=Homo sapiens OX=9606 GN=SSR4 PE=1 SV=1	2.4908e+06	276755	SSR4
6_7	sp|P02538|K2C6A_HUMAN	7.64703	NA	60008.3	ADTLTDEINFLR;AIGGGLSSVGGGSSTIK;ALYDAELSQMQTHISDTSVVLSMDNNR;AQYEEIAQR;DVDAAYMNK;EYQELMNVK;GMQDLVEDFK;GRLDSELR;ISIGGGSCAISGGYGSR;KLLEGEECR;LALDVEIATYR;LALDVEIATYRK;LEGLEDALQK;NKLEGLEDALQK;NKYEDEINK;NLDLDSIIAEVK;NLDLDSIIAEVKAQYEEIAQR;QCANLQAAIADAEQR;QEIAEINR;QNLEPLFEQYINNLR;QNLEPLFEQYINNLRR;SGFSSVSVSR;SRAEAESWYQTK;TAAENEFVTLKK;WTLLQEQGTK;YEELQVTAGR	0;0;0;0;0;0;1;0;0;0;0;0;0;0;0;0;0;0;0;0;0;1;0;0;0;0	2	3	0.4681	27537;29120;62007;62117;62018;62119;15077;11774;17808;18340;18997;8835;34818;16279;21851;26930;15454;25621;25625;17091;24494;55375;36941;9842;9809;44045;48368;11253;29390;25327;19303;17673	Keratin, type II cytoskeletal 6A OS=Homo sapiens OX=9606 GN=KRT6A PE=1 SV=3	3.43473e+06	95409.1	KRT6A
48_1	sp|O14556|G3PT_HUMAN	6.25349	NA	44472.8	AGIALNDNFVK;YDSTHGR	1;1	2	3	0.0441	17522;4863;4864	Glyceraldehyde-3-phosphate dehydrogenase, testis-specific OS=Homo sapiens OX=9606 GN=GAPDHS PE=1 SV=2	1.05949e+07	481586	GAPDHS
896_1	sp|O75400|PR40A_HUMAN	9.72982	NA	108737	ELEDLEGYQNTIVAGSLITK;LAFNSLLEK	1;1	2	3	0.0303	51593;12090;12091	Pre-mRNA-processing factor 40 homolog A OS=Homo sapiens OX=9606 GN=PRPF40A PE=1 SV=2	2.50474e+06	64224.1	PRPF40A
47_1	sp|O43581|SYT7_HUMAN	9.72982	NA	45472.6	ILYLQVLDYDR;NLNPIFNESFAFDIPTEK	1;1	2	3	0.072	27661;27662;49536	Synaptotagmin-7 OS=Homo sapiens OX=9606 GN=SYT7 PE=1 SV=3	0	0	SYT7
540_1	sp|P50914|RL14_HUMAN	6.74606	NA	23417	CMQLTDFILK;LVAIVDVIDQNR	1;1	2	3	0.1023	22059;25496;25495	60S ribosomal protein L14 OS=Homo sapiens OX=9606 GN=RPL14 PE=1 SV=4	9.84295e+06	820246	RPL14
220_1	sp|Q8IY67|RAVR1_HUMAN	8.68842	NA	63837.2	GTAFVTLLNGEQAEAAINAFHQSR;TLYVHWTDAGQLTPALLHSR	1;1	2	3	0.0726	57148;57154;53286	Ribonucleoprotein PTB-binding 1 OS=Homo sapiens OX=9606 GN=RAVER1 PE=1 SV=1	2.04979e+06	85407.9	RAVER1
10_1	sp|P27448|MARK3_HUMAN	4.52056	NA	84376.1	AENLLLDADMNIK;FTWSMK	1;1	2	3	0.0252	29559;29596;3588	MAP/microtubule affinity-regulating kinase 3 OS=Homo sapiens OX=9606 GN=MARK3 PE=1 SV=5	2.35823e+06	51265.8	MARK3
359_1	sp|P36873|PP1G_HUMAN	7.78745	NA	36959.7	AHQVVEDGYEFFAK;EIFLSQPILLELEAPLK;HDLDLICR;ICGDIHGQYYDLLR;IFCCHGGLSPDLQSMEQIR;IKYPENFFLLR;IYGFYDECK;LFEYGGFPPESNYLFLGDYVDR;LNIDSIIQR;NVQLQENEIR;QSLETICLLLAYK;TFTDCFNCLPIAAIVDEK;YPENFFLLR	0;0;0;0;0;0;0;0;1;1;0;0;0	2	3	0.5077	36306;45806;12295;38908;52991;52736;28778;28777;18877;57861;57863;57883;13537;20896;20899;32393;49938;19067;19064	Serine/threonine-protein phosphatase PP1-gamma catalytic subunit OS=Homo sapiens OX=9606 GN=PPP1CC PE=1 SV=1	6.69512e+06	352375	PPP1CC
732_1	sp|Q13162|PRDX4_HUMAN	7.3784	NA	30520.8	GLFIIDDKGILR;LVQAFQYTDK;QITLNDLPVGR	0;1;1	2	3	0.1218	25710;19680;20223;20219	Peroxiredoxin-4 OS=Homo sapiens OX=9606 GN=PRDX4 PE=1 SV=1	4.20964e+07	2.80643e+06	PRDX4
269_1	sp|Q9UBQ5|EIF3K_HUMAN	9.72982	NA	25043.4	ENAYDLEANLAVLK;YNPENLATLER	1;1	2	3	0.1147	33453;24104;24106	Eukaryotic translation initiation factor 3 subunit K OS=Homo sapiens OX=9606 GN=EIF3K PE=1 SV=1	1.33291e+07	1.21174e+06	EIF3K
241_1	sp|Q15286|RAB35_HUMAN	8.68842	NA	23010.8	FAGQMGIQLFETSAK;LLIIGDSGVGK	1;1	2	3	0.1294	35898;13545;13547	Ras-related protein Rab-35 OS=Homo sapiens OX=9606 GN=RAB35 PE=1 SV=1	3.67378e+06	244919	RAB35
1065_1	sp|P17812|PYRG1_HUMAN	9.72982	NA	66648	FSDSYASVIK;VPLLLEEQGVVDYFLR	1;1	2	3	0.044	15500;44031;44032	CTP synthase 1 OS=Homo sapiens OX=9606 GN=CTPS1 PE=1 SV=2	679384	21915.6	CTPS1
512_1	sp|P01857|IGHG1_HUMAN	4.94994	NA	36083.2	FNWYVDGVEVHNAK;GPSVFPLAPSSK	1;1	2	3	0.0788	37498;37497;18556	Immunoglobulin heavy constant gamma 1 OS=Homo sapiens OX=9606 GN=IGHG1 PE=1 SV=1	5.52182e+06	368121	IGHG1
70_1	sp|P13804|ETFA_HUMAN	4.86491	NA	35057.6	AAVDAGFVPNDMQVGQTGK	1	1	3	0.0571	44411;44889;44413	Electron transfer flavoprotein subunit alpha, mitochondrial OS=Homo sapiens OX=9606 GN=ETFA PE=1 SV=1	1.14743e+07	498883	ETFA
414_3	sp|Q9BQE3|TBA1C_HUMAN	4.86491	NA	49863.5	AFVHWYVGEGMEEGEFSEAR;AVFVDLEPTVIDEVR;AYHEQLTVAEITNACFEPANQMVK;DVNAAIATIK;EDMAALEK;EIIDLVLDR;FDGALNVDLTEFQTNLVPYPR;IHFPLATYAPVISAEK;LADQCTGLQGFLVFHSFGGGTGSGFTSLLMER;LDHKFDLMYAK;LISQIVSSITASLR;QLFHPEQLITGKEDAANNYAR;TIGGGDDSFNTFFSETGAGK;VGINYQPPTVVPGGDLAK;YMACCLLYR	0;0;1;0;0;0;0;0;0;0;0;0;0;0;0	1	3	0.5523	54125;54367;38277;38273;38280;59654;59838;59824;11395;7494;14119;55255;39964;39966;39965;64109;26486;30633;55335;55104;47395;47396;47399;42148;21176	Tubulin alpha-1C chain OS=Homo sapiens OX=9606 GN=TUBA1C PE=1 SV=1	1.49065e+06	67756.6	TUBA1C
414_1	sp|Q9H853|TBA4B_HUMAN	4.86491	NA	27533.7	LISQIVSSITASLR;QIFHPEQLITGK	0;1	1	3	0.1079	30633;27664;26997;27665	Putative tubulin-like protein alpha-4B OS=Homo sapiens OX=9606 GN=TUBA4B PE=5 SV=2	1.44752e+07	1.20626e+06	TUBA4B
872_1	sp|P01040|CYTA_HUMAN	7.04561	NA	10999.7	SLPGQNEDLVLTGYQVDK;TQVVAGTNYYIK	1;1	2	2	0.3061	46489;25568	Cystatin-A OS=Homo sapiens OX=9606 GN=CSTA PE=1 SV=1	1.50934e+06	215620	CSTA
332_1	sp|O43290|SNUT1_HUMAN	4.97325	NA	90200.3	DLQGLTVEHAIDSFR;QLQQLQQLR	1;1	2	2	0.03	38233;17197	U4/U6.U5 tri-snRNP-associated protein 1 OS=Homo sapiens OX=9606 GN=SART1 PE=1 SV=1	1.96652e+06	45733	SART1
836_1	sp|Q9BZE4|GTPB4_HUMAN	5.4693	NA	73917.8	DFIDLTLSK;LALGQINIAK	1;1	2	2	0.03	12705;12285	GTP-binding protein 4 OS=Homo sapiens OX=9606 GN=GTPBP4 PE=1 SV=3	438303	10435.8	GTPBP4
229_1	sp|P63208|SKP1_HUMAN	8.68842	NA	18646.2	NDFTEEEEAQVR;VDQGTLFELILAANYLDIK	1;1	2	2	0.1902	29812;50381	S-phase kinase-associated protein 1 OS=Homo sapiens OX=9606 GN=SKP1 PE=1 SV=2	0	0	SKP1
248_1	sp|Q9UJZ1|STML2_HUMAN	7.4959	NA	38510.2	ILEPGLNILIPVLDR;QAQILASEAEK	1;1	2	2	0.073	37423;18615	Stomatin-like protein 2, mitochondrial OS=Homo sapiens OX=9606 GN=STOML2 PE=1 SV=1	3.55295e+06	177648	STOML2
286_1	sp|Q5D862|FILA2_HUMAN	9.72982	NA	247928	HSQSGQGQSTQTGSR;SVVTVIDVFYK	1;1	2	2	0.0109	32743;22118	Filaggrin-2 OS=Homo sapiens OX=9606 GN=FLG2 PE=1 SV=1	1.61551e+06	22437.6	FLG2
1178_1	sp|Q7Z2W4|ZCCHV_HUMAN	9.72982	NA	101367	ATDLGGTSQAGTSQR;VALVNDSLSDVTSTTSSR	1;1	2	2	0.0366	29174;42944	Zinc finger CCCH-type antiviral protein 1 OS=Homo sapiens OX=9606 GN=ZC3HAV1 PE=1 SV=3	1.38475e+06	21636.7	ZC3HAV1
805_1	sp|P30153|2AAA_HUMAN	6.71092	NA	65266.9	LAGGDWFTSR;LSTIALALGVER	1;1	2	2	0.0374	15183;20918	Serine/threonine-protein phosphatase 2A 65 kDa regulatory subunit A alpha isoform OS=Homo sapiens OX=9606 GN=PPP2R1A PE=1 SV=4	2.68071e+06	68736.3	PPP2R1A
621_1	sp|P50454|SERPH_HUMAN	9.72982	NA	46411.2	GVVEVTHDLQK;LFYADHPFIFLVR	1;1	2	2	0.0574	20176;36273	Serpin H1 OS=Homo sapiens OX=9606 GN=SERPINH1 PE=1 SV=2	6.97769e+06	279108	SERPINH1
564_1	sp|Q16625|OCLN_HUMAN	8.68842	NA	59106	NFDTGLQEYK;NVSAGTQDVPSPPSDYVER	1;1	2	2	0.0556	19763;47670	Occludin OS=Homo sapiens OX=9606 GN=OCLN PE=1 SV=1	8.308e+06	461555	OCLN
240_1	sp|P07602|SAP_HUMAN	8.68842	NA	58073.8	EIVDSYLPVILDIIK;QEILAALEK	1;1	2	2	0.0458	39178;11347	Prosaposin OS=Homo sapiens OX=9606 GN=PSAP PE=1 SV=2	2.83885e+06	86025.7	PSAP
20_1	sp|P0DME0|SETLP_HUMAN	8.68842	NA	34861.3	IDFYFDENPYFENK;VEVTEFEDIK	1;1	2	2	0.0795	42622;19523	Protein SETSIP OS=Homo sapiens OX=9606 GN=SETSIP PE=1 SV=1	1.8386e+06	153216	SETSIP
745_1	sp|Q9BVJ6|UT14A_HUMAN	7.92424	NA	87924.1	LVLADLLEPVK;TPLEQEIFNLLHK	1;1	2	2	0.0311	19576;34166	U3 small nucleolar RNA-associated protein 14 homolog A OS=Homo sapiens OX=9606 GN=UTP14A PE=1 SV=1	298413	6631.4	UTP14A
29_3	sp|Q9BVA1|TBB2B_HUMAN	6.28938	NA	49920.9	AILVDLEPGTMDSVR;EIVHIQAGQCGNQIGAK;EVDEQMLNVQNK;FPGQLNADLR;FPGQLNADLRK;GHYTEGAELVDSVLDVVR;IMNTFSVMPSPK;INVYYNEATGNK;ISEQFTAMFR;LAVNMVPFPR;LHFFMPGFAPLTSR;LTTPTYGDLNHLVSATMSGVTTCLR;MREIVHIQAGQCGNQIGAK;MSATFIGNSTAIQELFK;NSSYFVEWIPNNVK;SGPFGQIFRPDNFVFGQSGAGNNWAK;YLTVAAIFR	0;0;0;0;0;0;0;1;0;0;0;0;0;0;0;0;1	2	2	0.5034	36069;42075;29045;29668;16152;16155;16153;16151;16157;21636;21637;45959;45961;25351;26657;20368;21018;17433;17431;16707;35676;36232;59030;50172;43557;38103;38118;38126;60043;60030;60032;60029;12781	Tubulin beta-2B chain OS=Homo sapiens OX=9606 GN=TUBB2B PE=1 SV=1	3.52893e+06	168044	TUBB2B
813_1	sp|Q6Y7W6|GGYF2_HUMAN	6.88285	NA	149978	DVGRPNFEEGGPTSVGR;QQQQQQQHQQPNR	1;1	2	2	0.0231	40523;37437	GRB10-interacting GYF protein 2 OS=Homo sapiens OX=9606 GN=GIGYF2 PE=1 SV=1	1.1305e+06	20187.5	GIGYF2
155_1	sp|Q9HCP0|KC1G1_HUMAN	7.63802	NA	48480.6	APQLHLEYR;DVKPENFLIGR;GSLPWQGLK;TLFTDLFEK	0;1;0;1	2	2	0.09	15949;22829;10282;15355	Casein kinase I isoform gamma-1 OS=Homo sapiens OX=9606 GN=CSNK1G1 PE=1 SV=1	532589	23156.1	CSNK1G1
1095_1	sp|P30086|PEBP1_HUMAN	7.44233	NA	21043.7	GNDISSGTVLSDYVGSGPPK;LYTLVLTDPDAPSR	1;1	2	2	0.1818	45708;33379	Phosphatidylethanolamine-binding protein 1 OS=Homo sapiens OX=9606 GN=PEBP1 PE=1 SV=3	2.50329e+06	227572	PEBP1
54_1	sp|P05386|RLA1_HUMAN	7.92424	NA	11506.7	AAGVNVEPFWPGLFAK;ALANVNIGSLICNVGAGGPAPAAGAAPAGGPAPSTAAAPAEEK	1;1	2	2	0.5175	38312;65491	60S acidic ribosomal protein P1 OS=Homo sapiens OX=9606 GN=RPLP1 PE=1 SV=1	0	0	RPLP1
1145_1	sp|O75821|EIF3G_HUMAN	4.08559	NA	35588.9	ELAEQLGLSTGEK;ETDLQELFRPFGSISR	1;1	2	2	0.0906	26283;44165	Eukaryotic translation initiation factor 3 subunit G OS=Homo sapiens OX=9606 GN=EIF3G PE=1 SV=2	3.60609e+06	180305	EIF3G
209_1	sp|P14649|MYL6B_HUMAN	7.35452	NA	22749.7	ALGQNPTNAEVLK;GQGTYEDYLEGFR;HVLTTLGEK;ILYSQCGDVMR	0;1;1;0	2	2	0.2212	25485;25487;25532;32372;10729;24957;25586	Myosin light chain 6B OS=Homo sapiens OX=9606 GN=MYL6B PE=1 SV=1	1.16208e+06	83006.1	MYL6B
170_1	sp|P31689|DNJA1_HUMAN	8.4198	NA	44839.5	ITFHGEGDQEPGLEPGDIIIVLDQK;TIVITSHPGQIVK	1;1	2	2	0.0957	59152;26964	DnaJ homolog subfamily A member 1 OS=Homo sapiens OX=9606 GN=DNAJA1 PE=1 SV=2	2.51094e+06	114134	DNAJA1
852_1	sp|Q9Y5Q9|TF3C3_HUMAN	7.64703	NA	101208	ELEYFGLSAAILDK;VVDLAPLHLDAR	1;1	2	2	0.0293	33669;24088	General transcription factor 3C polypeptide 3 OS=Homo sapiens OX=9606 GN=GTF3C3 PE=1 SV=1	6.90382e+06	146890	GTF3C3
1008_1	sp|P62917|RL8_HUMAN	7.25939	NA	28007.3	ASGNYATVISHNPETK;AVVGVVAGGGR	1;1	2	2	0.1051	37855;8677	60S ribosomal protein L8 OS=Homo sapiens OX=9606 GN=RPL8 PE=1 SV=2	1.86157e+07	1.32969e+06	RPL8
384_1	sp|Q9Y3U8|RL36_HUMAN	7.16944	NA	12245.9	EELSNVLAAMR;NVSKPR	1;1	2	2	0.1619	20487;65	60S ribosomal protein L36 OS=Homo sapiens OX=9606 GN=RPL36 PE=1 SV=3	3.16832e+06	528054	RPL36
299_1	sp|Q8N684|CPSF7_HUMAN	5.97728	NA	52018.3	LLELLPGK;TPAILYTYSGLR	1;1	2	2	0.0425	6657;25490	Cleavage and polyadenylation specificity factor subunit 7 OS=Homo sapiens OX=9606 GN=CPSF7 PE=1 SV=1	2.63628e+07	1.09845e+06	CPSF7
92_1	sp|P46977|STT3A_HUMAN	4.39932	NA	80476.8	FGQVYTEAK;FYSLLDPSYAK	1;1	2	2	0.0284	12328;23478	Dolichyl-diphosphooligosaccharide--protein glycosyltransferase subunit STT3A OS=Homo sapiens OX=9606 GN=STT3A PE=1 SV=2	1.14835e+06	31898.7	STT3A
403_1	sp|Q9NXR1|NDE1_HUMAN	8.68842	NA	37697.8	ISALNIVGDLLR;QISALEDDLAQTK	1;1	2	2	0.0746	22665;28487	Nuclear distribution protein nudE homolog 1 OS=Homo sapiens OX=9606 GN=NDE1 PE=1 SV=3	0	0	NDE1
1108_1	sp|O75419|CDC45_HUMAN	5.98296	NA	65526.6	EFYEVVQSQR;FQAMDISLK	1;1	2	2	0.0336	22723;12737	Cell division control protein 45 homolog OS=Homo sapiens OX=9606 GN=CDC45 PE=1 SV=1	3.7872e+06	157800	CDC45
597_2	sp|P19367|HXK1_HUMAN	7.3784	NA	102420	EGLLFEGR;GDFIALDLGGSSFR;LALLQVR	1;1;0	2	2	0.0316	8008;29373;4074	Hexokinase-1 OS=Homo sapiens OX=9606 GN=HK1 PE=1 SV=3	2.6225e+06	51421.5	HK1
361_1	sp|P29992|GNA11_HUMAN	7.64703	NA	42096.5	DTILQLNLK;EYQLSDSAK;FVFAAVK;ILYSHLVDYFPEFDGPQR;LLLLGTGESGK;LVYQNIFTAMQAMIR	0;1;0;1;0;0	2	2	0.1922	12975;12260;2971;51657;14223;41312;41869	Guanine nucleotide-binding protein subunit alpha-11 OS=Homo sapiens OX=9606 GN=GNA11 PE=1 SV=2	717717	31205.1	GNA11
665_1	sp|P23677|IP3KA_HUMAN	6.26466	NA	50977	AGVWLIDFGK;DTLEVSEFFR	1;1	2	2	0.0434	15017;20889	Inositol-trisphosphate 3-kinase A OS=Homo sapiens OX=9606 GN=ITPKA PE=1 SV=1	340168	12148.9	ITPKA
114_1	sp|A0A0A0MRZ7|KVD26_HUMAN	7.17585	NA	13288.5	FSGSGSGTDFTLK;FSGVPDR	1;1	2	2	0.1667	23471;2826	Immunoglobulin kappa variable 2D-26 OS=Homo sapiens OX=9606 GN=IGKV2D-26 PE=3 SV=1	5.88131e+07	1.17626e+07	IGKV2D-26
724_1	sp|O14979|HNRDL_HUMAN	7.04561	NA	46409.1	FGEVVDCTIK;VFVGGLSPDTSEEQIK	1;1	2	2	0.0619	17745;38394	Heterogeneous nuclear ribonucleoprotein D-like OS=Homo sapiens OX=9606 GN=HNRNPDL PE=1 SV=3	1.47715e+06	61548.1	HNRNPDL
1080_1	sp|P53355|DAPK1_HUMAN	4.72137	NA	159945	GAELLVLLVNHGQGIEVQVR;SLVPVEEPIAFGGK	1;1	2	2	0.0238	50605;28892	Death-associated protein kinase 1 OS=Homo sapiens OX=9606 GN=DAPK1 PE=1 SV=6	1.07672e+06	13459	DAPK1
624_1	sp|O60763|USO1_HUMAN	6.2276	NA	107828	QQENVTLLLSLLEEFDFHVR;QSEDLGSQFTEIFIK	1;1	2	2	0.0364	55564;39527	General vesicular transport factor p115 OS=Homo sapiens OX=9606 GN=USO1 PE=1 SV=2	8459168	172636	USO1
976_1	sp|Q8N556|AFAP1_HUMAN	6.06873	NA	80674.8	AVITNILLR;ITQQGTDPLVLAVQSK	1;1	2	2	0.0342	11267;38150	Actin filament-associated protein 1 OS=Homo sapiens OX=9606 GN=AFAP1 PE=1 SV=2	1.38454e+06	40721.8	AFAP1
878_1	sp|P39656|OST48_HUMAN	9.72982	NA	50769	NTLLIAGLQAR;YSQTGNYELAVALSR	1;1	2	2	0.057	17841;37322	Dolichyl-diphosphooligosaccharide--protein glycosyltransferase 48 kDa subunit OS=Homo sapiens OX=9606 GN=DDOST PE=1 SV=4	2.98282e+07	1.24284e+06	DDOST
513_1	sp|Q9H8S9|MOB1A_HUMAN	6.08335	NA	25063.6	ELAPLQELIEK;IGVPFPK	1;1	2	2	0.0833	22617;2126	MOB kinase activator 1A OS=Homo sapiens OX=9606 GN=MOB1A PE=1 SV=4	855906	85590.6	MOB1A
44_1	sp|O75251|NDUS7_HUMAN	6.43561	NA	23548.1	LDDLVNWAR;QSDVMIVAGTLTNK	1;1	2	2	0.108	14825;30213	NADH dehydrogenase [ubiquinone] iron-sulfur protein 7, mitochondrial OS=Homo sapiens OX=9606 GN=NDUFS7 PE=1 SV=3	3.57302e+06	255215	NDUFS7
6_6	sp|P04259|K2C6B_HUMAN	8.68842	NA	60030.3	ADTLTDEINFLR;ALYDAELSQMQTHISDTSVVLSMDNNR;AQYEEIAQR;ATGGGLSSVGGGSSTIK;DVDAAYMNK;EYQELMNVK;GRLDSELR;ISIGGGSCAISGGYGSR;KLLEGEECR;LALDVEIATYR;LALDVEIATYRK;LEGLEDALQK;NKLEGLEDALQK;NKYEDEINK;NLDLDSIIAEVK;NLDLDSIIAEVKAQYEEIAQR;QCANLQAAIADAEQR;QEIAEINR;QLDNIVGER;QNLEPLFEQYINNLR;QNLEPLFEQYINNLRR;SGFSSISVSR;SRAEAESWYQTK;TAAENEFVTLKK;WTLLQEQGTK	0;0;0;1;0;0;0;0;0;0;0;0;0;0;0;0;0;0;1;0;0;0;0;0;0	2	2	0.4486	27537;62007;62117;62018;62119;15077;28628;11774;17808;8835;34818;16279;21851;26930;15454;25621;25625;17091;24494;55375;36941;9842;9809;12371;44045;48368;11780;29390;25327;19303	Keratin, type II cytoskeletal 6B OS=Homo sapiens OX=9606 GN=KRT6B PE=1 SV=5	3.34917e+06	93032.5	KRT6B
386_1	sp|Q2V2M9|FHOD3_HUMAN	9.72982	NA	158516	IAILNFDEYALNK;VGAEADQNYQNYILR	1;1	2	2	0.0197	31986;39834	FH1/FH2 domain-containing protein 3 OS=Homo sapiens OX=9606 GN=FHOD3 PE=1 SV=2	1.41115e+06	19069.6	FHOD3
46_1	sp|Q9H792|PEAK1_HUMAN	5.74063	NA	192986	FGVDSWSDFR;LAPEIITATQYK	1;1	2	2	0.0126	19811;25216	Inactive tyrosine-protein kinase PEAK1 OS=Homo sapiens OX=9606 GN=PEAK1 PE=1 SV=4	1.07555e+06	10864.2	PEAK1
1073_1	sp|P62195|PRS8_HUMAN	7.92424	NA	45597.1	EELQLLQEQGSYVGEVVR;IDILDSALLRPGR	1;1	2	2	0.0764	49062;28739	26S proteasome regulatory subunit 8 OS=Homo sapiens OX=9606 GN=PSMC5 PE=1 SV=1	0	0	PSMC5
199_1	sp|P78524|DEN2B_HUMAN	9.72982	NA	126405	NTYLPEVSYQFPK;TLELELLEWQER	1;1	2	2	0.022	34292;33297	DENN domain-containing protein 2B OS=Homo sapiens OX=9606 GN=DENND2B PE=1 SV=3	8.18653e+06	136442	DENND2B
184_1	sp|P12259|FA5_HUMAN	5.34125	NA	251546	EVIITGIQTQGAK;MYEQEWVR	1;1	2	2	0.0094	25629;16542	Coagulation factor V OS=Homo sapiens OX=9606 GN=F5 PE=1 SV=4	3.47261e+07	358001	F5
451_1	sp|P63241|IF5A1_HUMAN	8.68842	NA	16821.4	EDLRLPEGDLGK;NDFQLIGIQDGYLSLLQDSGEVR	1;1	2	2	0.2273	24976;57622	Eukaryotic translation initiation factor 5A-1 OS=Homo sapiens OX=9606 GN=EIF5A PE=1 SV=2	2.06268e+06	257835	EIF5A
1125_1	sp|Q9UKF6|CPSF3_HUMAN	6.31313	NA	77436.1	GLIPVFALGR;VMGFLADK	1;1	2	2	0.0263	12353;6574	Cleavage and polyadenylation specificity factor subunit 3 OS=Homo sapiens OX=9606 GN=CPSF3 PE=1 SV=1	1.3414e+06	37261	CPSF3
157_1	sp|Q13310|PABP4_HUMAN	6.12805	NA	70738.1	ALDTMNFDVIK;EFSPFGSITSAK;GFGFVCFSSPEEATK;GYAFVHFETQEAADK;ITGMLLEIDNSELLHMLESPESLR;SLGYAYVNFQQPADAER	0;1;0;1;0;0	2	2	0.146	22605;22146;37048;38604;59378;45116	Polyadenylate-binding protein 4 OS=Homo sapiens OX=9606 GN=PABPC4 PE=1 SV=1	664627	17962.9	PABPC4
722_1	sp|O43293|DAPK3_HUMAN	7.20184	NA	52503.4	ESLTEDEATQFLK;MTIAQSLEHSWIK	1;1	2	2	0.0573	31438;32683	Death-associated protein kinase 3 OS=Homo sapiens OX=9606 GN=DAPK3 PE=1 SV=1	2.9158e+06	121492	DAPK3
958_1	sp|Q9NRH3|TBG2_HUMAN	7.64703	NA	51059.6	IHEDIFDIIDR;LYNPENIYLSEHGGGAGNNWASGFSQGEK	1;1	2	2	0.0887	26671;62388	Tubulin gamma-2 chain OS=Homo sapiens OX=9606 GN=TUBG2 PE=2 SV=1	4.29575e+06	204560	TUBG2
382_1	sp|P62993|GRB2_HUMAN	6.38484	NA	25190.4	ATADDELSFK;NQQIFLR	1;1	2	2	0.0783	14594;7938	Growth factor receptor-bound protein 2 OS=Homo sapiens OX=9606 GN=GRB2 PE=1 SV=1	2.58635e+06	143686	GRB2
635_1	sp|Q96KR1|ZFR_HUMAN	5.93452	NA	116939	AGYSQGATQYTQAQQTR;EDITSSAQFALR	1;1	2	2	0.027	43161;24800	Zinc finger RNA-binding protein OS=Homo sapiens OX=9606 GN=ZFR PE=1 SV=2	1.38322e+06	30070.1	ZFR
296_1	sp|P57678|GEMI4_HUMAN	7.82814	NA	119960	MLSLLVVDVGNPEEVR;VGRPIVEALR	1;1	2	2	0.0246	40387;15212	Gem-associated protein 4 OS=Homo sapiens OX=9606 GN=GEMIN4 PE=1 SV=2	1.4908e+06	25703.4	GEMIN4
301_1	sp|Q969U6|FBXW5_HUMAN	8.68842	NA	63882.1	TFFSWLASQR;VAELLAQGHTKPPER	1;1	2	2	0.0442	20895;36544	F-box/WD repeat-containing protein 5 OS=Homo sapiens OX=9606 GN=FBXW5 PE=1 SV=1	1.32913e+06	49227	FBXW5
195_1	sp|P49720|PSB3_HUMAN	7.26899	NA	22933.5	LNLYELK;LYIGLAGLATDVQTVAQR	1;1	2	2	0.122	7025;44003	Proteasome subunit beta type-3 OS=Homo sapiens OX=9606 GN=PSMB3 PE=1 SV=2	365412	40601.3	PSMB3
1011_1	sp|O95793|STAU1_HUMAN	7.09719	NA	63142.8	SEISQVFEIALK;VSVGEFVGEGEGK	1;1	2	2	0.0433	25850;23066	Double-stranded RNA-binding protein Staufen homolog 1 OS=Homo sapiens OX=9606 GN=STAU1 PE=1 SV=2	6.30491e+06	191058	STAU1
406_1	sp|P09622|DLDH_HUMAN	9.72982	NA	54143	ALTGGIAHLFK;NLGLEELGIELDPR	1;1	2	2	0.0491	16004;33630	Dihydrolipoyl dehydrogenase, mitochondrial OS=Homo sapiens OX=9606 GN=DLD PE=1 SV=2	1.91638e+06	70977	DLD
777_1	sp|O95831|AIFM1_HUMAN	7.3784	NA	66858.9	APSHVPFLLIGGGTAAFAAAR;VNAELQAR	1;1	2	2	0.0473	47848;7267	Apoptosis-inducing factor 1, mitochondrial OS=Homo sapiens OX=9606 GN=AIFM1 PE=1 SV=1	7.10013e+06	221879	AIFM1
175_1	sp|Q01844|EWS_HUMAN	8.13967	NA	68435.7	AAVEWFDGKDFQGSK;GGPGGPGGPGGPMGR	1;1	2	2	0.0457	37725;19461	RNA-binding protein EWS OS=Homo sapiens OX=9606 GN=EWSR1 PE=1 SV=1	6.25719e+06	272052	EWSR1
311_1	sp|Q14683|SMC1A_HUMAN	8.68842	NA	143144	SNLMDAISFVLGEK;VLTFDLTK	1;1	2	2	0.0178	31976;8523	Structural maintenance of chromosomes protein 1A OS=Homo sapiens OX=9606 GN=SMC1A PE=1 SV=2	1.30537e+06	15004.3	SMC1A
579_1	sp|Q96RT1|ERBIN_HUMAN	7.30605	NA	158200	IYDILSDNGPQQPSTTVK;TFQNTVELIIVR	1;1	2	2	0.0212	46482;28529	Erbin OS=Homo sapiens OX=9606 GN=ERBIN PE=1 SV=2	165653	1995.82	ERBIN
894_1	sp|P28066|PSA5_HUMAN	7.26899	NA	26394.2	AIGSASEGAQSSLQEVYHK;SSLIILK	1;1	2	2	0.1079	46048;2712	Proteasome subunit alpha type-5 OS=Homo sapiens OX=9606 GN=PSMA5 PE=1 SV=3	320827	29166.1	PSMA5
951_1	sp|P84098|RL19_HUMAN	7.01868	NA	23451.2	ILMEHIHK;VWLDPNETNEIANANSR	1;1	2	2	0.1276	11586;45502	60S ribosomal protein L19 OS=Homo sapiens OX=9606 GN=RPL19 PE=1 SV=1	5.94756e+06	660841	RPL19
41_1	sp|P62750|RL23A_HUMAN	5.60519	NA	17684.1	FPLTTESAMK;LYDIDVAK	1;1	2	2	0.1154	15870;8516	60S ribosomal protein L23a OS=Homo sapiens OX=9606 GN=RPL23A PE=1 SV=1	4.74927e+06	527697	RPL23A
787_1	sp|Q3ZCQ8|TIM50_HUMAN	6.83292	NA	39621.5	QNLFLGSLTSR;VLLDLSAFLK	1;1	2	2	0.0595	20614;15617	Mitochondrial import inner membrane translocase subunit TIM50 OS=Homo sapiens OX=9606 GN=TIMM50 PE=1 SV=2	1.85489e+06	123659	TIMM50
668_1	sp|P62263|RS14_HUMAN	8.68842	NA	16262.5	ELGITALHIK;TPGPGAQSALR	1;1	2	2	0.1391	14545;12812	40S ribosomal protein S14 OS=Homo sapiens OX=9606 GN=RPS14 PE=1 SV=3	8.35366e+06	1.39228e+06	RPS14
45_1	sp|Q13557|KCC2D_HUMAN	8.68842	NA	56333.6	AGAYDFPSPEWDTVTPEAK;DLKPENLLLASK;FTDEYQLFEELGK;GAILTTMLATR;STVASMMHR	0;0;1;1;0	2	2	0.1283	49164;24945;35591;16908;11532	Calcium/calmodulin-dependent protein kinase type II subunit delta OS=Homo sapiens OX=9606 GN=CAMK2D PE=1 SV=3	331906	11853.8	CAMK2D
664_1	sp|Q86YW9|MD12L_HUMAN	5.16758	NA	239967	ATWLIK;QALSNMLQR	1;1	2	2	0.007	1235;13210	Mediator of RNA polymerase II transcription subunit 12-like protein OS=Homo sapiens OX=9606 GN=MED12L PE=1 SV=2	1.09682e+06	10648.7	MED12L
559_1	sp|P01008|ANT3_HUMAN	5.87417	NA	52568.9	LQPLDFK;TSDQIHFFFAK	1;1	2	2	0.0388	5857;24916	Antithrombin-III OS=Homo sapiens OX=9606 GN=SERPINC1 PE=1 SV=1	7.94518e+06	264839	SERPINC1
1060_1	sp|P31327|CPSM_HUMAN	8.68842	NA	164835	AVNTLNEALEFAK;IAPSFAVESIEDALK	1;1	2	2	0.0187	27995;34497	Carbamoyl-phosphate synthase [ammonia], mitochondrial OS=Homo sapiens OX=9606 GN=CPS1 PE=1 SV=2	2.87549e+06	33435.9	CPS1
253_1	sp|Q9UHI6|DDX20_HUMAN	8.68842	NA	92182.5	IPFNQALVFSNLHSR;QLIELDYLNPGSIR	1;1	2	2	0.0352	39556;36043	Probable ATP-dependent RNA helicase DDX20 OS=Homo sapiens OX=9606 GN=DDX20 PE=1 SV=2	507176	10143.5	DDX20
1091_1	sp|Q99798|ACON_HUMAN	6.74606	NA	85371.9	NAVTQEFGPVPDTAR;SQFTITPGSEQIR	1;1	2	2	0.0359	34953;29717	Aconitate hydratase, mitochondrial OS=Homo sapiens OX=9606 GN=ACO2 PE=1 SV=2	1.62775e+06	41737.1	ACO2
294_1	sp|Q9HAC8|UBTD1_HUMAN	7.07732	NA	25922.3	EIWDALK;QLHAQEGIEPSWQR	1;1	2	2	0.0925	6366;37534	Ubiquitin domain-containing protein 1 OS=Homo sapiens OX=9606 GN=UBTD1 PE=1 SV=1	9.1204e+06	1.01338e+06	UBTD1
1146_1	sp|O15143|ARC1B_HUMAN	5.16089	NA	40923.4	IFSAYIK;TWKPTLVILR	1;1	2	2	0.0457	5090;20265	Actin-related protein 2/3 complex subunit 1B OS=Homo sapiens OX=9606 GN=ARPC1B PE=1 SV=3	1.25596e+06	66102.9	ARPC1B
845_1	sp|Q14697|GANAB_HUMAN	7.78745	NA	106807	ALLDSLQLGPDSLTVHLIHEVTK;FGAVWTGDNTAEWDHLK	1;1	2	2	0.0424	56560;45646	Neutral alpha-glucosidase AB OS=Homo sapiens OX=9606 GN=GANAB PE=1 SV=3	280129	5602.59	GANAB
938_1	sp|Q6UVY6|MOXD1_HUMAN	4.88053	NA	69607.7	EIYRPVTTWPFIIK;VIWAYHHEDAGEAGPK	1;1	2	2	0.0489	40180;40707	DBH-like monooxygenase protein 1 OS=Homo sapiens OX=9606 GN=MOXD1 PE=1 SV=1	241552	8946.36	MOXD1
210_1	sp|P06493|CDK1_HUMAN	8.25677	NA	34073.9	DLKPQNLLIDDKGTIK;WKPGSLASHVK	1;1	2	2	0.0909	41716;19565	Cyclin-dependent kinase 1 OS=Homo sapiens OX=9606 GN=CDK1 PE=1 SV=3	2.66815e+06	127055	CDK1
953_1	sp|Q53EZ4|CEP55_HUMAN	7.64703	NA	54145.2	NQITQLESLK;QLHEFAITEPLVTFQGETENR	1;1	2	2	0.0668	18038;55995	Centrosomal protein of 55 kDa OS=Homo sapiens OX=9606 GN=CEP55 PE=1 SV=3	4.47938e+06	139981	CEP55
196_1	sp|P05109|S10A8_HUMAN	4.86995	NA	10827.6	ALNSIIDVYHK;GADVWFK	1;1	2	2	0.1935	22228;4390	Protein S100-A8 OS=Homo sapiens OX=9606 GN=S100A8 PE=1 SV=1	1.93982e+06	242478	S100A8
64_1	sp|P61353|RL27_HUMAN	6.71092	NA	15787.7	VVLVLAGR;VYNYNHLMPTR	1;1	2	2	0.1397	4568;28134	60S ribosomal protein L27 OS=Homo sapiens OX=9606 GN=RPL27 PE=1 SV=2	5.90207e+06	983678	RPL27
1138_1	sp|Q9P266|JCAD_HUMAN	7.65506	NA	148260	ILGIEVAVESLLPGIR;VSTDAFYGR	1;1	2	2	0.0184	37553;11367	Junctional cadherin 5-associated protein OS=Homo sapiens OX=9606 GN=JCAD PE=1 SV=3	709644	9337.43	JCAD
251_2	sp|P22392|NDKB_HUMAN	7.12474	NA	17286.9	EISLWFKPEELVDYK;GLVGEIIK;NIIHGSDSVK;TFIAIKPDGVQR;VMLGETNPADSKPGTIR	1;0;1;0;0	2	2	0.4079	44193;4650;13443;25100;41398;40908	Nucleoside diphosphate kinase B OS=Homo sapiens OX=9606 GN=NME2 PE=1 SV=1	2.01787e+06	168156	NME2
522_1	sp|Q9NZB2|F120A_HUMAN	6.36937	NA	121811	QSVLEGLSFSR;SPQTPELVEALAFR	1;1	2	2	0.0224	20108;33265	Constitutive coactivator of PPAR-gamma-like protein 1 OS=Homo sapiens OX=9606 GN=FAM120A PE=1 SV=2	2.2693e+07	420242	FAM120A
194_1	sp|P09382|LEG1_HUMAN	5.87417	NA	14706.2	DSNNLCLHFNPR;SFVLNLGK	1;1	2	2	0.1481	30566;6489	Galectin-1 OS=Homo sapiens OX=9606 GN=LGALS1 PE=1 SV=2	2.75439e+06	306043	LGALS1
271_1	sp|Q9Y295|DRG1_HUMAN	7.61052	NA	40516.8	GQLPDYTSPVVLPYSR;WNFDDLLEK	1;1	2	2	0.0681	41125;18267	Developmentally-regulated GTP-binding protein 1 OS=Homo sapiens OX=9606 GN=DRG1 PE=1 SV=1	16825.9	647.15	DRG1
1082_1	sp|Q14566|MCM6_HUMAN	5.23741	NA	92831.2	DFYVAFQDLPTR;ISNLIVLHLR	1;1	2	2	0.0268	30029;18218	DNA replication licensing factor MCM6 OS=Homo sapiens OX=9606 GN=MCM6 PE=1 SV=1	2.00606e+06	35194	MCM6
648_1	sp|Q14165|MLEC_HUMAN	8.68842	NA	32213.6	FAEVYFAQSQQK;LSVQGEVSTFTGK	1;1	2	2	0.0856	29003;25395	Malectin OS=Homo sapiens OX=9606 GN=MLEC PE=1 SV=1	1.89023e+06	105013	MLEC
376_1	sp|P15170|ERF3A_HUMAN	4.86995	NA	55720.3	HLIVLINK;KGEFETGFEK	1;1	2	2	0.0361	9017;17914	Eukaryotic peptide chain release factor GTP-binding subunit ERF3A OS=Homo sapiens OX=9606 GN=GSPT1 PE=1 SV=1	725232	25008	GSPT1
762_1	sp|P62995|TRA2B_HUMAN	7.64703	NA	33645.6	GFAFVYFENVDDAK;YGPIADVSIVYDQQSR	1;1	2	2	0.1042	35691;41696	Transformer-2 protein homolog beta OS=Homo sapiens OX=9606 GN=TRA2B PE=1 SV=1	3.93114e+06	357376	TRA2B
189_1	sp|P60900|PSA6_HUMAN	5.07992	NA	27381.8	HITIFSPEGR;LYQVEYAFK	1;1	2	2	0.0772	17262;17472	Proteasome subunit alpha type-6 OS=Homo sapiens OX=9606 GN=PSMA6 PE=1 SV=1	1.41963e+07	1.09202e+06	PSMA6
869_1	sp|P20042|IF2B_HUMAN	7.64703	NA	38364.4	IFDIDEAEEGVK;SPDTILQK	1;1	2	2	0.0601	25871;7319	Eukaryotic translation initiation factor 2 subunit 2 OS=Homo sapiens OX=9606 GN=EIF2S2 PE=1 SV=2	4.5443e+06	206559	EIF2S2
1168_1	sp|P62318|SMD3_HUMAN	8.68842	NA	13907.3	FLILPDMLK;VAQLEQVYIR	1;1	2	2	0.1508	14328;19960	Small nuclear ribonucleoprotein Sm D3 OS=Homo sapiens OX=9606 GN=SNRPD3 PE=1 SV=1	1.71205e+06	190227	SNRPD3
694_1	sp|P62847|RS24_HUMAN	6.88398	NA	15413.4	QMVIDVLHPGK;TTGFGMIYDSLDYAK	1;1	2	2	0.1955	20666;37609	40S ribosomal protein S24 OS=Homo sapiens OX=9606 GN=RPS24 PE=1 SV=1	3.11664e+06	445234	RPS24
766_1	sp|Q9UQE7|SMC3_HUMAN	9.72982	NA	141454	NDVMNLLESAGFSR;SLQSLEASLHAMESTR	1;1	2	2	0.0247	33054;40045	Structural maintenance of chromosomes protein 3 OS=Homo sapiens OX=9606 GN=SMC3 PE=1 SV=2	4.47802e+06	55284.2	SMC3
481_1	sp|Q96HS1|PGAM5_HUMAN	4.06922	NA	31984.6	HIFLIR;VSTDLLR	1;1	2	2	0.045	3572;3782	Serine/threonine-protein phosphatase PGAM5, mitochondrial OS=Homo sapiens OX=9606 GN=PGAM5 PE=1 SV=2	3.52151e+06	195639	PGAM5
690_1	sp|Q07666|KHDR1_HUMAN	6.12805	NA	48197.2	FNFVGK;KDDEENYLDLFSHK	1;1	2	2	0.0451	457;39800	KH domain-containing, RNA-binding, signal transduction-associated protein 1 OS=Homo sapiens OX=9606 GN=KHDRBS1 PE=1 SV=1	2.71886e+06	123585	KHDRBS1
355_1	sp|Q6IAA8|LTOR1_HUMAN	6.45451	NA	17733.8	LAVLSSSLTHWK;LLLDPSSPPTK	1;1	2	2	0.1429	24987;17758	Ragulator complex protein LAMTOR1 OS=Homo sapiens OX=9606 GN=LAMTOR1 PE=1 SV=2	1.6807e+06	186744	LAMTOR1
1037_1	sp|Q5SSJ5|HP1B3_HUMAN	9.72982	NA	61169.3	GASGSFVVVQK;MDAILTEAIK	1;1	2	2	0.038	13863;14967	Heterochromatin protein 1-binding protein 3 OS=Homo sapiens OX=9606 GN=HP1BP3 PE=1 SV=1	1.16126e+06	36289.4	HP1BP3
40_1	sp|Q6P1J9|CDC73_HUMAN	6.59662	NA	60539.1	GDEVIFGEFSWPK;NIFAILQSVK	1;1	2	2	0.0433	31440;16263	Parafibromin OS=Homo sapiens OX=9606 GN=CDC73 PE=1 SV=1	412995	11799.9	CDC73
578_1	sp|O00411|RPOM_HUMAN	7.92424	NA	138532	LQALFTAVLLSEEDR;VAQVLEGFITR	1;1	2	2	0.0211	38404;20500	DNA-directed RNA polymerase, mitochondrial OS=Homo sapiens OX=9606 GN=POLRMT PE=1 SV=2	387009	5863.77	POLRMT
1113_1	sp|P06702|S10A9_HUMAN	7.87431	NA	13233.5	DLQNFLK;QLSFEEFIMLMAR	1;1	2	2	0.1754	6484;35450	Protein S100-A9 OS=Homo sapiens OX=9606 GN=S100A9 PE=1 SV=1	491979	61497.4	S100A9
699_1	sp|P60953|CDC42_HUMAN	7.64703	NA	21245	NVFDEAILAALEPPEPK;TPFLLVGTQIDLR	1;1	2	2	0.1571	42989;30079	Cell division control protein 42 homolog OS=Homo sapiens OX=9606 GN=CDC42 PE=1 SV=2	455318	50590.9	CDC42
807_1	sp|P29692|EF1D_HUMAN	7.21538	NA	31102.8	IASLEVENQSLR;SLAGSSGPGASSGTSGDHGELVVR	1;1	2	2	0.1281	25662;51399	Elongation factor 1-delta OS=Homo sapiens OX=9606 GN=EEF1D PE=1 SV=5	1.9457e+06	97284.8	EEF1D
700_1	sp|Q14244|MAP7_HUMAN	6.90032	NA	84001.5	LSSSSATLLNSPDR;LWLPSK	1;1	2	2	0.0267	29101;1621	Ensconsin OS=Homo sapiens OX=9606 GN=MAP7 PE=1 SV=1	2.42906e+06	71443	MAP7
62_1	sp|Q9Y5V3|MAGD1_HUMAN	8.68842	NA	86107.3	ASEAVLWEALR;EYTDVYPEIIER	1;1	2	2	0.0296	20997;32064	Melanoma-associated antigen D1 OS=Homo sapiens OX=9606 GN=MAGED1 PE=1 SV=3	4.06128e+06	131009	MAGED1
259_1	sp|Q9UHB9|SRP68_HUMAN	9.72982	NA	70685.6	DLPDVQELITQVR;LASAFTEEQAVLYNQR	1;1	2	2	0.0463	32039;42609	Signal recognition particle subunit SRP68 OS=Homo sapiens OX=9606 GN=SRP68 PE=1 SV=2	150269	3577.84	SRP68
250_1	sp|P05455|LA_HUMAN	6.86851	NA	46808.2	EGIILFK;LTTDFNVIVEALSK	1;1	2	2	0.0515	4314;32927	Lupus La protein OS=Homo sapiens OX=9606 GN=SSB PE=1 SV=2	3.80416e+06	131178	SSB
889_1	sp|Q92522|H1X_HUMAN	4.76062	NA	22473.5	ALVQNDTLLQVK;YSQLVVETIR	1;1	2	2	0.1033	24994;19486	Histone H1.10 OS=Homo sapiens OX=9606 GN=H1-10 PE=1 SV=1	3.89668e+06	278334	H1-10
256_1	sp|Q01081|U2AF1_HUMAN	8.68842	NA	27854.5	NPQNSSQSADGLR;WFNGQPIHAELSPVTDFR	1;1	2	2	0.1292	26225;49962	Splicing factor U2AF 35 kDa subunit OS=Homo sapiens OX=9606 GN=U2AF1 PE=1 SV=3	638012	53167.7	U2AF1
1034_1	sp|P27797|CALR_HUMAN	5.91389	NA	48111.8	EQFLDGDGWTSR;NVLINK	1;1	2	2	0.0432	27640;75	Calreticulin OS=Homo sapiens OX=9606 GN=CALR PE=1 SV=1	5.53091e+06	230455	CALR
102_1	sp|Q8NC51|PAIRB_HUMAN	8.68842	NA	44938.5	EETQPPVALK;SSFSHYSGLK	1;1	2	2	0.049	15282;15308	Plasminogen activator inhibitor 1 RNA-binding protein OS=Homo sapiens OX=9606 GN=SERBP1 PE=1 SV=2	7.18699e+06	312478	SERBP1
396_1	sp|P61604|CH10_HUMAN	5.88904	NA	10924.9	KFLPLFDR;VVLDDKDYFLFR	1;1	2	2	0.1961	12131;32168	10 kDa heat shock protein, mitochondrial OS=Homo sapiens OX=9606 GN=HSPE1 PE=1 SV=2	1.18782e+06	118782	HSPE1
234_1	sp|Q9NY35|CLDN1_HUMAN	4.43221	NA	28584.1	FVDPGNHNSGIDLLR;TESFDVVTK	1;1	2	2	0.0949	36793;11741	Claudin domain-containing protein 1 OS=Homo sapiens OX=9606 GN=CLDND1 PE=1 SV=1	4.33079e+06	393708	CLDND1
306_1	sp|P04156|PRIO_HUMAN	4.84081	NA	27643.2	ESQAYYQR;VVEQMCITQYER	1;1	2	2	0.0791	12408;33176	Major prion protein OS=Homo sapiens OX=9606 GN=PRNP PE=1 SV=1	1.56245e+06	173606	PRNP
792_1	sp|Q15046|SYK_HUMAN	6.12038	NA	68004.6	FELFVMK;LIFYDLR	1;1	2	2	0.0235	7718;8604	Lysine--tRNA ligase OS=Homo sapiens OX=9606 GN=KARS1 PE=1 SV=3	583260	18814.9	KARS1
649_1	sp|P04083|ANXA1_HUMAN	7.44233	NA	38690	ALTGHLEEVVLALLK;GTDVNVFNTILTTR	1;1	2	2	0.0838	35130;32970	Annexin A1 OS=Homo sapiens OX=9606 GN=ANXA1 PE=1 SV=2	444364	21160.2	ANXA1
883_1	sp|Q03252|LMNB2_HUMAN	6.95528	NA	69905.7	ALYESELADAR;GLESDVAELR	1;1	2	2	0.0339	20696;14254	Lamin-B2 OS=Homo sapiens OX=9606 GN=LMNB2 PE=1 SV=4	5.51232e+06	134447	LMNB2
413_1	sp|P26640|SYVC_HUMAN	8.68842	NA	140387	ALSPLEEWLR;VQGSDSDEEVVVATTR	1;1	2	2	0.0206	19732;37956	Valine--tRNA ligase OS=Homo sapiens OX=9606 GN=VARS1 PE=1 SV=4	1.37576e+06	21165.5	VARS1
521_1	sp|Q13435|SF3B2_HUMAN	4.88279	NA	100165	IFEAFK;KPGDLSDELR	1;1	2	2	0.0179	2015;16084	Splicing factor 3B subunit 2 OS=Homo sapiens OX=9606 GN=SF3B2 PE=1 SV=2	9.25428e+06	177967	SF3B2
11_2	sp|O60814|H2B1K_HUMAN	8.68842	NA	13881.6	AMGIMNSFVNDIFER;ESYSVYVYK;HAVSEGTK;KESYSVYVYK;LLLPGELAK;QVHPDTGISSK	0;1;0;1;0;0	2	2	0.4206	39561;40030;40033;39590;40574;40065;16432;4618;21910;9153;17061;17059	Histone H2B type 1-K OS=Homo sapiens OX=9606 GN=H2BC12 PE=1 SV=3	1.81523e+07	1.65021e+06	H2BC12
162_1	sp|P16885|PLCG2_HUMAN	4.92615	NA	147776	DGTFLVR;TILPLINFK	1;1	2	2	0.0126	3916;13009	1-phosphatidylinositol 4,5-bisphosphate phosphodiesterase gamma-2 OS=Homo sapiens OX=9606 GN=PLCG2 PE=1 SV=4	1.47517e+06	20488.5	PLCG2
849_1	sp|O00422|SAP18_HUMAN	4.54287	NA	17550	EVYPEAR;FQIGDYLDIAITPPNR	1;1	2	2	0.1503	5955;42430	Histone deacetylase complex subunit SAP18 OS=Homo sapiens OX=9606 GN=SAP18 PE=1 SV=1	1.9585e+07	1.39893e+06	SAP18
411_2	sp|Q9Y3L5|RAP2C_HUMAN	9.72982	NA	20731.4	SALTVQFVTGTFIEK;SMVDELFAEIVR;VVVLGSGGVGK	1;1;0	2	2	0.2077	36359;27586;9788	Ras-related protein Rap-2c OS=Homo sapiens OX=9606 GN=RAP2C PE=1 SV=1	604789	50399.1	RAP2C
411_1	sp|P61225|RAP2B_HUMAN	6.31313	NA	20491.2	SALTVQFVTGSFIEK;VPMILVGNK;VVVLGSGGVGK	1;1;0	2	2	0.1913	35872;9746;9788	Ras-related protein Rap-2b OS=Homo sapiens OX=9606 GN=RAP2B PE=1 SV=1	1.46375e+07	1.33068e+06	RAP2B
37_1	sp|P21439|MDR3_HUMAN	6.78674	NA	141434	TTIVIAHR;YSDWQDKLFMSLGTIMAIAHGSGLPLMMIVFGEMTDK	1;1	2	2	0.035	7628;66058	Phosphatidylcholine translocator ABCB4 OS=Homo sapiens OX=9606 GN=ABCB4 PE=1 SV=2	1.43867e+06	19981.6	ABCB4
1110_1	sp|P12268|IMDH2_HUMAN	9.72982	NA	55769.6	LPIVNEDDELVAIIAR;NLIDAGVDALR	1;1	2	2	0.0525	40724;17267	Inosine-5'-monophosphate dehydrogenase 2 OS=Homo sapiens OX=9606 GN=IMPDH2 PE=1 SV=2	1.30992e+06	52396.9	IMPDH2
679_1	sp|Q9UBI6|GBG12_HUMAN	9.72982	NA	8001.17	SDPLLIGIPTSENPFK;TASTNNIAQAR	1;1	2	2	0.375	39089;16847	Guanine nucleotide-binding protein G(I)/G(S)/G(O) subunit gamma-12 OS=Homo sapiens OX=9606 GN=GNG12 PE=1 SV=3	5.31865e+06	1.06373e+06	GNG12
675_1	sp|P0C0S5|H2AZ_HUMAN	8.68842	NA	13544.6	GDEELDSLIK;VGATAAVYSAAILEYLTAEVLELAGNASK	1;1	2	2	0.3047	15592;60992	Histone H2A.Z OS=Homo sapiens OX=9606 GN=H2AZ1 PE=1 SV=2	987237	164540	H2AZ1
129_1	sp|P62913|RL11_HUMAN	6.9125	NA	20239.6	AEEILEK;VLEQLTGQTPVFSK	1;1	2	2	0.118	4755;32810	60S ribosomal protein L11 OS=Homo sapiens OX=9606 GN=RPL11 PE=1 SV=2	1.12759e+07	1.25288e+06	RPL11
1036_1	sp|P25398|RS12_HUMAN	7.63802	NA	14505.5	DVIEEYFK;LVEALCAEHQINLIK	1;1	2	2	0.1742	12327;39763	40S ribosomal protein S12 OS=Homo sapiens OX=9606 GN=RPS12 PE=1 SV=3	3.35362e+06	479088	RPS12
7_1	sp|P63151|2ABA_HUMAN	6.83292	NA	51659.5	INLWHLEITDR;SFFSEIISSISDVK	1;1	2	2	0.0559	27627;33298	Serine/threonine-protein phosphatase 2A 55 kDa regulatory subunit B alpha isoform OS=Homo sapiens OX=9606 GN=PPP2R2A PE=1 SV=1	1.29453e+06	47945.5	PPP2R2A
264_1	sp|P62820|RAB1A_HUMAN	7.63802	NA	22663.4	FADDTYTESYISTIGVDFK;QWLQEIDR	1;1	2	2	0.1317	51147;14204	Ras-related protein Rab-1A OS=Homo sapiens OX=9606 GN=RAB1A PE=1 SV=3	1.31278e+06	72932.5	RAB1A
35_1	sp|P15121|ALDR_HUMAN	5.23897	NA	35830.5	NLVVIPK;TTAQVLIR	1;1	2	2	0.0475	3015;7343	Aldo-keto reductase family 1 member B1 OS=Homo sapiens OX=9606 GN=AKR1B1 PE=1 SV=3	5.91418e+06	295709	AKR1B1
605_1	sp|P57740|NU107_HUMAN	7.92424	NA	106307	SGFGEISSPVIR;VLLQASQDENFGNTTPR	1;1	2	2	0.0314	21163;44019	Nuclear pore complex protein Nup107 OS=Homo sapiens OX=9606 GN=NUP107 PE=1 SV=1	4.73212e+06	86038.5	NUP107
435_1	sp|Q8NCA5|FA98A_HUMAN	8.68842	NA	55238.2	LDVTVQSFGWSDR;TTISVAHLLAAR	1;1	2	2	0.0483	31410;21358	Protein FAM98A OS=Homo sapiens OX=9606 GN=FAM98A PE=1 SV=2	0	0	FAM98A
1061_1	sp|P78345|RPP38_HUMAN	7.64703	NA	31814.6	IAPVIGLK;QASVTLQPLK	1;1	2	2	0.0636	4016;14080	Ribonuclease P protein subunit p38 OS=Homo sapiens OX=9606 GN=RPP38 PE=1 SV=2	1.36249e+07	717099	RPP38
638_1	sp|Q6UXN9|WDR82_HUMAN	5.88904	NA	35056.5	YGVDLIR;YTHAANTVVYSSNK	1;1	2	2	0.0671	4887;33147	WD repeat-containing protein 82 OS=Homo sapiens OX=9606 GN=WDR82 PE=1 SV=1	1.35248e+06	75138	WDR82
657_1	sp|P62266|RS23_HUMAN	5.26515	NA	15797.7	ANPFGGASHAK;VANVSLLALYK	1;1	2	2	0.1538	12886;18751	40S ribosomal protein S23 OS=Homo sapiens OX=9606 GN=RPS23 PE=1 SV=3	2.57352e+06	321690	RPS23
671_1	sp|Q99714|HCD2_HUMAN	7.30605	NA	26906.1	DLAPIGIR;GLVAVITGGASGLGLATAER	1;1	2	2	0.1073	5606;41780	3-hydroxyacyl-CoA dehydrogenase type-2 OS=Homo sapiens OX=9606 GN=HSD17B10 PE=1 SV=3	2.43297e+06	152061	HSD17B10
85_1	sp|P05091|ALDH2_HUMAN	7.25939	NA	56345.6	ELGEYGLQAYTEVK;LADLIER	1;1	2	2	0.0406	34865;4684	Aldehyde dehydrogenase, mitochondrial OS=Homo sapiens OX=9606 GN=ALDH2 PE=1 SV=2	2.24351e+07	934796	ALDH2
774_1	sp|P53007|TXTP_HUMAN	7.00219	NA	33991	FGMFEFLSNHMR;GTYQGLTATVLK	1;1	2	2	0.0772	32231;21305	Tricarboxylate transport protein, mitochondrial OS=Homo sapiens OX=9606 GN=SLC25A1 PE=1 SV=2	1.2133e+06	71370.8	SLC25A1
105_1	sp|O75340|PDCD6_HUMAN	9.72982	NA	21854.8	LSDQFHDILIR;YITDWQNVFR	1;1	2	2	0.1099	25570;24963	Programmed cell death protein 6 OS=Homo sapiens OX=9606 GN=PDCD6 PE=1 SV=1	1.4164e+06	141640	PDCD6
317_1	sp|Q09028|RBBP4_HUMAN	8.4198	NA	47626.1	TPSSDVLVFDYTK;TVALWDLR	1;1	2	2	0.0494	30031;9870	Histone-binding protein RBBP4 OS=Homo sapiens OX=9606 GN=RBBP4 PE=1 SV=3	4.78759e+06	319173	RBBP4
948_1	sp|Q6ZU35|CRACD_HUMAN	7.41077	NA	136678	ENVSVSVQPGSSSVSR;VETAQPLWITLALQK	1;1	2	2	0.0251	35595;38574	Capping protein-inhibiting regulator of actin dynamics OS=Homo sapiens OX=9606 GN=CRACD PE=1 SV=3	3.98614e+06	55363.1	CRACD
486_1	sp|P28331|NDUS1_HUMAN	5.252	NA	79416.5	FEAPLFNAR;NDGAAILAAVSSIAQK	1;1	2	2	0.0344	13249;32137	NADH-ubiquinone oxidoreductase 75 kDa subunit, mitochondrial OS=Homo sapiens OX=9606 GN=NDUFS1 PE=1 SV=3	1.08269e+06	26407.1	NDUFS1
166_1	sp|P60981|DEST_HUMAN	7.65506	NA	18493.5	IFYDMK;MIYASSK;YALYDASFETK	1;0;1	2	2	0.1455	4189;3596;23600	Destrin OS=Homo sapiens OX=9606 GN=DSTN PE=1 SV=3	1.19953e+07	922718	DSTN
630_1	sp|Q01469|FABP5_HUMAN	5.99429	NA	15154.6	ELGVGIALR;GFDEYMK	1;1	2	2	0.1185	8236;6890	Fatty acid-binding protein 5 OS=Homo sapiens OX=9606 GN=FABP5 PE=1 SV=3	740326	74032.6	FABP5
909_1	sp|O75396|SC22B_HUMAN	8.68842	NA	24724.7	GEALSALDSK;IMVANIEEVLQR	1;1	2	2	0.1023	10467;27815	Vesicle-trafficking protein SEC22b OS=Homo sapiens OX=9606 GN=SEC22B PE=1 SV=5	3.18678e+06	245137	SEC22B
563_1	sp|Q9Y2L1|RRP44_HUMAN	4.06844	NA	108934	IDSANMNDDITTSLR;NVIVLQTVLQEVR	1;1	2	2	0.0292	37610;31463	Exosome complex exonuclease RRP44 OS=Homo sapiens OX=9606 GN=DIS3 PE=1 SV=2	6.60326e+06	120059	DIS3
465_1	sp|O60299|LZTS3_HUMAN	8.68842	NA	71747.1	QLQLSYVEMYQR;SLEQSEAAVAQVLEER	1;1	2	2	0.0416	33252;40010	Leucine zipper putative tumor suppressor 3 OS=Homo sapiens OX=9606 GN=LZTS3 PE=2 SV=1	1.0562e+07	245629	LZTS3
1109_1	sp|Q8IXB1|DJC10_HUMAN	6.43561	NA	91021.3	ILYDILAFAK;NSILFLNSLDAK	1;1	2	2	0.0277	17734;24686	DnaJ homolog subfamily C member 10 OS=Homo sapiens OX=9606 GN=DNAJC10 PE=1 SV=2	6.68482e+06	180671	DNAJC10
414_4	sp|P68363|TBA1B_HUMAN	7.64703	NA	50119.6	AFVHWYVGEGMEEGEFSEAR;AVCMLSNTTAIAEAWAR;AVFVDLEPTVIDEVR;DVNAAIATIK;EDMAALEK;EIIDLVLDR;FDGALNVDLTEFQTNLVPYPR;IHFPLATYAPVISAEK;LADQCTGLQGFLVFHSFGGGTGSGFTSLLMER;LDHKFDLMYAK;LISQIVSSITASLR;QLFHPEQLITGKEDAANNYAR;SIQFVDWCPTGFK;TIGGGDDSFNTFFSETGAGK;VGINYQPPTVVPGGDLAK;YMACCLLYR	0;1;0;0;0;0;0;0;0;0;0;0;1;0;0;0	2	2	0.5632	54125;54367;43295;38277;38273;38280;11395;7494;14119;55255;39964;39966;39965;64109;26486;30633;55335;55104;34259;47395;47396;47399;42148;21176	Tubulin alpha-1B chain OS=Homo sapiens OX=9606 GN=TUBA1B PE=1 SV=1	4.13304e+06	187866	TUBA1B
478_1	sp|O75489|NDUS3_HUMAN	7.3784	NA	30222.7	SLVDLTAVDVPTR;VVAEPVELAQEFR	1;1	2	2	0.0985	26686;30590	NADH dehydrogenase [ubiquinone] iron-sulfur protein 3, mitochondrial OS=Homo sapiens OX=9606 GN=NDUFS3 PE=1 SV=1	3.25537e+06	162768	NDUFS3
880_1	sp|O75390|CISY_HUMAN	7.64703	NA	51679.5	IVPNVLLEQGK;TVVGQITVDMMYGGMR	1;1	2	2	0.0579	19574;39972	Citrate synthase, mitochondrial OS=Homo sapiens OX=9606 GN=CS PE=1 SV=2	2.16282e+06	108141	CS
246_1	sp|O15511|ARPC5_HUMAN	6.2276	NA	16310.3	ALAAGGVGSIVR;QGNMTAALQAALK	1;1	2	2	0.1656	13484;24603	Actin-related protein 2/3 complex subunit 5 OS=Homo sapiens OX=9606 GN=ARPC5 PE=1 SV=3	4.30925e+06	359104	ARPC5
752_1	sp|P20618|PSB1_HUMAN	8.68842	NA	26472.4	GAVYSFDPVGSYQR;LSEGFSIHTR	1;1	2	2	0.0996	32756;16850	Proteasome subunit beta type-1 OS=Homo sapiens OX=9606 GN=PSMB1 PE=1 SV=2	3.24638e+06	216425	PSMB1
144_1	sp|Q96DI7|SNR40_HUMAN	7.64703	NA	39285.7	FVYVWDTTSR;TVAVWDSETGER	1;1	2	2	0.0616	22246;25276	U5 small nuclear ribonucleoprotein 40 kDa protein OS=Homo sapiens OX=9606 GN=SNRNP40 PE=1 SV=1	1.44024e+06	75801.9	SNRNP40
344_1	sp|P00441|SODC_HUMAN	8.4198	NA	15925.9	GDGPVQGIINFEQK;HVGDLGNVTADK	1;1	2	2	0.1688	31122;20200	Superoxide dismutase [Cu-Zn] OS=Homo sapiens OX=9606 GN=SOD1 PE=1 SV=2	1.88496e+06	171360	SOD1
204_1	sp|P17858|PFKAL_HUMAN	7.33078	NA	84964.2	AIGVLTSGGDAQGMNAAVR;TFVLEVMGR	1;1	2	2	0.0359	40975;12702	ATP-dependent 6-phosphofructokinase, liver type OS=Homo sapiens OX=9606 GN=PFKL PE=1 SV=6	1.72029e+06	41958.3	PFKL
1097_1	sp|Q92616|GCN1_HUMAN	9.72982	NA	292524	IIIEDLLEATR;VLAFLSSVAGDALTR	1;1	2	2	0.0097	22755;31827	eIF-2-alpha kinase activator GCN1 OS=Homo sapiens OX=9606 GN=GCN1 PE=1 SV=7	1.37817e+06	8012.61	GCN1
208_1	sp|Q14157|UBP2L_HUMAN	7.64703	NA	114465	IDLAVLLGK;QLIDITGK	1;1	2	2	0.0156	8692;6836	Ubiquitin-associated protein 2-like OS=Homo sapiens OX=9606 GN=UBAP2L PE=1 SV=2	828455	25889.2	UBAP2L
17_1	sp|P26639|SYTC_HUMAN	6.88285	NA	83381.9	ETLLAMFK;NELSGALTGLTR	1;1	2	2	0.0277	9110;20448	Threonine--tRNA ligase 1, cytoplasmic OS=Homo sapiens OX=9606 GN=TARS1 PE=1 SV=3	5.86401e+06	124766	TARS1
3_1	sp|P61204|ARF3_HUMAN	7.16177	NA	20587.7	ILMVGLDAAGK;LGEIVTTIPTIGFNVETVEYK;MLAEDELRDAVLLVFANK;NISFTVWDVGGQDK;TTILYK	0;0;1;1;0	2	2	0.3867	14216;54025;48370;33539;1459	ADP-ribosylation factor 3 OS=Homo sapiens OX=9606 GN=ARF3 PE=1 SV=2	2.24277e+06	186898	ARF3
53_1	sp|P31151|S10A7_HUMAN	8.68842	NA	11463.6	GTNYLADVFEK;KIDFSEFLSLLGDIATDYHK	1;1	2	2	0.3069	21521;53834	Protein S100-A7 OS=Homo sapiens OX=9606 GN=S100A7 PE=1 SV=4	2.24953e+06	321361	S100A7
174_1	sp|P46783|RS10_HUMAN	7.64703	NA	18885.9	DYLHLPPEIVPATLR;IAIYELLFK	1;1	2	2	0.1455	39288;15210	40S ribosomal protein S10 OS=Homo sapiens OX=9606 GN=RPS10 PE=1 SV=1	2.41711e+06	185931	RPS10
223_1	sp|Q13823|NOG2_HUMAN	7.21875	NA	83603.4	GAFIQLLR;VIDSSDVVVQVLDAR	1;1	2	2	0.0315	7919;35467	Nucleolar GTP-binding protein 2 OS=Homo sapiens OX=9606 GN=GNL2 PE=1 SV=1	1.06788e+06	26697	GNL2
1093_1	sp|O75122|CLAP2_HUMAN	8.68842	NA	140976	QTEDVAEVLNR;VLTTTALSTVSSGVQR	1;1	2	2	0.0209	22264;35650	CLIP-associating protein 2 OS=Homo sapiens OX=9606 GN=CLASP2 PE=1 SV=3	3.29395e+06	39213.7	CLASP2
360_1	sp|P20290|BTF3_HUMAN	9.72982	NA	22154.4	LGVNNISGIEEVNMFTNQGTVIHFNNPK;VQASLAANTFTITGHAETK	1;1	2	2	0.2282	62313;45994	Transcription factor BTF3 OS=Homo sapiens OX=9606 GN=BTF3 PE=1 SV=1	2.82511e+06	217316	BTF3
718_1	sp|Q07955|SRSF1_HUMAN	4.09679	NA	27727.8	DGTGVVEFVR;SHEGETAYIR	1;1	2	2	0.0806	13854;17545	Serine/arginine-rich splicing factor 1 OS=Homo sapiens OX=9606 GN=SRSF1 PE=1 SV=2	3.75986e+06	250657	SRSF1
1150_1	sp|Q14739|LBR_HUMAN	7.78745	NA	70658	TIHTSTGK;VVEGTPLIDGR	1;1	2	2	0.0309	5247;17227	Delta(14)-sterol reductase LBR OS=Homo sapiens OX=9606 GN=LBR PE=1 SV=2	1.39098e+07	515177	LBR
1103_1	sp|Q9Y6C9|MTCH2_HUMAN	6.56429	NA	33308.9	GLFTGLTPR;SMVQFIGR	1;1	2	2	0.0561	9449;8542	Mitochondrial carrier homolog 2 OS=Homo sapiens OX=9606 GN=MTCH2 PE=1 SV=1	7.91658e+06	527772	MTCH2
1142_1	sp|Q7L2H7|EIF3M_HUMAN	5.4205	NA	42475.8	ALKDPNAFLFDHLLTLKPVK;QQWQQLYDTLNAWK	1;1	2	2	0.0909	53303;42034	Eukaryotic translation initiation factor 3 subunit M OS=Homo sapiens OX=9606 GN=EIF3M PE=1 SV=1	817768	35555.1	EIF3M
778_1	sp|Q13155|AIMP2_HUMAN	9.72982	NA	35326.3	FLFSLFGQK;SYGPAPGAGHVQEESNLSLQALESR	1;1	2	2	0.1062	14174;57864	Aminoacyl tRNA synthase complex-interacting multifunctional protein 2 OS=Homo sapiens OX=9606 GN=AIMP2 PE=1 SV=2	0	0	AIMP2
851_1	sp|Q9UBX3|DIC_HUMAN	8.68842	NA	31262.3	LGPLAFYK;NYAHALDGLYR	1;1	2	2	0.0662	7577;23031	Mitochondrial dicarboxylate carrier OS=Homo sapiens OX=9606 GN=SLC25A10 PE=1 SV=2	5.14355e+06	285753	SLC25A10
716_1	sp|P54289|CA2D1_HUMAN	6.61367	NA	124490	IKPVFIEDANFGR;TASGVNQLVDIYEK	1;1	2	2	0.0245	31289;32455	Voltage-dependent calcium channel subunit alpha-2/delta-1 OS=Homo sapiens OX=9606 GN=CACNA2D1 PE=1 SV=3	9.47514e+06	172275	CACNA2D1
1022_1	sp|Q9NTJ3|SMC4_HUMAN	5.22808	NA	147091	LFDLVK;QNIGVATFIGLDK	1;1	2	2	0.0148	1326;26328	Structural maintenance of chromosomes protein 4 OS=Homo sapiens OX=9606 GN=SMC4 PE=1 SV=2	2.7633e+06	32509.4	SMC4
321_1	sp|Q6UB35|C1TM_HUMAN	7.63802	NA	105724	EIGLLADEIEIYGK;VHGLALQISENLFSNK	1;1	2	2	0.0307	33458;40385	Monofunctional C1-tetrahydrofolate synthase, mitochondrial OS=Homo sapiens OX=9606 GN=MTHFD1L PE=1 SV=1	0	0	MTHFD1L
316_1	sp|P26196|DDX6_HUMAN	8.68842	NA	54382.3	GVTQYYAYVTER;LDDTVHVVIATPGR	1;1	2	2	0.0538	29179;30798	Probable ATP-dependent RNA helicase DDX6 OS=Homo sapiens OX=9606 GN=DDX6 PE=1 SV=2	4.16505e+06	143623	DDX6
496_1	sp|O76021|RL1D1_HUMAN	5.06478	NA	54938.9	IGHVGMQIEHIIENIVAVTK;LLPSLIGR	1;1	2	2	0.0571	51804;6141	Ribosomal L1 domain-containing protein 1 OS=Homo sapiens OX=9606 GN=RSL1D1 PE=1 SV=3	430078	16541.5	RSL1D1
942_1	sp|Q9ULP9|TBC24_HUMAN	7.78745	NA	62878.9	DIWSWVPER;TVTPDASVYSDIVGK	1;1	2	2	0.0429	18596;33024	TBC1 domain family member 24 OS=Homo sapiens OX=9606 GN=TBC1D24 PE=1 SV=2	5.67779e+06	189260	TBC1D24
113_2	sp|P15311|EZRI_HUMAN	8.68842	NA	69369.7	APDFVFYAPR;FYPEDVAEELIQDITQK;IGFPWSEIR;LFFLQVK;SQEQLAAELAEYTAK	0;1;0;0;1	2	2	0.099	18387;48142;14962;7092;36717	Ezrin OS=Homo sapiens OX=9606 GN=EZR PE=1 SV=4	3.06381e+06	78559.2	EZR
725_1	sp|Q9Y613|FHOD1_HUMAN	9.72982	NA	126473	VDFEQLTENLGQLER;VGMEQLVQNATFR	1;1	2	2	0.0241	41074;30787	FH1/FH2 domain-containing protein 1 OS=Homo sapiens OX=9606 GN=FHOD1 PE=1 SV=3	3.75395e+06	59586.5	FHOD1
727_1	sp|Q92878|RAD50_HUMAN	8.4198	NA	153797	ILELDQELIK;QQLEEQTVELSTEVQSLYR	1;1	2	2	0.0221	19743;53311	DNA repair protein RAD50 OS=Homo sapiens OX=9606 GN=RAD50 PE=1 SV=1	613058	6320.19	RAD50
978_1	sp|P02652|APOA2_HUMAN	9.72982	NA	11167.9	EPCVESLVSQYFQTVTDYGK;KAGTELVNFLSYFVELGTQPATQ	1;1	2	2	0.43	54417;56742	Apolipoprotein A-II OS=Homo sapiens OX=9606 GN=APOA2 PE=1 SV=1	2.25561e+06	451122	APOA2
721_1	sp|P99999|CYC_HUMAN	6.31313	NA	11741.1	ADLIAYLK;TGPNLHGLFGR	1;1	2	2	0.181	7528;17787	Cytochrome c OS=Homo sapiens OX=9606 GN=CYCS PE=1 SV=2	804541	100568	CYCS
1044_1	sp|Q9P035|HACD3_HUMAN	4.86491	NA	43131.6	LESEGSPETLTNLR	1	1	2	0.0387	32765;32761	Very-long-chain (3R)-3-hydroxyacyl-CoA dehydratase 3 OS=Homo sapiens OX=9606 GN=HACD3 PE=1 SV=2	1.74863e+06	102861	HACD3
363_1	sp|P04908|H2A1B_HUMAN	4.86491	NA	14126.9	VTIAQGGVLPNIQAVLLPK	1	1	2	0.1462	45195;45194	Histone H2A type 1-B/E OS=Homo sapiens OX=9606 GN=H2AC8 PE=1 SV=2	2.8881e+07	4.12585e+06	H2AC8
1092_1	sp|P24534|EF1B_HUMAN	4.86491	NA	24748.3	SPAGLQVLNDYLADK	1	1	2	0.0667	35038;35036	Elongation factor 1-beta OS=Homo sapiens OX=9606 GN=EEF1B2 PE=1 SV=3	3.70156e+06	264397	EEF1B2
94_1	sp|P35609|ACTN2_HUMAN	4.86491	NA	103788	AGTQIENIEEDFR;EGLLLWCQR;FAIQDISVEETSAK;GYEEWLLNEIR;HEAFESDLAAHQDR;ISNRPAFMPSEGK;KHEAFESDLAAHQDR;LMLLLEVISGER;MTLGMIWTIILR;TFTAWCNSHLR;TIPWLENR	0;0;0;0;0;1;0;0;0;0;0	1	2	0.132	31881;18065;18064;32487;32486;28068;35818;28548;29181;39831;26217;26216;29124;30329;29731;26943;11855	Alpha-actinin-2 OS=Homo sapiens OX=9606 GN=ACTN2 PE=1 SV=1	7.39094e+06	119209	ACTN2
507_1	sp|P16615|AT2A2_HUMAN	4.86491	NA	114683	IGIFGQDEDVTSK	1	1	2	0.0125	27581;27580	Sarcoplasmic/endoplasmic reticulum calcium ATPase 2 OS=Homo sapiens OX=9606 GN=ATP2A2 PE=1 SV=1	169316	3256.08	ATP2A2
655_1	sp|P62304|RUXE_HUMAN	3.82352	NA	10796.6	VMVQPINLIFR	1	1	2	0.1196	25144;24501	Small nuclear ribonucleoprotein E OS=Homo sapiens OX=9606 GN=SNRPE PE=1 SV=1	272434	68108.6	SNRPE
173_1	sp|Q9UET6|TRM7_HUMAN	4.86491	NA	36056.1	LLQLDKEFQLFQGVTR	1	1	2	0.0486	45307;45308	Putative tRNA (cytidine(32)/guanosine(34)-2'-O)-methyltransferase OS=Homo sapiens OX=9606 GN=FTSJ1 PE=1 SV=2	0	0	FTSJ1
802_1	sp|Q8N3E9|PLCD3_HUMAN	4.86491	NA	89202.2	LQEDGLSVWFQR	1	1	2	0.0152	30243;30245	1-phosphatidylinositol 4,5-bisphosphate phosphodiesterase delta-3 OS=Homo sapiens OX=9606 GN=PLCD3 PE=1 SV=3	1.55151e+07	419327	PLCD3
1087_1	sp|Q14527|HLTF_HUMAN	4.86491	NA	113857	QDIVLTTYNILTHDYGTK	1	1	2	0.0178	49518;49524	Helicase-like transcription factor OS=Homo sapiens OX=9606 GN=HLTF PE=1 SV=2	270227	4358.5	HLTF
525_1	sp|Q9UKA9|PTBP2_HUMAN	3.55489	NA	57454.8	IITFTK;VTNILMLK	0;1	1	2	0.0264	899;8389;8928	Polypyrimidine tract-binding protein 2 OS=Homo sapiens OX=9606 GN=PTBP2 PE=1 SV=1	1.58842e+06	72200.9	PTBP2
743_1	sp|P47914|RL29_HUMAN	3.82352	NA	17741.1	AQAAAPASVPAQAPK	1	1	2	0.0943	26399;26395	60S ribosomal protein L29 OS=Homo sapiens OX=9606 GN=RPL29 PE=1 SV=2	1.49682e+06	249470	RPL29
408_1	sp|Q15645|PCH2_HUMAN	4.86491	NA	48520.5	ELEMIGFIENNVSK	1	1	2	0.0324	35736;35735	Pachytene checkpoint protein 2 homolog OS=Homo sapiens OX=9606 GN=TRIP13 PE=1 SV=2	1.32309e+06	52923.7	TRIP13
227_1	sp|P02647|APOA1_HUMAN	2.85215	NA	30758.9	QGLLPVLESFK	1	1	2	0.0412	20426;19740	Apolipoprotein A-I OS=Homo sapiens OX=9606 GN=APOA1 PE=1 SV=1	266179	12675.2	APOA1
131_1	sp|Q71DI3|H32_HUMAN	4.86491	NA	15378.5	FQSSAVMALQEASEAYLVGLFEDTNLCAIHAK;YRPGTVALR	1;0	1	2	0.3015	64658;64606;12033	Histone H3.2 OS=Homo sapiens OX=9606 GN=H3C13 PE=1 SV=3	56012.8	9335.47	H3C13
683_1	sp|P49137|MAPK2_HUMAN	2.08223	NA	45538.5	ARALEAAALAH	1	1	1	0.0275	14481	MAP kinase-activated protein kinase 2 OS=Homo sapiens OX=9606 GN=MAPKAPK2 PE=1 SV=1	148303	6179.27	MAPKAPK2
776_1	sp|P50570|DYN2_HUMAN	3.82352	NA	98003.2	DMILQFISR	1	1	1	0.0103	15791	Dynamin-2 OS=Homo sapiens OX=9606 GN=DNM2 PE=1 SV=2	98601.5	1760.74	DNM2
329_1	sp|Q9BXB5|OSB10_HUMAN	2.06553	NA	83917.3	VVLPTFILEK	1	1	1	0.0131	17386	Oxysterol-binding protein-related protein 10 OS=Homo sapiens OX=9606 GN=OSBPL10 PE=1 SV=2	0	0	OSBPL10
1046_1	sp|Q9Y6M7|S4A7_HUMAN	3.82352	NA	135957	SCILNGTVMLDMRASTLDEIADMVLDNMIASGQLDESIR	1	1	1	0.0321	66268	Sodium bicarbonate cotransporter 3 OS=Homo sapiens OX=9606 GN=SLC4A7 PE=1 SV=2	0	0	SLC4A7
838_1	sp|P00403|COX2_HUMAN	2.44114	NA	25548.2	VVLPIEAPIR	1	1	1	0.0441	15069	Cytochrome c oxidase subunit 2 OS=Homo sapiens OX=9606 GN=MT-CO2 PE=1 SV=1	283271	47211.8	MT-CO2
347_1	sp|P67812|SC11A_HUMAN	3.82352	NA	20612.1	MLSLDFLDDVRR	1	1	1	0.067	30317	Signal peptidase complex catalytic subunit SEC11A OS=Homo sapiens OX=9606 GN=SEC11A PE=1 SV=1	0	0	SEC11A
984_1	sp|Q9NW64|RBM22_HUMAN	3.82352	NA	46865.4	NVCQTCLLDLEYGLPIQVR	1	1	1	0.0452	53477	Pre-mRNA-splicing factor RBM22 OS=Homo sapiens OX=9606 GN=RBM22 PE=1 SV=1	0	0	RBM22
387_1	sp|O14646|CHD1_HUMAN	3.39186	NA	196567	SSSEYTHHK	1	1	1	0.0053	13691	Chromodomain-helicase-DNA-binding protein 1 OS=Homo sapiens OX=9606 GN=CHD1 PE=1 SV=2	0	0	CHD1
136_1	sp|O76094|SRP72_HUMAN	3.82352	NA	74560	VLANNSLSFEK	1	1	1	0.0164	20068	Signal recognition particle subunit SRP72 OS=Homo sapiens OX=9606 GN=SRP72 PE=1 SV=3	512783	13148.3	SRP72
1186_1	sp|P13995|MTDC_HUMAN	3.82352	NA	37871.2	LVGDVDFEGVR	1	1	1	0.0314	19398	Bifunctional methylenetetrahydrofolate dehydrogenase/cyclohydrolase, mitochondrial OS=Homo sapiens OX=9606 GN=MTHFD2 PE=1 SV=2	2.51786e+06	114448	MTHFD2
497_1	sp|Q14145|KEAP1_HUMAN	2.8874	NA	69620.7	LADLQVPR	1	1	1	0.0128	7660	Kelch-like ECH-associated protein 1 OS=Homo sapiens OX=9606 GN=KEAP1 PE=1 SV=2	3.38703e+06	94084.2	KEAP1
946_1	sp|Q9Y2X3|NOP58_HUMAN	3.82352	NA	59540.5	TQLYEYLQNR	1	1	1	0.0189	24405	Nucleolar protein 58 OS=Homo sapiens OX=9606 GN=NOP58 PE=1 SV=1	3.61512e+06	124659	NOP58
345_1	sp|Q8N5W9|RFLB_HUMAN	2.33693	NA	22867.5	FLSTTIVYPK	1	1	1	0.0467	17795	Refilin-B OS=Homo sapiens OX=9606 GN=RFLNB PE=1 SV=1	1.26833e+06	181190	RFLNB
117_1	sp|Q8IZP2|ST134_HUMAN	3.05933	NA	27389.7	VAAIEALNDGELQK	1	1	1	0.0583	30002	Putative protein FAM10A4 OS=Homo sapiens OX=9606 GN=ST13P4 PE=5 SV=1	3.45519e+06	230346	ST13P4
138_1	sp|Q9NYQ8|FAT2_HUMAN	2.10156	NA	479018	EVSIFLQLR	1	1	1	0.0021	14975	Protocadherin Fat 2 OS=Homo sapiens OX=9606 GN=FAT2 PE=1 SV=2	1.1488e+06	5921.67	FAT2
781_1	sp|Q96TA1|NIBA2_HUMAN	3.05933	NA	84084.7	FQELIFEDFAR	1	1	1	0.0147	27801	Protein Niban 2 OS=Homo sapiens OX=9606 GN=NIBAN2 PE=1 SV=3	314669	7492.13	NIBAN2
568_1	sp|P02656|APOC3_HUMAN	4.86491	NA	10845.5	DALSSVQESQVAQQAR	1	1	1	0.1616	38740	Apolipoprotein C-III OS=Homo sapiens OX=9606 GN=APOC3 PE=1 SV=1	1.13101e+07	1.88502e+06	APOC3
1126_1	sp|Q6NZY4|ZCHC8_HUMAN	4.86491	NA	78528.5	FKPGVISEELQDALGVTDK	1	1	1	0.0269	48337	Zinc finger CCHC domain-containing protein 8 OS=Homo sapiens OX=9606 GN=ZCCHC8 PE=1 SV=2	512600	14238.9	ZCCHC8
452_1	sp|O14964|HGS_HUMAN	2.28977	NA	86137.5	LLDKATSQLLLETDWESILQICDLIR	1	1	1	0.0335	62326	Hepatocyte growth factor-regulated tyrosine kinase substrate OS=Homo sapiens OX=9606 GN=HGS PE=1 SV=1	0	0	HGS
544_1	sp|P48444|COPD_HUMAN	3.82352	NA	57174.1	NSNILEDLETLR	1	1	1	0.0235	27876	Coatomer subunit delta OS=Homo sapiens OX=9606 GN=ARCN1 PE=1 SV=1	0	0	ARCN1
940_1	sp|Q969V3|NCLN_HUMAN	3.82352	NA	62934.6	INLAEDVLAWEHER	1	1	1	0.0249	38051	Nicalin OS=Homo sapiens OX=9606 GN=NCLN PE=1 SV=2	0	0	NCLN
26_1	sp|P38919|IF4A3_HUMAN	3.82352	NA	46841.2	ETQALILAPTR;GIYAYGFEKPSAIQQR	1;0	1	1	0.0657	19697;42235	Eukaryotic initiation factor 4A-III OS=Homo sapiens OX=9606 GN=EIF4A3 PE=1 SV=4	2.23191e+07	892764	EIF4A3
535_1	sp|P13473|LAMP2_HUMAN	3.82352	NA	44932.3	IPLNDLFR	1	1	1	0.0195	10366	Lysosome-associated membrane glycoprotein 2 OS=Homo sapiens OX=9606 GN=LAMP2 PE=1 SV=2	492335	25912.4	LAMP2
689_1	sp|P43686|PRS6B_HUMAN	4.86491	NA	47336.5	ENAPAIIFIDEIDAIATK	1	1	1	0.0431	45556	26S proteasome regulatory subunit 6B OS=Homo sapiens OX=9606 GN=PSMC4 PE=1 SV=2	767232	34874.2	PSMC4
349_1	sp|P51649|SSDH_HUMAN	2.33693	NA	57178.3	YGIDEYLELK	1	1	1	0.0187	20894	Succinate-semialdehyde dehydrogenase, mitochondrial OS=Homo sapiens OX=9606 GN=ALDH5A1 PE=1 SV=2	2.79389e+06	107457	ALDH5A1
24_1	sp|P61006|RAB8A_HUMAN	3.82352	NA	23653.2	ANINVENAFFTLAR	1	1	1	0.0676	34078	Ras-related protein Rab-8A OS=Homo sapiens OX=9606 GN=RAB8A PE=1 SV=1	1.68685e+06	99226.3	RAB8A
537_1	sp|P51809|VAMP7_HUMAN	2.56133	NA	24919	AFNFLNEIK	1	1	1	0.0409	14564	Vesicle-associated membrane protein 7 OS=Homo sapiens OX=9606 GN=VAMP7 PE=1 SV=3	406857	29061.2	VAMP7
687_1	sp|Q9H9A5|CNO10_HUMAN	4.86491	NA	82257.5	IILNTAVAEFFK	1	1	1	0.0161	25931	CCR4-NOT transcription complex subunit 10 OS=Homo sapiens OX=9606 GN=CNOT10 PE=1 SV=1	0	0	CNOT10
531_1	sp|P61619|S61A1_HUMAN	4.86491	NA	52230.5	FSGNLLVSLLGTWSDTSSGGPAR	1	1	1	0.0483	54002	Protein transport protein Sec61 subunit alpha isoform 1 OS=Homo sapiens OX=9606 GN=SEC61A1 PE=1 SV=2	0	0	SEC61A1
383_1	sp|Q5T2T1|MPP7_HUMAN	3.82352	NA	65483.1	SGLIHVGDELR	1	1	1	0.0191	18939	MAGUK p55 subfamily member 7 OS=Homo sapiens OX=9606 GN=MPP7 PE=1 SV=1	864620	26200.6	MPP7
118_1	sp|Q6PJ61|FBX46_HUMAN	4.86491	NA	64590.1	DALPSNVEFLLAR	1	1	1	0.0216	28972	F-box only protein 46 OS=Homo sapiens OX=9606 GN=FBXO46 PE=1 SV=3	235859	8423.54	FBXO46
870_1	sp|P24390|ERD21_HUMAN	4.86491	NA	24526	TGEAETITSHYLFALGVYR	1	1	1	0.0896	50219	ER lumen protein-retaining receptor 1 OS=Homo sapiens OX=9606 GN=KDELR1 PE=1 SV=1	3.66277e+06	457846	KDELR1
76_2	sp|P51114|FXR1_HUMAN	3.82352	NA	69677.9	LQIDEQLR;VNILSDMHLR	0;1	1	1	0.029	11338;19018	RNA-binding protein FXR1 OS=Homo sapiens OX=9606 GN=FXR1 PE=1 SV=3	0	0	FXR1
974_1	sp|Q9UJW0|DCTN4_HUMAN	4.86491	NA	52303.6	ATSISTQLPDDPAK	1	1	1	0.0304	28918	Dynactin subunit 4 OS=Homo sapiens OX=9606 GN=DCTN4 PE=1 SV=1	5.40552e+06	225230	DCTN4
539_1	sp|P49753|ACOT2_HUMAN	2.31094	NA	53184.7	QVGQIIR	1	1	1	0.0145	4105	Acyl-coenzyme A thioesterase 2, mitochondrial OS=Homo sapiens OX=9606 GN=ACOT2 PE=1 SV=6	2.77851e+06	86828.4	ACOT2
99_1	sp|P17030|ZNF25_HUMAN	2.96323	NA	53510.3	GFPEDLWSIHDLEAR	1	1	1	0.0329	40868	Zinc finger protein 25 OS=Homo sapiens OX=9606 GN=ZNF25 PE=1 SV=2	1.29549e+06	44672.2	ZNF25
824_1	sp|P53597|SUCA_HUMAN	3.82352	NA	36226.8	GGQTHLGLPVFNTVK	1	1	1	0.0434	33675	Succinate--CoA ligase [ADP/GDP-forming] subunit alpha, mitochondrial OS=Homo sapiens OX=9606 GN=SUCLG1 PE=1 SV=4	4.78161e+07	3.41543e+06	SUCLG1
388_1	sp|Q9BXP5|SRRT_HUMAN	4.86491	NA	100604	EVAFFNNFLTDAK	1	1	1	0.0148	31624	Serrate RNA effector molecule homolog OS=Homo sapiens OX=9606 GN=SRRT PE=1 SV=1	2.50846e+06	51193	SRRT
454_1	sp|P13987|CD59_HUMAN	2.09037	NA	14167.8	FEHCNFNDVTTR	1	1	1	0.0938	32526	CD59 glycoprotein OS=Homo sapiens OX=9606 GN=CD59 PE=1 SV=1	0	0	CD59
9_1	sp|P31930|QCR1_HUMAN	2.06553	NA	52612.4	ADLTEYLSTHYK	1	1	1	0.025	28795	Cytochrome b-c1 complex subunit 1, mitochondrial OS=Homo sapiens OX=9606 GN=UQCRC1 PE=1 SV=3	612599	24504	UQCRC1
222_1	sp|P78536|ADA17_HUMAN	2.09171	NA	92961.3	GLVDREPPEELVHR	1	1	1	0.017	36537	Disintegrin and metalloproteinase domain-containing protein 17 OS=Homo sapiens OX=9606 GN=ADAM17 PE=1 SV=1	157978	2980.71	ADAM17
1029_1	sp|P30044|PRDX5_HUMAN	2.09037	NA	22072.5	VNLAELFK	1	1	1	0.0374	8433	Peroxiredoxin-5, mitochondrial OS=Homo sapiens OX=9606 GN=PRDX5 PE=1 SV=4	362884	27914.1	PRDX5
1063_1	sp|Q9H598|VIAAT_HUMAN	2.23228	NA	57377.5	FYIDVK	1	1	1	0.0114	3060	Vesicular inhibitory amino acid transporter OS=Homo sapiens OX=9606 GN=SLC32A1 PE=2 SV=2	504723	22942	SLC32A1
949_1	sp|Q9UHL9|GT2D1_HUMAN	2.06882	NA	105991	VPPQDLPPTATSSSMASFLYSTALPNHAIR	1	1	1	0.0313	62926	General transcription factor II-I repeat domain-containing protein 1 OS=Homo sapiens OX=9606 GN=GTF2IRD1 PE=1 SV=1	0	0	GTF2IRD1
409_1	sp|O14561|ACPM_HUMAN	2.15944	NA	17406	VLYVLK	1	1	1	0.0385	1335	Acyl carrier protein, mitochondrial OS=Homo sapiens OX=9606 GN=NDUFAB1 PE=1 SV=3	396610	44067.7	NDUFAB1
132_1	sp|Q13347|EIF3I_HUMAN	2.1765	NA	36478.6	FFHLAFEEEFGR	1	1	1	0.0369	32120	Eukaryotic translation initiation factor 3 subunit I OS=Homo sapiens OX=9606 GN=EIF3I PE=1 SV=1	158152	7188.74	EIF3I
1174_1	sp|P45974|UBP5_HUMAN	3.82352	NA	95725.3	IVILPDYLEIAR	1	1	1	0.014	27826	Ubiquitin carboxyl-terminal hydrolase 5 OS=Homo sapiens OX=9606 GN=USP5 PE=1 SV=2	67910.1	1579.3	USP5
937_1	sp|Q96I25|SPF45_HUMAN	2.77311	NA	44933.9	IFLEFER	1	1	1	0.0175	9141	Splicing factor 45 OS=Homo sapiens OX=9606 GN=RBM17 PE=1 SV=1	404291	16171.6	RBM17
499_1	sp|Q7Z5G4|GOGA7_HUMAN	3.82352	NA	15814	VIEITIYEDR	1	1	1	0.073	21248	Golgin subfamily A member 7 OS=Homo sapiens OX=9606 GN=GOLGA7 PE=1 SV=2	2.70448e+06	245862	GOLGA7
1180_1	sp|P31153|METK2_HUMAN	4.86491	NA	43633.3	FVIGGPQGDAGLTGR	1	1	1	0.038	28960	S-adenosylmethionine synthase isoform type-2 OS=Homo sapiens OX=9606 GN=MAT2A PE=1 SV=1	1.357e+06	64619.2	MAT2A
854_1	sp|Q8WTT2|NOC3L_HUMAN	2.46587	NA	92489.6	SPLLPAVLEGLAK	1	1	1	0.0163	23649	Nucleolar complex protein 3 homolog OS=Homo sapiens OX=9606 GN=NOC3L PE=1 SV=1	0	0	NOC3L
134_1	sp|O00178|GTPB1_HUMAN	3.82352	NA	72408	VITFIDLAGHEK	1	1	1	0.0179	25027	GTP-binding protein 1 OS=Homo sapiens OX=9606 GN=GTPBP1 PE=1 SV=3	6.87056e+06	229019	GTPBP1
153_1	sp|Q9UPQ3|AGAP1_HUMAN	3.82352	NA	94411.5	VEEPVLQNQIREHVIAIEDAFVNSQEWTLSR	1	1	1	0.0362	65125	Arf-GAP with GTPase, ANK repeat and PH domain-containing protein 1 OS=Homo sapiens OX=9606 GN=AGAP1 PE=1 SV=4	0	0	AGAP1
646_1	sp|Q9C0K1|S39A8_HUMAN	2.39448	NA	49598.4	ALPAINGVTCYANPAVTEANGHIHFDNVSVVSLQDGK	1	1	1	0.0804	65657	Metal cation symporter ZIP8 OS=Homo sapiens OX=9606 GN=SLC39A8 PE=1 SV=1	0	0	SLC39A8
770_1	sp|Q8TBC3|SHKB1_HUMAN	2.85215	NA	76295.9	VVPSASQLFVR	1	1	1	0.0156	19272	SH3KBP1-binding protein 1 OS=Homo sapiens OX=9606 GN=SHKBP1 PE=1 SV=2	863054	23325.8	SHKBP1
715_1	sp|P08621|RU17_HUMAN	3.27476	NA	51525.8	EFEVYGPIKR	1	1	1	0.0229	20709	U1 small nuclear ribonucleoprotein 70 kDa OS=Homo sapiens OX=9606 GN=SNRNP70 PE=1 SV=2	223518	11764.1	SNRNP70
172_1	sp|Q8WVX9|FACR1_HUMAN	2.1765	NA	59318.8	ALAEYVVQQEGAK	1	1	1	0.0252	27468	Fatty acyl-CoA reductase 1 OS=Homo sapiens OX=9606 GN=FAR1 PE=1 SV=1	2.09115e+06	69705	FAR1
786_1	sp|Q96MT7|CFA44_HUMAN	2.42142	NA	213731	NFEKQENILQER	1	1	1	0.0065	32886	Cilia- and flagella-associated protein 44 OS=Homo sapiens OX=9606 GN=CFAP44 PE=1 SV=2	2.80991e+06	27820.9	CFAP44
669_1	sp|P35250|RFC2_HUMAN	2.8874	NA	39132.1	EGNVPNIIIAGPPGTGK	1	1	1	0.048	36148	Replication factor C subunit 2 OS=Homo sapiens OX=9606 GN=RFC2 PE=1 SV=3	0	0	RFC2
1021_1	sp|Q3L8U1|CHD9_HUMAN	2.1765	NA	325819	LIITLGK	1	1	1	0.0024	2137	Chromodomain-helicase-DNA-binding protein 9 OS=Homo sapiens OX=9606 GN=CHD9 PE=1 SV=2	1.36545e+06	10344.3	CHD9
159_1	sp|Q0VDD8|DYH14_HUMAN	2.04759	NA	399640	NENLIR	1	1	1	0.0017	2160	Dynein axonemal heavy chain 14 OS=Homo sapiens OX=9606 GN=DNAH14 PE=2 SV=3	4.39029e+06	22630.4	DNAH14
1152_1	sp|Q9NUZ1|ACOXL_HUMAN	4.86491	NA	61755.5	NFVSRSLVIGEVLSMADMATGVK	1	1	1	0.042	55943	Acyl-coenzyme A oxidase-like protein OS=Homo sapiens OX=9606 GN=ACOXL PE=2 SV=3	0	0	ACOXL
515_1	sp|P29317|EPHA2_HUMAN	3.55489	NA	108197	DGEFSVLQLVGMLR	1	1	1	0.0143	33491	Ephrin type-A receptor 2 OS=Homo sapiens OX=9606 GN=EPHA2 PE=1 SV=2	0	0	EPHA2
1164_1	sp|Q6PHR2|ULK3_HUMAN	2.18644	NA	53410.8	VGQYVSR	1	1	1	0.0148	3940	Serine/threonine-protein kinase ULK3 OS=Homo sapiens OX=9606 GN=ULK3 PE=1 SV=2	1.28417e+06	49391.2	ULK3
293_1	sp|O15391|TYY2_HUMAN	3.82352	NA	41321.1	FSLDFNLR	1	1	1	0.0215	11225	Transcription factor YY2 OS=Homo sapiens OX=9606 GN=YY2 PE=2 SV=1	681173	52397.9	YY2
90_1	sp|Q9Y6U7|RN215_HUMAN	3.0094	NA	41074.7	LLDALLQR	1	1	1	0.0212	8689	RING finger protein 215 OS=Homo sapiens OX=9606 GN=RNF215 PE=4 SV=2	3.05809e+06	179888	RNF215
910_1	sp|Q8IWC1|MA7D3_HUMAN	3.82352	NA	98368.2	LVFLEDGTSQVR	1	1	1	0.0137	25838	MAP7 domain-containing protein 3 OS=Homo sapiens OX=9606 GN=MAP7D3 PE=1 SV=2	687504	12276.9	MAP7D3
782_1	sp|P51654|GPC3_HUMAN	3.55489	NA	65519.8	NQFNLHELK	1	1	1	0.0155	16647	Glypican-3 OS=Homo sapiens OX=9606 GN=GPC3 PE=1 SV=1	3.14191e+06	120843	GPC3
380_1	sp|Q9BQA1|MEP50_HUMAN	2.1765	NA	36701.1	ILLWDTR	1	1	1	0.0205	7867	Methylosome protein 50 OS=Homo sapiens OX=9606 GN=WDR77 PE=1 SV=1	344669	28722.5	WDR77
429_1	sp|Q9Y3C6|PPIL1_HUMAN	2.29686	NA	18225.1	NFAELAR	1	1	1	0.0422	4327	Peptidyl-prolyl cis-trans isomerase-like 1 OS=Homo sapiens OX=9606 GN=PPIL1 PE=1 SV=1	563916	62657.4	PPIL1
933_1	sp|P28347|TEAD1_HUMAN	4.86491	NA	47915	GPQNAFFLVK	1	1	1	0.0235	15716	Transcriptional enhancer factor TEF-1 OS=Homo sapiens OX=9606 GN=TEAD1 PE=1 SV=2	747508	49833.8	TEAD1
891_1	sp|O75367|H2AY_HUMAN	3.82352	NA	39592.5	EFVEAVLELR	1	1	1	0.0269	19358	Core histone macro-H2A.1 OS=Homo sapiens OX=9606 GN=MACROH2A1 PE=1 SV=4	300946	15839.3	MACROH2A1
748_1	sp|P49792|RBP2_HUMAN	4.86491	NA	357974	ELLQSFDSALQSVK	1	1	1	0.0043	33521	E3 SUMO-protein ligase RanBP2 OS=Homo sapiens OX=9606 GN=RANBP2 PE=1 SV=2	0	0	RANBP2
753_1	sp|Q5JSH3|WDR44_HUMAN	2.48961	NA	101304	ELTDEEILASVMIKNLDTGEEIPLSLAEEK	1	1	1	0.0329	63827	WD repeat-containing protein 44 OS=Homo sapiens OX=9606 GN=WDR44 PE=1 SV=1	631640	10354.8	WDR44
139_1	sp|P05783|K1C18_HUMAN	2.77311	NA	48028.5	LAADDFR;LQLETEIEALKEELLFMK	0;1	1	1	0.0581	3901;51234	Keratin, type I cytoskeletal 18 OS=Homo sapiens OX=9606 GN=KRT18 PE=1 SV=2	300384	10728	KRT18
711_1	sp|O00217|NDUS8_HUMAN	2.77311	NA	23689.6	TLLWTELFR	1	1	1	0.0429	18250	NADH dehydrogenase [ubiquinone] iron-sulfur protein 8, mitochondrial OS=Homo sapiens OX=9606 GN=NDUFS8 PE=1 SV=1	0	0	NDUFS8
654_1	sp|P54886|P5CS_HUMAN	3.82352	NA	87247.5	LNSLAIGLR	1	1	1	0.0113	9272	Delta-1-pyrroline-5-carboxylate synthase OS=Homo sapiens OX=9606 GN=ALDH18A1 PE=1 SV=2	1.07568e+06	23384.3	ALDH18A1
73_1	sp|P60228|EIF3E_HUMAN	2.0396	NA	52187.4	WIVNLIR	1	1	1	0.0157	7735	Eukaryotic translation initiation factor 3 subunit E OS=Homo sapiens OX=9606 GN=EIF3E PE=1 SV=1	720860	22526.9	EIF3E
1002_1	sp|O15226|NKRF_HUMAN	4.86491	NA	77624.2	VILESEVIAEAVGVK	1	1	1	0.0217	33200	NF-kappa-B-repressing factor OS=Homo sapiens OX=9606 GN=NKRF PE=1 SV=2	0	0	NKRF
970_1	sp|O14925|TIM23_HUMAN	3.82352	NA	21929	NVQILNMVTR	1	1	1	0.0478	18622	Mitochondrial import inner membrane translocase subunit Tim23 OS=Homo sapiens OX=9606 GN=TIMM23 PE=1 SV=1	2.70953e+06	270953	TIMM23
1035_1	sp|Q92896|GSLG1_HUMAN	2.77311	NA	134464	LLELQYFISR	1	1	1	0.0085	22580	Golgi apparatus protein 1 OS=Homo sapiens OX=9606 GN=GLG1 PE=1 SV=2	0	0	GLG1
720_1	sp|P49756|RBM25_HUMAN	2.10156	NA	100124	LLHDLQIGEK	1	1	1	0.0119	17695	RNA-binding protein 25 OS=Homo sapiens OX=9606 GN=RBM25 PE=1 SV=3	308950	9086.77	RBM25
291_1	sp|O94985|CSTN1_HUMAN	2.19921	NA	109724	EGLDLQVLEDSGR	1	1	1	0.0133	28432	Calsyntenin-1 OS=Homo sapiens OX=9606 GN=CLSTN1 PE=1 SV=1	3.56924e+06	87054.7	CLSTN1
6_5	sp|P48668|K2C6C_HUMAN	4.86491	NA	59988.3	ADTLTDEINFLR;AIGGGLSSVGGGSSTIK;ALYDAELSQMQTHISDTSVVLSMDNNR;AQYEEIAQR;DVDAAYMNK;EYQELMNVK;GRLDSELR;ISIGGGSCAISGGYGSR;KLLEGEECR;LALDVEIATYR;LALDVEIATYRK;LEGLEDALQK;NKLEGLEDALQK;NKYEDEINK;NLDLDSIIAEVK;NLDLDSIIAEVKAQYEEIAQR;QCASLQAAIADAEQR;QEIAEINR;QNLEPLFEQYINNLR;QNLEPLFEQYINNLRR;SGFSSISVSR;SRAEAESWYQTK;TAAENEFVTLKK;WTLLQEQGTK;YEELQVTAGR	0;0;0;0;0;0;0;0;0;0;0;0;0;0;0;0;1;0;0;0;0;0;0;0;0	1	1	0.4504	27537;29120;62007;62117;62018;62119;15077;11774;17808;8835;34818;16279;21851;26930;15454;25621;25625;17091;24494;55375;36096;9842;9809;44045;48368;11780;29390;25327;19303;17673	Keratin, type II cytoskeletal 6C OS=Homo sapiens OX=9606 GN=KRT6C PE=1 SV=3	0	0	KRT6C
597_1	sp|Q2TB90|HKDC1_HUMAN	4.86491	NA	102478	LALLQVR;LSDDTLLDIMR	0;1	1	1	0.0196	4074;23007	Hexokinase HKDC1 OS=Homo sapiens OX=9606 GN=HKDC1 PE=1 SV=3	958047	17108	HKDC1
6_1	sp|Q7Z794|K2C1B_HUMAN	2.39448	NA	61863.5	FLEQQNQVLQTK;YQELQITAGR	0;1	1	1	0.0381	30182;30212;30209;30275;18239	Keratin, type II cytoskeletal 1b OS=Homo sapiens OX=9606 GN=KRT77 PE=1 SV=3	175647	5166.1	KRT77
6_2	sp|Q86Y46|K2C73_HUMAN	2.09037	NA	58886.7	KLLEGEECR;LSLDIEIATYR	0;1	1	1	0.037	16279;23082	Keratin, type II cytoskeletal 73 OS=Homo sapiens OX=9606 GN=KRT73 PE=1 SV=1	222353	6539.8	KRT73
667_1	sp|Q6ZPD9|D19L3_HUMAN	2.09037	NA	83142.5	TINLLQR	1	1	1	0.0098	5731	Probable C-mannosyltransferase DPY19L3 OS=Homo sapiens OX=9606 GN=DPY19L3 PE=1 SV=1	4.6021e+06	158693	DPY19L3
180_1	sp|P48730|KC1D_HUMAN	2.40408	NA	47300.2	TVLLLADQMISR	1	1	1	0.0289	25709	Casein kinase I isoform delta OS=Homo sapiens OX=9606 GN=CSNK1D PE=1 SV=2	1.12149e+06	50976.7	CSNK1D
626_1	sp|O43809|CPSF5_HUMAN	3.82352	NA	26210.7	LFLVQLQEK	1	1	1	0.0396	15564	Cleavage and polyadenylation specificity factor subunit 5 OS=Homo sapiens OX=9606 GN=NUDT21 PE=1 SV=1	1.80272e+06	120182	NUDT21
663_1	sp|Q8IYB1|M21D2_HUMAN	2.85215	NA	55764.3	KLQQLVTENPGK	1	1	1	0.0244	25492	Nucleotidyltransferase MB21D2 OS=Homo sapiens OX=9606 GN=MB21D2 PE=1 SV=3	0	0	MB21D2
423_1	sp|Q08AE8|SPIR1_HUMAN	2.23228	NA	85489.4	DALSLEEILR	1	1	1	0.0132	17374	Protein spire homolog 1 OS=Homo sapiens OX=9606 GN=SPIRE1 PE=1 SV=3	326126	7584.33	SPIRE1
1043_1	sp|Q6L8Q7|PDE12_HUMAN	3.82352	NA	67308.9	LSLEFGDPASSLFR	1	1	1	0.023	32517	2',5'-phosphodiesterase 12 OS=Homo sapiens OX=9606 GN=PDE12 PE=1 SV=2	2.19907e+06	84579.5	PDE12
1041_1	sp|Q8N122|RPTOR_HUMAN	3.82352	NA	148942	QDLLVASLFR	1	1	1	0.0075	17533	Regulatory-associated protein of mTOR OS=Homo sapiens OX=9606 GN=RPTOR PE=1 SV=1	189562	2916.35	RPTOR
116_1	sp|P00387|NB5R3_HUMAN	3.82352	NA	34212.7	GPSGLLVYQGK	1	1	1	0.0365	15609	NADH-cytochrome b5 reductase 3 OS=Homo sapiens OX=9606 GN=CYB5R3 PE=1 SV=3	3.04994e+06	190621	CYB5R3
421_1	sp|Q5EBL8|PDZ11_HUMAN	4.86491	NA	16121.3	AGLQEGDQVLAVNDVDFQDIEHSK	1	1	1	0.1714	58228	PDZ domain-containing protein 11 OS=Homo sapiens OX=9606 GN=PDZD11 PE=1 SV=2	0	0	PDZD11
804_1	sp|P20930|FILA_HUMAN	3.82352	NA	434922	QGSHHEQSVNR	1	1	1	0.0027	22442	Filaggrin OS=Homo sapiens OX=9606 GN=FLG PE=1 SV=3	101275	403.485	FLG
270_1	sp|Q9HAV0|GBB4_HUMAN	4.86491	NA	37543	IYAMHWGYDSR;LIIWDSYTTNK;LLVSASQDGK	1;0;0	1	1	0.0941	27160;25441;11476;11472	Guanine nucleotide-binding protein subunit beta-4 OS=Homo sapiens OX=9606 GN=GNB4 PE=1 SV=3	0	0	GNB4
628_1	sp|Q9BY60|GBRL3_HUMAN	2.01907	NA	13967.2	VPLIVEK	1	1	1	0.0598	3542	Gamma-aminobutyric acid receptor-associated protein-like 3 OS=Homo sapiens OX=9606 GN=GABARAPL3 PE=2 SV=1	4.24529e+06	1.06132e+06	GABARAPL3
658_1	sp|O14529|CUX2_HUMAN	2.25304	NA	161577	NVPEEIR	1	1	1	0.0047	5678	Homeobox protein cut-like 2 OS=Homo sapiens OX=9606 GN=CUX2 PE=1 SV=4	7.07321e+06	86258.6	CUX2
1045_1	sp|P25311|ZA2G_HUMAN	3.82352	NA	34237.1	AGEVQEPELR	1	1	1	0.0336	15986	Zinc-alpha-2-glycoprotein OS=Homo sapiens OX=9606 GN=AZGP1 PE=1 SV=2	980314	51595.5	AZGP1
25_1	sp|P62333|PRS10_HUMAN	4.86491	NA	44145.1	ALQSVGQIVGEVLK	1	1	1	0.036	28817	26S proteasome regulatory subunit 10B OS=Homo sapiens OX=9606 GN=PSMC6 PE=1 SV=1	0	0	PSMC6
962_1	sp|P31040|SDHA_HUMAN	4.86491	NA	72645.3	LGANSLLDLVVFGR	1	1	1	0.0211	30118	Succinate dehydrogenase [ubiquinone] flavoprotein subunit, mitochondrial OS=Homo sapiens OX=9606 GN=SDHA PE=1 SV=2	1.70773e+06	48792.4	SDHA
178_1	sp|Q9NVA2|SEP11_HUMAN	3.82352	NA	49367.2	STLMDTLFNTK	1	1	1	0.0256	22148	Septin-11 OS=Homo sapiens OX=9606 GN=SEPTIN11 PE=1 SV=3	413273	17219.7	SEPTIN11
806_1	sp|Q96S97|MYADM_HUMAN	3.55489	NA	35250.3	ALTQPLGLLR	1	1	1	0.0311	13975	Myeloid-associated differentiation marker OS=Homo sapiens OX=9606 GN=MYADM PE=1 SV=2	483809	48380.9	MYADM
23_1	sp|O60684|IMA7_HUMAN	2.06239	NA	59991.5	FVEFLK	1	1	1	0.0112	3009	Importin subunit alpha-7 OS=Homo sapiens OX=9606 GN=KPNA6 PE=1 SV=1	575156	23964.8	KPNA6
1151_1	sp|Q14147|DHX34_HUMAN	2.0727	NA	128040	HSIPALADLPR	1	1	1	0.0096	18710	Probable ATP-dependent RNA helicase DHX34 OS=Homo sapiens OX=9606 GN=DHX34 PE=1 SV=2	696977	10101.1	DHX34
119_1	sp|P0CG04|IGLC1_HUMAN	4.86491	NA	11340.6	ATLVCLISDFYPGAVTVAWK	1	1	1	0.1887	51970	Immunoglobulin lambda constant 1 OS=Homo sapiens OX=9606 GN=IGLC1 PE=1 SV=1	0	0	IGLC1
591_1	sp|Q96A72|MGN2_HUMAN	2.59326	NA	17264.9	FGHEFLEFEFRPDGK	1	1	1	0.1014	43029	Protein mago nashi homolog 2 OS=Homo sapiens OX=9606 GN=MAGOHB PE=1 SV=1	111816	7986.87	MAGOHB
459_1	sp|Q6NYC8|PPR18_HUMAN	3.82352	NA	67901.5	LSPGESAYQK	1	1	1	0.0163	13886	Phostensin OS=Homo sapiens OX=9606 GN=PPP1R18 PE=1 SV=1	1.42679e+06	44587.1	PPP1R18
43_1	sp|P09471|GNAO_HUMAN	2.38381	NA	40024.9	IIHEDGFSGEDVK;TTGIVETHFTFK	1;0	1	1	0.0706	28997;26489	Guanine nucleotide-binding protein G(o) subunit alpha OS=Homo sapiens OX=9606 GN=GNAO1 PE=1 SV=4	1.95696e+06	108720	GNAO1
457_1	sp|P04080|CYTB_HUMAN	3.27476	NA	11132.6	SQVVAGTNYFIK	1	1	1	0.1224	24379	Cystatin-B OS=Homo sapiens OX=9606 GN=CSTB PE=1 SV=2	1.38493e+06	230821	CSTB
98_1	sp|Q15061|WDR43_HUMAN	3.0094	NA	74843.4	LSHLHGK	1	1	1	0.0103	3335	WD repeat-containing protein 43 OS=Homo sapiens OX=9606 GN=WDR43 PE=1 SV=3	1.16935e+06	29983.4	WDR43
1166_1	sp|Q99497|PARK7_HUMAN	2.04347	NA	19878.5	DGLILTSR	1	1	1	0.0423	6383	Parkinson disease protein 7 OS=Homo sapiens OX=9606 GN=PARK7 PE=1 SV=2	966048	74311.4	PARK7
471_1	sp|P21281|VATB2_HUMAN	3.82352	NA	56464.9	AVVQVFEGTSGIDAK	1	1	1	0.0294	31853	V-type proton ATPase subunit B, brain isoform OS=Homo sapiens OX=9606 GN=ATP6V1B2 PE=1 SV=3	1.32616e+06	45729.7	ATP6V1B2
186_1	sp|O95271|TNKS1_HUMAN	2.06553	NA	141950	TLALEIINFK	1	1	1	0.0075	17538	Poly [ADP-ribose] polymerase tankyrase-1 OS=Homo sapiens OX=9606 GN=TNKS PE=1 SV=2	0	0	TNKS
193_1	sp|Q9BQ67|GRWD1_HUMAN	2.92255	NA	49388.2	GQVEVFALR	1	1	1	0.0202	11520	Glutamate-rich WD repeat-containing protein 1 OS=Homo sapiens OX=9606 GN=GRWD1 PE=1 SV=1	1.21675e+06	67597.3	GRWD1
913_1	sp|Q9BZH6|WDR11_HUMAN	4.86491	NA	136598	LLLDPEFTLLQR	1	1	1	0.0098	29489	WD repeat-containing protein 11 OS=Homo sapiens OX=9606 GN=WDR11 PE=1 SV=1	971725	13881.8	WDR11
959_1	sp|Q14643|ITPR1_HUMAN	3.82352	NA	313729	LLLAIMESR;NVGHNIYILAHQLAR	0;1	1	1	0.0087	12482;38850	Inositol 1,4,5-trisphosphate receptor type 1 OS=Homo sapiens OX=9606 GN=ITPR1 PE=1 SV=3	0	0	ITPR1
1116_1	sp|P85037|FOXK1_HUMAN	2.12675	NA	75410.6	QSPGPALAR	1	1	1	0.0123	7146	Forkhead box protein K1 OS=Homo sapiens OX=9606 GN=FOXK1 PE=1 SV=1	8.01252e+06	235662	FOXK1
188_1	sp|Q68CR1|SE1L3_HUMAN	2.09037	NA	128486	QLAEQIK	1	1	1	0.0062	4686	Protein sel-1 homolog 3 OS=Homo sapiens OX=9606 GN=SEL1L3 PE=1 SV=2	5.54244e+07	972357	SEL1L3
1069_1	sp|Q9H845|ACAD9_HUMAN	4.86491	NA	68716.7	IPVENILGEVGDGFK	1	1	1	0.0242	34356	Complex I assembly factor ACAD9, mitochondrial OS=Homo sapiens OX=9606 GN=ACAD9 PE=1 SV=1	314674	7866.85	ACAD9
272_1	sp|Q9C0E2|XPO4_HUMAN	2.92255	NA	130056	LLSAILR	1	1	1	0.0061	3128	Exportin-4 OS=Homo sapiens OX=9606 GN=XPO4 PE=1 SV=2	574500	9737.29	XPO4
907_1	sp|Q6P1L8|RM14_HUMAN	3.05933	NA	15937.4	VGDQILLAIK	1	1	1	0.069	13458	39S ribosomal protein L14, mitochondrial OS=Homo sapiens OX=9606 GN=MRPL14 PE=1 SV=1	822627	82262.7	MRPL14
771_1	sp|Q9BS86|ZPBP1_HUMAN	2.25304	NA	40115.7	LLQILSK	1	1	1	0.0199	4182	Zona pellucida-binding protein 1 OS=Homo sapiens OX=9606 GN=ZPBP PE=2 SV=1	157741	7511.47	ZPBP
158_1	sp|Q9BYD3|RM04_HUMAN	3.82352	NA	34897.3	VGLADLHPDVFATAPR	1	1	1	0.0514	37546	39S ribosomal protein L4, mitochondrial OS=Homo sapiens OX=9606 GN=MRPL4 PE=1 SV=1	988657	58156.3	MRPL4
571_1	sp|P49790|NU153_HUMAN	3.82352	NA	153843	FGVSSSSSGPSQTLTSTGNFK	1	1	1	0.0142	49046	Nuclear pore complex protein Nup153 OS=Homo sapiens OX=9606 GN=NUP153 PE=1 SV=2	505183	8281.68	NUP153
650_1	sp|Q96GD3|SCMH1_HUMAN	2.06882	NA	73307.3	TVFSFLK	1	1	1	0.0106	5088	Polycomb protein SCMH1 OS=Homo sapiens OX=9606 GN=SCMH1 PE=1 SV=1	3.38913e+06	84728.3	SCMH1
111_1	sp|O95816|BAG2_HUMAN	4.86491	NA	23757.2	LLESLDQLELR	1	1	1	0.0521	24453	BAG family molecular chaperone regulator 2 OS=Homo sapiens OX=9606 GN=BAG2 PE=1 SV=1	1.37551e+06	85969.2	BAG2
309_1	sp|Q96FJ2|DYL2_HUMAN	4.86491	NA	10343.1	NFGSYVTHETK	1	1	1	0.1236	22597	Dynein light chain 2, cytoplasmic OS=Homo sapiens OX=9606 GN=DYNLL2 PE=1 SV=1	2.23916e+06	447832	DYNLL2
307_1	sp|Q8N1G2|CMTR1_HUMAN	3.82352	NA	95260	DTLLSVEIVHELKGEGK	1	1	1	0.0204	43356	Cap-specific mRNA (nucleoside-2'-O-)-methyltransferase 1 OS=Homo sapiens OX=9606 GN=CMTR1 PE=1 SV=1	0	0	CMTR1
67_1	sp|Q58FG1|HS904_HUMAN	2.48961	NA	47682.1	DLIMDNCEELIPEYLNFIRGVVDSEDLPLNIFR;HFSVEGQLEFR;TLTIVDTGIGMTK;TLVSVTK	1;0;0;0	1	1	0.1531	65800;25256;25302;25923;25920;1774	Putative heat shock protein HSP 90-alpha A4 OS=Homo sapiens OX=9606 GN=HSP90AA4P PE=5 SV=1	1.18304e+06	56335.2	HSP90AA4P
354_1	sp|O95084|PRS23_HUMAN	2.77311	NA	42973.8	FSIFGK	1	1	1	0.0157	1	Serine protease 23 OS=Homo sapiens OX=9606 GN=PRSS23 PE=1 SV=1	0	0	PRSS23
936_1	sp|Q15369|ELOC_HUMAN	3.82352	NA	12465	LISSDGHEFIVK	1	1	1	0.1071	25090	Elongin-C OS=Homo sapiens OX=9606 GN=ELOC PE=1 SV=1	1.2508e+06	156350	ELOC
177_1	sp|Q13642|FHL1_HUMAN	2.5301	NA	36238.6	AIVAGDQNVEYK	1	1	1	0.0372	23579	Four and a half LIM domains protein 1 OS=Homo sapiens OX=9606 GN=FHL1 PE=1 SV=4	1.30732e+06	54471.8	FHL1
1085_1	sp|P06703|S10A6_HUMAN	2.06553	NA	10173.3	ELTIGSK	1	1	1	0.0778	1763	Protein S100-A6 OS=Homo sapiens OX=9606 GN=S100A6 PE=1 SV=1	3.24037e+06	648074	S100A6
1129_1	sp|O14929|HAT1_HUMAN	4.86491	NA	49508.8	LLVTDMSDAEQYR	1	1	1	0.031	32568	Histone acetyltransferase type B catalytic subunit OS=Homo sapiens OX=9606 GN=HAT1 PE=1 SV=2	989557	47121.8	HAT1
1076_1	sp|Q96AY4|TTC28_HUMAN	2.79016	NA	270715	AFADLLVER	1	1	1	0.0036	12061	Tetratricopeptide repeat protein 28 OS=Homo sapiens OX=9606 GN=TTC28 PE=1 SV=4	529985	3706.19	TTC28
695_1	sp|P25789|PSA4_HUMAN	3.82352	NA	29465.2	TTIFSPEGR	1	1	1	0.0345	11117	Proteasome subunit alpha type-4 OS=Homo sapiens OX=9606 GN=PSMA4 PE=1 SV=1	2.64426e+06	188875	PSMA4
915_1	sp|Q8TAF3|WDR48_HUMAN	3.05933	NA	76162.4	NGVNALQLDPALNR	1	1	1	0.0207	30901	WD repeat-containing protein 48 OS=Homo sapiens OX=9606 GN=WDR48 PE=1 SV=1	0	0	WDR48
647_1	sp|O43242|PSMD3_HUMAN	3.82352	NA	60939.5	ISLADIAQK	1	1	1	0.0169	9361	26S proteasome non-ATPase regulatory subunit 3 OS=Homo sapiens OX=9606 GN=PSMD3 PE=1 SV=2	351368	9009.44	PSMD3
957_1	sp|Q9BVP2|GNL3_HUMAN	3.27476	NA	61954.4	VIEASDVVLEVLDAR	1	1	1	0.0273	35913	Guanine nucleotide-binding protein-like 3 OS=Homo sapiens OX=9606 GN=GNL3 PE=1 SV=2	0	0	GNL3
150_1	sp|Q15293|RCN1_HUMAN	3.0094	NA	38866.2	EIVVLETLEDIDK	1	1	1	0.0393	31668	Reticulocalbin-1 OS=Homo sapiens OX=9606 GN=RCN1 PE=1 SV=1	1.47861e+06	98574.3	RCN1
746_1	sp|P36871|PGM1_HUMAN	2.1807	NA	61410.5	IALYETPTGWK	1	1	1	0.0196	22455	Phosphoglucomutase-1 OS=Homo sapiens OX=9606 GN=PGM1 PE=1 SV=3	525926	14214.2	PGM1
91_1	sp|P04439|HLAA_HUMAN	3.82352	NA	40815.2	FIAVGYVDDTQFVR	1	1	1	0.0384	35997	HLA class I histocompatibility antigen, A alpha chain OS=Homo sapiens OX=9606 GN=HLA-A PE=1 SV=2	4.31159e+06	205314	HLA-A
928_1	sp|O43399|TPD54_HUMAN	3.82352	NA	22224.3	LGLSTLGELK	1	1	1	0.0485	11951	Tumor protein D54 OS=Homo sapiens OX=9606 GN=TPD52L2 PE=1 SV=2	188600	13471.4	TPD52L2
973_1	sp|P48047|ATPO_HUMAN	4.86491	NA	23262.7	LVRPPVQVYGIEGR	1	1	1	0.0657	34211	ATP synthase subunit O, mitochondrial OS=Homo sapiens OX=9606 GN=ATP5PO PE=1 SV=1	805165	57511.8	ATP5PO
292_1	sp|P50748|KNTC1_HUMAN	2.48961	NA	250588	LALSSVDASEQTEWQQLVDDAK	1	1	1	0.01	55629	Kinetochore-associated protein 1 OS=Homo sapiens OX=9606 GN=KNTC1 PE=1 SV=1	492643	4005.23	KNTC1
575_1	sp|P56537|IF6_HUMAN	4.86491	NA	26582.2	HGLLVPNNTTDQELQHIR	1	1	1	0.0735	49261	Eukaryotic translation initiation factor 6 OS=Homo sapiens OX=9606 GN=EIF6 PE=1 SV=1	913552	91355.2	EIF6
577_1	sp|Q9C0B6|BRNP2_HUMAN	2.02716	NA	88948	IQSSLR	1	1	1	0.0077	203	BMP/retinoic acid-inducible neural-specific protein 2 OS=Homo sapiens OX=9606 GN=BRINP2 PE=2 SV=2	4.36701e+06	136469	BRINP2
275_1	sp|Q6ZWJ1|STXB4_HUMAN	2.67263	NA	61623.4	LESAWEIAFIR	1	1	1	0.0199	24681	Syntaxin-binding protein 4 OS=Homo sapiens OX=9606 GN=STXBP4 PE=1 SV=2	4.01593e+06	121695	STXBP4
932_1	sp|P00390|GSHR_HUMAN	3.82352	NA	56220.9	ALLTPVAIAAGR	1	1	1	0.023	17111	Glutathione reductase, mitochondrial OS=Homo sapiens OX=9606 GN=GSR PE=1 SV=2	0	0	GSR
783_1	sp|P31944|CASPE_HUMAN	3.82352	NA	27662	EGSEEDLDALEHMFR	1	1	1	0.062	40629	Caspase-14 OS=Homo sapiens OX=9606 GN=CASP14 PE=1 SV=2	131405	7300.28	CASP14
63_2	sp|A5A3E0|POTEF_HUMAN	3.0094	NA	121367	AGFAGDDAPR;AVFPSIVGRPR;IWHHTFYNELR;LCYVALDFEQEMATVASSSSLEK;QEYDESGPSIVHR;QEYDESGPSIVHRK;SYELPDGQVITIGNER	0;0;0;1;0;0;0	1	1	0.0791	9984;9981;9980;9983;9985;19092;19094;19093;19098;19091;19090;31657;31628;31646;31640;31630;31653;31618;31644;31637;31649;31659;31633;31639;31645;31627;31655;31647;31651;31641;31636;31699;31631;31635;31634;31620;31658;31698;31619;31638;31632;31616;31650;31625;31648;31642;31652;31626;31629;31656;31654;31643;31661;31622;57808;31028;31029;31027;31690;31692;31691;36484;35892;41077;41078;41116;41114;41…	POTE ankyrin domain family member F OS=Homo sapiens OX=9606 GN=POTEF PE=1 SV=2	0	0	POTEF
890_1	sp|O60231|DHX16_HUMAN	4.86491	NA	119189	FSTFFDDAPVFR	1	1	1	0.0115	29137	Pre-mRNA-splicing factor ATP-dependent RNA helicase DHX16 OS=Homo sapiens OX=9606 GN=DHX16 PE=1 SV=2	0	0	DHX16
557_1	sp|O95433|AHSA1_HUMAN	4.86491	NA	38250.2	VFTTQELVQAFTHAPATLEADR	1	1	1	0.0651	55777	Activator of 90 kDa heat shock protein ATPase homolog 1 OS=Homo sapiens OX=9606 GN=AHSA1 PE=1 SV=1	0	0	AHSA1
975_1	sp|Q15758|AAAT_HUMAN	4.86491	NA	56562.3	EVLDSFLDLAR	1	1	1	0.0203	22413	Neutral amino acid transporter B(0) OS=Homo sapiens OX=9606 GN=SLC1A5 PE=1 SV=2	329387	19375.7	SLC1A5
68_1	sp|O60232|ZNRD2_HUMAN	3.0094	NA	21460.7	LMGDYLLR	1	1	1	0.0402	10123	Protein ZNRD2 OS=Homo sapiens OX=9606 GN=ZNRD2 PE=1 SV=1	1.4961e+06	166233	ZNRD2
843_1	sp|P07477|TRY1_HUMAN	2.54586	NA	26541.1	TLNNDIMLIK	1	1	1	0.0405	18118	Serine protease 1 OS=Homo sapiens OX=9606 GN=PRSS1 PE=1 SV=1	697920	58160	PRSS1
639_1	sp|Q13257|MD2L1_HUMAN	4.86491	NA	23495.2	LVVVISNIESGEVLER	1	1	1	0.078	39942	Mitotic spindle assembly checkpoint protein MAD2A OS=Homo sapiens OX=9606 GN=MAD2L1 PE=1 SV=1	313113	20874.2	MAD2L1
255_1	sp|Q15386|UBE3C_HUMAN	2.48961	NA	123844	QGLANVVSLEWLR	1	1	1	0.012	30512	Ubiquitin-protein ligase E3C OS=Homo sapiens OX=9606 GN=UBE3C PE=1 SV=3	229625	3891.95	UBE3C
629_1	sp|Q8IWS0|PHF6_HUMAN	3.27476	NA	41264	AEFGDFDIK	1	1	1	0.0247	12291	PHD finger protein 6 OS=Homo sapiens OX=9606 GN=PHF6 PE=1 SV=1	4.38822e+06	190792	PHF6
1167_1	sp|Q13610|PWP1_HUMAN	4.86491	NA	55793.1	VWDISTVSSVNEAFGR	1	1	1	0.0319	40273	Periodic tryptophan protein 1 homolog OS=Homo sapiens OX=9606 GN=PWP1 PE=1 SV=1	1.96766e+06	89439	PWP1
424_1	sp|Q86YM7|HOME1_HUMAN	4.86491	NA	40252.4	QQLAAYQEEAER	1	1	1	0.0339	28611	Homer protein homolog 1 OS=Homo sapiens OX=9606 GN=HOMER1 PE=1 SV=2	1.70018e+06	70841	HOMER1
124_1	sp|Q9Y5K5|UCHL5_HUMAN	3.82352	NA	37583	FNLMAIVSDR	1	1	1	0.0304	17675	Ubiquitin carboxyl-terminal hydrolase isozyme L5 OS=Homo sapiens OX=9606 GN=UCHL5 PE=1 SV=3	722418	36120.9	UCHL5
1139_1	sp|Q9Y697|NFS1_HUMAN	4.86491	NA	50163.9	DVALSSGSACTSASLEPSYVLR	1	1	1	0.0481	53093	Cysteine desulfurase, mitochondrial OS=Homo sapiens OX=9606 GN=NFS1 PE=1 SV=3	8.92138e+06	356855	NFS1
971_1	sp|Q6ZVD7|STOX1_HUMAN	2.15944	NA	110893	MARPVQLAPGSLALVLCR	1	1	1	0.0182	45776	Storkhead-box protein 1 OS=Homo sapiens OX=9606 GN=STOX1 PE=1 SV=2	0	0	STOX1
548_1	sp|P01597|KV139_HUMAN	2.92255	NA	12729.3	LLIYAASSLQSGVPSR	1	1	1	0.1368	37073	Immunoglobulin kappa variable 1-39 OS=Homo sapiens OX=9606 GN=IGKV1-39 PE=1 SV=2 >sp|P04432|KVD39_HUMAN Immunoglobulin kappa variable 1D-39 OS=Homo sapiens OX=9606 GN=IGKV1D-39 PE=3 SV=2	3.03034e+06	606067	IGKV1D-39
740_1	sp|Q9Y4F1|FARP1_HUMAN	2.92255	NA	118559	SLIFPNFEPLHK	1	1	1	0.0115	28854	FERM, ARHGEF and pleckstrin domain-containing protein 1 OS=Homo sapiens OX=9606 GN=FARP1 PE=1 SV=1	0	0	FARP1
1144_1	sp|Q9UKV3|ACINU_HUMAN	4.86491	NA	151771	TGTLVEEAFWIDK	1	1	1	0.0097	31381	Apoptotic chromatin condensation inducer in the nucleus OS=Homo sapiens OX=9606 GN=ACIN1 PE=1 SV=2	3.22859e+06	42481.4	ACIN1
1079_1	sp|P98179|RBM3_HUMAN	3.82352	NA	17160	GFGFITFTNPEHASVAMR	1	1	1	0.1146	46662	RNA-binding protein 3 OS=Homo sapiens OX=9606 GN=RBM3 PE=1 SV=1	0	0	RBM3
662_1	sp|P37837|TALDO_HUMAN	2.15944	NA	37516.5	IYNYYK	1	1	1	0.0178	5958	Transaldolase OS=Homo sapiens OX=9606 GN=TALDO1 PE=1 SV=2	6.59531e+06	286753	TALDO1
526_1	sp|Q9Y2K7|KDM2A_HUMAN	2.8874	NA	132708	DPLIFK	1	1	1	0.0052	1264	Lysine-specific demethylase 2A OS=Homo sapiens OX=9606 GN=KDM2A PE=1 SV=3	1.39153e+07	195990	KDM2A
847_1	sp|P18206|VINC_HUMAN	3.82352	NA	123722	AIPDLTAPVAAVQAAVSNLVR	1	1	1	0.0185	49074	Vinculin OS=Homo sapiens OX=9606 GN=VCL PE=1 SV=4	180143	2144.56	VCL
553_1	sp|Q8NEZ5|FBX22_HUMAN	2.8874	NA	44479.8	IQSATVLLNEDVSDEK	1	1	1	0.0397	40084	F-box only protein 22 OS=Homo sapiens OX=9606 GN=FBXO22 PE=1 SV=1	152647	6938.5	FBXO22
1104_1	sp|Q9Y3B4|SF3B6_HUMAN	4.86491	NA	14575.6	GTAYVVYEDIFDAK	1	1	1	0.112	34524	Splicing factor 3B subunit 6 OS=Homo sapiens OX=9606 GN=SF3B6 PE=1 SV=1	5.66782e+06	708477	SF3B6
420_1	sp|O75592|MYCB2_HUMAN	2.92255	NA	513309	GFQFTATLLDLER	1	1	1	0.0028	31453	E3 ubiquitin-protein ligase MYCBP2 OS=Homo sapiens OX=9606 GN=MYCBP2 PE=1 SV=4	3.20687e+06	12675.4	MYCBP2
2_1	sp|P07197|NFM_HUMAN	2.08223	NA	102411	SIELESVR	1	1	1	0.0087	8401	Neurofilament medium polypeptide OS=Homo sapiens OX=9606 GN=NEFM PE=1 SV=3	1.71731e+06	29106.9	NEFM
212_1	sp|P61981|1433G_HUMAN	4.86491	NA	28284.9	DSTLIMQLLR;NVTELNEPLSNEER	0;1	1	1	0.0972	18709;19406;19411;18711;36442	14-3-3 protein gamma OS=Homo sapiens OX=9606 GN=YWHAG PE=1 SV=2	5.23052e+06	290585	YWHAG
76_1	sp|P51116|FXR2_HUMAN	3.82352	NA	74178	LQIDEQLR;SYLEFSEDSVQVPR	0;1	1	1	0.0327	11338;36852	RNA-binding protein FXR2 OS=Homo sapiens OX=9606 GN=FXR2 PE=1 SV=2	0	0	FXR2
251_1	sp|P15531|NDKA_HUMAN	2.30453	NA	17137.7	GLVGEIIK;NIIHGSDSVESAEK;TFIAIKPDGVQR;VMLGETNPADSKPGTIR	0;1;0;0	1	1	0.3355	4650;30529;25100;41398;40908	Nucleoside diphosphate kinase A OS=Homo sapiens OX=9606 GN=NME1 PE=1 SV=1	0	0	NME1
426_1	sp|P23588|IF4B_HUMAN	2.05065	NA	69110.3	LNLKPR	1	1	1	0.0098	1509	Eukaryotic translation initiation factor 4B OS=Homo sapiens OX=9606 GN=EIF4B PE=1 SV=2	4.54889e+06	133791	EIF4B
760_1	sp|Q86XJ1|GA2L3_HUMAN	3.39186	NA	75167.1	ILQFATLEQK	1	1	1	0.0144	18746	GAS2-like protein 3 OS=Homo sapiens OX=9606 GN=GAS2L3 PE=1 SV=1	701824	15950.5	GAS2L3
1048_1	sp|O00506|STK25_HUMAN	2.54586	NA	48081.8	TSFLTELIDR	1	1	1	0.0235	18892	Serine/threonine-protein kinase 25 OS=Homo sapiens OX=9606 GN=STK25 PE=1 SV=1	560623	24374.9	STK25
769_1	sp|P28288|ABCD3_HUMAN	2.1807	NA	75427.6	VLGELWPLFGGR	1	1	1	0.0182	25064	ATP-binding cassette sub-family D member 3 OS=Homo sapiens OX=9606 GN=ABCD3 PE=1 SV=1	198944	4626.6	ABCD3
185_1	sp|Q9UN86|G3BP2_HUMAN	4.86491	NA	54087.8	LPNFGFVVFDDSEPVQR	1	1	1	0.0353	46143	Ras GTPase-activating protein-binding protein 2 OS=Homo sapiens OX=9606 GN=G3BP2 PE=1 SV=2	884155	30488.1	G3BP2
823_1	sp|P41223|BUD31_HUMAN	2.8874	NA	16988.6	YIFDLFYK	1	1	1	0.0556	15152	Protein BUD31 homolog OS=Homo sapiens OX=9606 GN=BUD31 PE=1 SV=2	0	0	BUD31
14_1	sp|P35052|GPC1_HUMAN	2.85215	NA	61641	SFVQGLGVASDVVR	1	1	1	0.0251	28567	Glypican-1 OS=Homo sapiens OX=9606 GN=GPC1 PE=1 SV=2	2.30409e+06	72002.9	GPC1
372_1	sp|Q05639|EF1A2_HUMAN	4.86491	NA	50438.3	EHALLAYTLGVK;IGGIGTVPVGR;LPLQDVYK;NMITGTSQADCAVLIVAAGVGEFEAGISK;QTVAVGVIK;STTTGHLIYK;THINIVVIGHVDSGK;TIEKFEK;VETGILRPGMVVTFAPVNITTEVK	0;0;0;0;0;0;0;0;1	1	1	0.27	23914;11762;9961;61112;7789;15713;34445;34447;34444;34448;7085;57506	Elongation factor 1-alpha 2 OS=Homo sapiens OX=9606 GN=EEF1A2 PE=1 SV=1	0	0	EEF1A2
863_1	sp|Q96J01|THOC3_HUMAN	2.46587	NA	38746.8	YVLGMQELFR	1	1	1	0.0285	21484	THO complex subunit 3 OS=Homo sapiens OX=9606 GN=THOC3 PE=1 SV=1	1.21044e+06	63707.2	THOC3
277_1	sp|Q9UNM6|PSD13_HUMAN	2.92255	NA	42918.1	LYENFISEFEHR	1	1	1	0.0319	34226	26S proteasome non-ATPase regulatory subunit 13 OS=Homo sapiens OX=9606 GN=PSMD13 PE=1 SV=2	0	0	PSMD13
634_1	sp|P51570|GALK1_HUMAN	2.48961	NA	42245.6	QPQVAELLAEAR	1	1	1	0.0306	24305	Galactokinase OS=Homo sapiens OX=9606 GN=GALK1 PE=1 SV=1	3.31394e+06	174418	GALK1
1173_1	sp|O95232|LC7L3_HUMAN	2.54586	NA	51435.1	YLQSLLAEVER	1	1	1	0.0255	24177	Luc7-like protein 3 OS=Homo sapiens OX=9606 GN=LUC7L3 PE=1 SV=2	1.68097e+06	80046.4	LUC7L3
49_1	sp|P62491|RB11A_HUMAN	4.86491	NA	24378.4	GAVGALLVYDIAK	1	1	1	0.0602	22914	Ras-related protein Rab-11A OS=Homo sapiens OX=9606 GN=RAB11A PE=1 SV=3	1.59238e+06	106159	RAB11A
592_1	sp|Q86UE6|LRRT1_HUMAN	2.05065	NA	58602.7	AGQFTGLMQLTWLYLDHNHICSVQGDAFQKLR	1	1	1	0.0613	65349	Leucine-rich repeat transmembrane neuronal protein 1 OS=Homo sapiens OX=9606 GN=LRRTM1 PE=2 SV=2	1.15814e+06	48255.9	LRRTM1
911_1	sp|Q13098|CSN1_HUMAN	3.82352	NA	55501.2	LFLELEPQVR	1	1	1	0.0204	20954	COP9 signalosome complex subunit 1 OS=Homo sapiens OX=9606 GN=GPS1 PE=1 SV=4	958552	36867.4	GPS1
821_1	sp|P56556|NDUA6_HUMAN	3.82352	NA	15126.9	VVDLLVIK	1	1	1	0.0625	7215	NADH dehydrogenase [ubiquinone] 1 alpha subcomplex subunit 6 OS=Homo sapiens OX=9606 GN=NDUFA6 PE=1 SV=4	0	0	NDUFA6
216_1	sp|Q5GLZ8|HERC4_HUMAN	2.06553	NA	118487	VIFVGEDAVDAGGVR	1	1	1	0.0142	31197	Probable E3 ubiquitin-protein ligase HERC4 OS=Homo sapiens OX=9606 GN=HERC4 PE=1 SV=1	3.0294e+06	56100.1	HERC4
1081_1	sp|P40937|RFC5_HUMAN	4.86491	NA	38472.2	FGPLTPELMVPR	1	1	1	0.0353	25573	Replication factor C subunit 5 OS=Homo sapiens OX=9606 GN=RFC5 PE=1 SV=1	1.05651e+06	36431.4	RFC5
192_1	sp|P61081|UBC12_HUMAN	3.82352	NA	20886.6	GGYIGSTYFER	1	1	1	0.0601	21182	NEDD8-conjugating enzyme Ubc12 OS=Homo sapiens OX=9606 GN=UBE2M PE=1 SV=1	1.62605e+06	147823	UBE2M
42_1	sp|Q6PJT7|ZC3HE_HUMAN	3.82352	NA	82823.3	AISEAQESVTK	1	1	1	0.0149	17561	Zinc finger CCCH domain-containing protein 14 OS=Homo sapiens OX=9606 GN=ZC3H14 PE=1 SV=1	1.12365e+06	25537.5	ZC3H14
954_1	sp|P47929|LEG7_HUMAN	2.8874	NA	15065.8	LDTSEVVFNSK	1	1	1	0.0809	20730	Galectin-7 OS=Homo sapiens OX=9606 GN=LGALS7B PE=1 SV=2	1.929e+06	192900	LGALS7B
121_2	sp|Q96P16|RPR1A_HUMAN	3.0094	NA	35697.6	DFAPVIVEAFK;LSELSNSQQSVQTLSLWLIHHR	1;0	1	1	0.1058	20609;57564	Regulation of nuclear pre-mRNA domain-containing protein 1A OS=Homo sapiens OX=9606 GN=RPRD1A PE=1 SV=1	479595	23979.7	RPRD1A
121_1	sp|Q9NQG5|RPR1B_HUMAN	2.40408	NA	36877.2	EFESVLVDAFSHVAR;LSELSNSQQSVQTLSLWLIHHR	1;0	1	1	0.1135	38393;57564	Regulation of nuclear pre-mRNA domain-containing protein 1B OS=Homo sapiens OX=9606 GN=RPRD1B PE=1 SV=1	151985	9499.07	RPRD1B
733_1	sp|Q9UPU7|TBD2B_HUMAN	2.09037	NA	109812	QIELDLLR	1	1	1	0.0083	10809	TBC1 domain family member 2B OS=Homo sapiens OX=9606 GN=TBC1D2B PE=1 SV=2	723900	11310.9	TBC1D2B
698_1	sp|Q14642|I5P1_HUMAN	3.82352	NA	47788.7	SQEHFTALGSFYFLHESLK	1	1	1	0.0461	52610	Inositol polyphosphate-5-phosphatase A OS=Homo sapiens OX=9606 GN=INPP5A PE=1 SV=1	0	0	INPP5A
520_1	sp|Q13616|CUL1_HUMAN	2.48961	NA	89622	ESFESQFLADTER	1	1	1	0.0168	33285	Cullin-1 OS=Homo sapiens OX=9606 GN=CUL1 PE=1 SV=2	3.07855e+06	59203	CUL1
127_1	sp|P57088|TMM33_HUMAN	2.79016	NA	27959.8	ALLANALTSALR	1	1	1	0.0486	19748	Transmembrane protein 33 OS=Homo sapiens OX=9606 GN=TMEM33 PE=1 SV=2	1.2356e+06	112328	TMEM33
570_1	sp|O14908|GIPC1_HUMAN	4.86491	NA	36026.7	LLGGQIGLEDFIFAHVK	1	1	1	0.0511	43100	PDZ domain-containing protein GIPC1 OS=Homo sapiens OX=9606 GN=GIPC1 PE=1 SV=2	0	0	GIPC1
239_1	sp|Q96I24|FUBP3_HUMAN	3.05933	NA	61602.2	EMVLEIIR	1	1	1	0.014	10924	Far upstream element-binding protein 3 OS=Homo sapiens OX=9606 GN=FUBP3 PE=1 SV=2	365188	9869.93	FUBP3
16_1	sp|Q32NC0|CR021_HUMAN	2.40408	NA	24811	NFLSSLK	1	1	1	0.0318	3943	UPF0711 protein C18orf21 OS=Homo sapiens OX=9606 GN=C18orf21 PE=1 SV=1	105188	7513.39	C18orf21
1122_1	sp|Q7Z5H3|RHG22_HUMAN	3.82352	NA	76731	GLTEEGLFR	1	1	1	0.0129	11612	Rho GTPase-activating protein 22 OS=Homo sapiens OX=9606 GN=ARHGAP22 PE=1 SV=1	4.69796e+06	123631	ARHGAP22
708_1	sp|Q9UBM7|DHCR7_HUMAN	3.82352	NA	54453.8	LLVSGFWGVAR	1	1	1	0.0232	19365	7-dehydrocholesterol reductase OS=Homo sapiens OX=9606 GN=DHCR7 PE=1 SV=1	98379	6148.69	DHCR7
572_1	sp|O00487|PSDE_HUMAN	3.82352	NA	34554.6	LINANMMVLGHEPR	1	1	1	0.0452	34683	26S proteasome non-ATPase regulatory subunit 14 OS=Homo sapiens OX=9606 GN=PSMD14 PE=1 SV=1	753684	47105.2	PSMD14
1013_1	sp|P0C221|CC175_HUMAN	2.04347	NA	93567.2	QELQQLR	1	1	1	0.0088	7810	Coiled-coil domain-containing protein 175 OS=Homo sapiens OX=9606 GN=CCDC175 PE=4 SV=2	6.55875e+06	113082	CCDC175
203_1	sp|P17612|KAPCA_HUMAN	2.92255	NA	40564	TLGTGSFGR	1	1	1	0.0256	7109	cAMP-dependent protein kinase catalytic subunit alpha OS=Homo sapiens OX=9606 GN=PRKACA PE=1 SV=2	3.29623e+06	164811	PRKACA
393_1	sp|P23921|RIR1_HUMAN	3.82352	NA	90012.5	DFSYNYFGFK	1	1	1	0.0126	22807	Ribonucleoside-diphosphate reductase large subunit OS=Homo sapiens OX=9606 GN=RRM1 PE=1 SV=1	49103.9	1116	RRM1
830_1	sp|P51610|HCFC1_HUMAN	2.77311	NA	208602	YSNDLYELQASR	1	1	1	0.0059	29502	Host cell factor 1 OS=Homo sapiens OX=9606 GN=HCFC1 PE=1 SV=2	467805	7087.96	HCFC1
864_1	sp|P46379|BAG6_HUMAN	3.82352	NA	119334	LLGNTFVALSDLR	1	1	1	0.0115	27964	Large proline-rich protein BAG6 OS=Homo sapiens OX=9606 GN=BAG6 PE=1 SV=2	59356.8	1604.24	BAG6
500_1	sp|Q8NEF9|SRFB1_HUMAN	2.8874	NA	48604.4	KGTEDALLK	1	1	1	0.021	9917	Serum response factor-binding protein 1 OS=Homo sapiens OX=9606 GN=SRFBP1 PE=1 SV=1	800307	28582.4	SRFBP1
60_1	sp|Q08945|SSRP1_HUMAN	2.77311	NA	81024.4	LFDFVNAK	1	1	1	0.0113	9142	FACT complex subunit SSRP1 OS=Homo sapiens OX=9606 GN=SSRP1 PE=1 SV=1	7.04319e+06	176080	SSRP1
1031_1	sp|P61513|RL37A_HUMAN	4.86491	NA	10268.5	TVAGGAWTYNTTSAVTVK	1	1	1	0.1957	42199	60S ribosomal protein L37a OS=Homo sapiens OX=9606 GN=RPL37A PE=1 SV=2	0	0	RPL37A
502_1	sp|Q5VUJ6|LRCH2_HUMAN	3.82352	NA	84535.7	YLFDLPLK	1	1	1	0.0105	11159	Leucine-rich repeat and calponin homology domain-containing protein 2 OS=Homo sapiens OX=9606 GN=LRCH2 PE=1 SV=2	0	0	LRCH2
395_1	sp|Q5H9M0|PWP3B_HUMAN	3.82352	NA	78989.9	VALGILNERTNLSQASTSDEEEITMLSQNVPQK	1	1	1	0.0474	64984	PWWP domain-containing DNA repair factor 3B OS=Homo sapiens OX=9606 GN=PWWP3B PE=2 SV=1	103500	2797.3	PWWP3B
692_1	sp|Q96C36|P5CR2_HUMAN	2.79016	NA	33615.7	ISPAALK	1	1	1	0.0219	28	Pyrroline-5-carboxylate reductase 2 OS=Homo sapiens OX=9606 GN=PYCR2 PE=1 SV=1	1.49831e+06	99887.2	PYCR2
66_1	sp|Q9Y2D4|EXC6B_HUMAN	2.09037	NA	94141.1	VVGQFPFQDIELEK	1	1	1	0.0173	36628	Exocyst complex component 6B OS=Homo sapiens OX=9606 GN=EXOC6B PE=1 SV=3	1.6981e+06	32039.6	EXOC6B
278_1	sp|P68402|PA1B2_HUMAN	4.86491	NA	25553.1	ELFSPLHALNFGIGGDTTR	1	1	1	0.083	48310	Platelet-activating factor acetylhydrolase IB subunit alpha2 OS=Homo sapiens OX=9606 GN=PAFAH1B2 PE=1 SV=1	564668	56466.8	PAFAH1B2
956_1	sp|P40616|ARL1_HUMAN	2.8874	NA	20404.4	SELVAMLEEEELRK	1	1	1	0.0773	37451	ADP-ribosylation factor-like protein 1 OS=Homo sapiens OX=9606 GN=ARL1 PE=1 SV=1	2.77153e+06	277153	ARL1
1050_1	sp|Q9P2I0|CPSF2_HUMAN	2.79016	NA	88430.7	NNPFQFR	1	1	1	0.009	8068	Cleavage and polyadenylation specificity factor subunit 2 OS=Homo sapiens OX=9606 GN=CPSF2 PE=1 SV=2	1.96591e+06	45718.8	CPSF2
1052_1	sp|Q4V9L6|TM119_HUMAN	2.11591	NA	29184.6	QLQADILAATQNLK	1	1	1	0.0495	32100	Transmembrane protein 119 OS=Homo sapiens OX=9606 GN=TMEM119 PE=1 SV=1	0	0	TMEM119
1038_1	sp|P46778|RL21_HUMAN	4.86491	NA	18553.1	VYNVTQHAVGIVVNK	1	1	1	0.0938	36363	60S ribosomal protein L21 OS=Homo sapiens OX=9606 GN=RPL21 PE=1 SV=2	5.89684e+06	655204	RPL21
351_1	sp|Q13547|HDAC1_HUMAN	4.86491	NA	55067.7	YGEYFPGTGDLR	1	1	1	0.0249	26271	Histone deacetylase 1 OS=Homo sapiens OX=9606 GN=HDAC1 PE=1 SV=1	0	0	HDAC1
574_1	sp|Q13247|SRSF6_HUMAN	3.82352	NA	39563.4	TNEGVIEFR	1	1	1	0.0262	13248	Serine/arginine-rich splicing factor 6 OS=Homo sapiens OX=9606 GN=SRSF6 PE=1 SV=2	1.81944e+06	86639.8	SRSF6
558_1	sp|Q04760|LGUL_HUMAN	2.57742	NA	20764.2	SLDFYTR	1	1	1	0.038	7299	Lactoylglutathione lyase OS=Homo sapiens OX=9606 GN=GLO1 PE=1 SV=4	3.01162e+06	250968	GLO1
1070_1	sp|Q9NW13|RBM28_HUMAN	2.44114	NA	85684.7	GFGFVQFK	1	1	1	0.0105	8289	RNA-binding protein 28 OS=Homo sapiens OX=9606 GN=RBM28 PE=1 SV=3	327810	6974.69	RBM28
556_1	sp|Q13136|LIPA1_HUMAN	4.86491	NA	135695	GLAAGSAETLPANFR	1	1	1	0.0125	30143	Liprin-alpha-1 OS=Homo sapiens OX=9606 GN=PPFIA1 PE=1 SV=1	3.42503e+06	45066.2	PPFIA1
1183_1	sp|Q9P2X3|IMPCT_HUMAN	2.31948	NA	36453.2	NILVEK	1	1	1	0.0187	626	Protein IMPACT OS=Homo sapiens OX=9606 GN=IMPACT PE=1 SV=2	6.44037e+06	322019	IMPACT
866_1	sp|Q14999|CUL7_HUMAN	2.06239	NA	191040	ALPAWR	1	1	1	0.0035	521	Cullin-7 OS=Homo sapiens OX=9606 GN=CUL7 PE=1 SV=2	799228	9293.35	CUL7
504_1	sp|P43034|LIS1_HUMAN	2.31948	NA	46608.2	AIADYLR	1	1	1	0.0171	4368	Platelet-activating factor acetylhydrolase IB subunit beta OS=Homo sapiens OX=9606 GN=PAFAH1B1 PE=1 SV=2	525423	19460.1	PAFAH1B1
389_1	sp|P56962|STX17_HUMAN	2.4111	NA	33382.6	HQINIEK	1	1	1	0.0232	6644	Syntaxin-17 OS=Homo sapiens OX=9606 GN=STX17 PE=1 SV=2	3.47701e+06	248358	STX17
391_1	sp|P04844|RPN2_HUMAN	3.82352	NA	69241	YIANTVELR	1	1	1	0.0143	13864	Dolichyl-diphosphooligosaccharide--protein glycosyltransferase subunit 2 OS=Homo sapiens OX=9606 GN=RPN2 PE=1 SV=3	2.72814e+06	109126	RPN2
89_1	sp|O60343|TBCD4_HUMAN	3.0094	NA	146471	TMLFQVGR	1	1	1	0.0062	9072	TBC1 domain family member 4 OS=Homo sapiens OX=9606 GN=TBC1D4 PE=1 SV=2	641307	8785.03	TBC1D4
554_1	sp|Q5VT25|MRCKA_HUMAN	3.05933	NA	197182	QLENELEGLK	1	1	1	0.0058	17978	Serine/threonine-protein kinase MRCK alpha OS=Homo sapiens OX=9606 GN=CDC42BPA PE=1 SV=1	3.81528e+06	40160.8	CDC42BPA
1154_1	sp|P41240|CSK_HUMAN	3.82352	NA	50671.7	SGWALNMK	1	1	1	0.0178	7498	Tyrosine-protein kinase CSK OS=Homo sapiens OX=9606 GN=CSK PE=1 SV=1	4.17305e+06	143898	CSK
506_1	sp|Q00341|VIGLN_HUMAN	3.82352	NA	141368	ASVITQVFHVPLEER	1	1	1	0.0118	38998	Vigilin OS=Homo sapiens OX=9606 GN=HDLBP PE=1 SV=2	2.93635e+06	36704.4	HDLBP
768_1	sp|P23284|PPIB_HUMAN	3.82352	NA	23727.5	VIFGLFGK	1	1	1	0.037	6585	Peptidyl-prolyl cis-trans isomerase B OS=Homo sapiens OX=9606 GN=PPIB PE=1 SV=2	0	0	PPIB
444_1	sp|Q9HB71|CYBP_HUMAN	3.82352	NA	26193.6	SFDLLVK	1	1	1	0.0307	4373	Calcyclin-binding protein OS=Homo sapiens OX=9606 GN=CACYBP PE=1 SV=2	453394	32385.3	CACYBP
1156_1	sp|Q8WVM7|STAG1_HUMAN	2.23834	NA	144336	FALTFGLDQIK	1	1	1	0.0087	21351	Cohesin subunit SA-1 OS=Homo sapiens OX=9606 GN=STAG1 PE=1 SV=3	162325	2422.77	STAG1
468_1	sp|P07741|APT_HUMAN	2.39448	NA	19595.4	IDYIAGLDSR	1	1	1	0.0556	15784	Adenine phosphoribosyltransferase OS=Homo sapiens OX=9606 GN=APRT PE=1 SV=2	744782	53198.7	APRT
599_1	sp|P09972|ALDOC_HUMAN	2.77311	NA	39431.2	GVVPLAGTDGETTTQGLDGLSER;VLAAVYK	1;0	1	1	0.0824	53166;2338	Fructose-bisphosphate aldolase C OS=Homo sapiens OX=9606 GN=ALDOC PE=1 SV=2	5.00423e+06	217575	ALDOC
924_1	sp|Q86U42|PABP2_HUMAN	3.82352	NA	32729	TSLALDESLFR	1	1	1	0.0359	21297	Polyadenylate-binding protein 2 OS=Homo sapiens OX=9606 GN=PABPN1 PE=1 SV=3	1.48162e+06	98774.8	PABPN1
353_2	sp|Q13838|DX39B_HUMAN	3.05933	NA	48959.9	DFLLKPELLR;ELAFQISK;GLAITFVSDENDAK;GSYVSIHSSGFR;ILVATNLFGR;LTLHGLQQYYVK;VAVFFGGLSIK	0;0;0;0;0;0;1	1	1	0.1799	20964;8481;30311;30309;23199;14936;29697;16466	Spliceosome RNA helicase DDX39B OS=Homo sapiens OX=9606 GN=DDX39B PE=1 SV=1	172037	6616.79	DDX39B
353_1	sp|O00148|DX39A_HUMAN	2.77311	NA	49098	DFLLKPELLR;ELAFQISK;GLAITFVSDENDAK;GSYVSIHSSGFR;ILVATNLFGR;LTLHGLQQYYVK;VSVFFGGLSIK	0;0;0;0;0;0;1	1	1	0.1803	20964;8481;30311;30309;23199;14936;29697;17160	ATP-dependent RNA helicase DDX39A OS=Homo sapiens OX=9606 GN=DDX39A PE=1 SV=2	50616.1	1946.77	DDX39A
69_1	sp|Q96CS3|FAF2_HUMAN	4.86491	NA	52590.5	FTYYTILDIFR	1	1	1	0.0247	29279	FAS-associated factor 2 OS=Homo sapiens OX=9606 GN=FAF2 PE=1 SV=2	299676	11526	FAF2
466_1	sp|Q32MZ4|LRRF1_HUMAN	3.05933	NA	89198.7	AMVSNAQLDNEK;DMLLELEEQLAESR	0;1	1	1	0.0322	24097;24694;37439	Leucine-rich repeat flightless-interacting protein 1 OS=Homo sapiens OX=9606 GN=LRRFIP1 PE=1 SV=2	845032	18778.5	LRRFIP1
1169_1	sp|Q5BJF2|SGMR2_HUMAN	3.1831	NA	20834.2	ELYPVEFR	1	1	1	0.0455	12735	Sigma intracellular receptor 2 OS=Homo sapiens OX=9606 GN=TMEM97 PE=1 SV=1	1.49345e+06	186682	TMEM97
606_1	sp|Q9NTK5|OLA1_HUMAN	4.86491	NA	44715.3	IPAFLNVVDIAGLVK	1	1	1	0.0379	33683	Obg-like ATPase 1 OS=Homo sapiens OX=9606 GN=OLA1 PE=1 SV=2	0	0	OLA1
801_1	sp|P25787|PSA2_HUMAN	2.79016	NA	25882.3	AANGVVLATEK	1	1	1	0.047	13579	Proteasome subunit alpha type-2 OS=Homo sapiens OX=9606 GN=PSMA2 PE=1 SV=2	3.36723e+06	259018	PSMA2
446_1	sp|Q8TAA3|PSMA8_HUMAN	4.86491	NA	28512.1	ALLEVVQSGGK	1	1	1	0.043	14804	Proteasome subunit alpha-type 8 OS=Homo sapiens OX=9606 GN=PSMA8 PE=2 SV=3	619272	41284.8	PSMA8
600_1	sp|Q15120|PDK3_HUMAN	2.46587	NA	46909.1	TSYMFLR	1	1	1	0.0172	7888	[Pyruvate dehydrogenase (acetyl-transferring)] kinase isozyme 3, mitochondrial OS=Homo sapiens OX=9606 GN=PDK3 PE=1 SV=1	179497	7179.88	PDK3
86_1	sp|Q86UK7|ZN598_HUMAN	3.55489	NA	98575.2	NLQLIQSIR	1	1	1	0.01	14084	E3 ubiquitin-protein ligase ZNF598 OS=Homo sapiens OX=9606 GN=ZNF598 PE=1 SV=1	313307	6666.12	ZNF598
1064_1	sp|O75534|CSDE1_HUMAN	2.77311	NA	88828.9	HTGAVSAR	1	1	1	0.01	3557	Cold shock domain-containing protein E1 OS=Homo sapiens OX=9606 GN=CSDE1 PE=1 SV=2	2.12598e+06	38654.2	CSDE1
547_1	sp|Q8N3P4|VPS8_HUMAN	2.08223	NA	161650	IVDILLK	1	1	1	0.0049	4117	Vacuolar protein sorting-associated protein 8 homolog OS=Homo sapiens OX=9606 GN=VPS8 PE=1 SV=3	219032	2489	VPS8
211_1	sp|O60573|IF4E2_HUMAN	4.86491	NA	28344.2	QIGTFASVEQFWR	1	1	1	0.0531	33659	Eukaryotic translation initiation factor 4E type 2 OS=Homo sapiens OX=9606 GN=EIF4E2 PE=1 SV=1	3.31411e+06	254931	EIF4E2
549_1	sp|Q96QK1|VPS35_HUMAN	2.09037	NA	91648.9	NIIIALIDR	1	1	1	0.0113	12284	Vacuolar protein sorting-associated protein 35 OS=Homo sapiens OX=9606 GN=VPS35 PE=1 SV=2	0	0	VPS35
489_1	sp|O60884|DNJA2_HUMAN	3.27476	NA	45716.6	ILEVHVDK	1	1	1	0.0194	9114	DnaJ homolog subfamily A member 2 OS=Homo sapiens OX=9606 GN=DNAJA2 PE=1 SV=1	0	0	DNAJA2
8_1	sp|P19784|CSK22_HUMAN	4.86491	NA	41187.1	LIDWGLAEFYHPAQEYNVR	1	1	1	0.0543	53975	Casein kinase II subunit alpha' OS=Homo sapiens OX=9606 GN=CSNK2A2 PE=1 SV=1	9.50387e+06	413212	CSNK2A2
527_1	sp|P25815|S100P_HUMAN	4.86491	NA	10393.2	YSGSEGSTQTLTK	1	1	1	0.1368	25639	Protein S100-P OS=Homo sapiens OX=9606 GN=S100P PE=1 SV=2	0	0	S100P
761_1	sp|O95490|AGRL2_HUMAN	3.0094	NA	163244	LGADFIGR	1	1	1	0.0055	5403	Adhesion G protein-coupled receptor L2 OS=Homo sapiens OX=9606 GN=ADGRL2 PE=1 SV=2	1.05643e+06	15767.5	ADGRL2
633_1	sp|P31939|PUR9_HUMAN	2.06239	NA	64575.3	TGLVEFAR	1	1	1	0.0135	7016	Bifunctional purine biosynthesis protein ATIC OS=Homo sapiens OX=9606 GN=ATIC PE=1 SV=3	556234	15033.3	ATIC
887_1	sp|Q9BZE1|RM37_HUMAN	3.82352	NA	48087.1	VLEQPVVVQSVGTDGR	1	1	1	0.0378	37666	39S ribosomal protein L37, mitochondrial OS=Homo sapiens OX=9606 GN=MRPL37 PE=1 SV=2	0	0	MRPL37
1066_1	sp|O15085|ARHGB_HUMAN	3.27476	NA	167601	DIWNIFLEK	1	1	1	0.0059	18199	Rho guanine nucleotide exchange factor 11 OS=Homo sapiens OX=9606 GN=ARHGEF11 PE=1 SV=1	634347	7929.34	ARHGEF11
398_1	sp|Q9NSD9|SYFB_HUMAN	2.77311	NA	66073.5	DLLFQALGR	1	1	1	0.0153	12030	Phenylalanine--tRNA ligase beta subunit OS=Homo sapiens OX=9606 GN=FARSB PE=1 SV=3	868130	19291.8	FARSB
775_1	sp|O00206|TLR4_HUMAN	2.06553	NA	95618.8	VLHQMPLLNLSLDLSLNPMNFIQPGAFK	1	1	1	0.0334	62718	Toll-like receptor 4 OS=Homo sapiens OX=9606 GN=TLR4 PE=1 SV=2	0	0	TLR4
65_1	sp|O95757|HS74L_HUMAN	4.86491	NA	94452.5	DISTTLNADEAVAR;GCALQCAILSPAFK;LMNETTAVALAYGIYK;VLATTFDPYLGGR	0;0;0;1	1	1	0.0679	30172;32426;39988;27620	Heat shock 70 kDa protein 4L OS=Homo sapiens OX=9606 GN=HSPA4L PE=1 SV=3	1.06855e+06	17517.2	HSPA4L
631_1	sp|P08263|GSTA1_HUMAN	2.09037	NA	25614.7	LRNDGYLMFQQVPMVEIDGMK	1	1	1	0.0946	56581	Glutathione S-transferase A1 OS=Homo sapiens OX=9606 GN=GSTA1 PE=1 SV=3	1.52214e+06	101476	GSTA1
477_1	sp|Q9Y2T2|AP3M1_HUMAN	2.23228	NA	46909.3	VLTWDVGK	1	1	1	0.0191	7910	AP-3 complex subunit mu-1 OS=Homo sapiens OX=9606 GN=AP3M1 PE=1 SV=1	539651	23463.1	AP3M1
993_1	sp|P47897|SYQ_HUMAN	4.86491	NA	87742.9	EAATQAQQTLGSTIDK	1	1	1	0.0206	37032	Glutamine--tRNA ligase OS=Homo sapiens OX=9606 GN=QARS1 PE=1 SV=1	976243	19524.9	QARS1
794_1	sp|O75381|PEX14_HUMAN	3.05933	NA	41211.7	YLLPLILGGR	1	1	1	0.0265	15430	Peroxisomal membrane protein PEX14 OS=Homo sapiens OX=9606 GN=PEX14 PE=1 SV=1	0	0	PEX14
906_1	sp|Q16658|FSCN1_HUMAN	3.82352	NA	54496.1	YLTAEAFGFK	1	1	1	0.0203	16846	Fascin OS=Homo sapiens OX=9606 GN=FSCN1 PE=1 SV=3	294471	10154.2	FSCN1
1107_1	sp|Q15654|TRIP6_HUMAN	4.86491	NA	50255.5	GPAWVGSHGVLQHTQGLPADR	1	1	1	0.0441	51369	Thyroid receptor-interacting protein 6 OS=Homo sapiens OX=9606 GN=TRIP6 PE=1 SV=3	0	0	TRIP6
287_1	sp|O60784|TOM1_HUMAN	2.77311	NA	53784.9	AGLQSLEASGR	1	1	1	0.0224	14265	Target of Myb protein 1 OS=Homo sapiens OX=9606 GN=TOM1 PE=1 SV=2	3.42941e+06	180495	TOM1
141_1	sp|P48594|SPB4_HUMAN	4.86491	NA	44825.5	QYNSFNFALLEDVQAK	1	1	1	0.041	43954	Serpin B4 OS=Homo sapiens OX=9606 GN=SERPINB4 PE=1 SV=2	2.04633e+06	88970.7	SERPINB4
1177_1	sp|P46776|RL27A_HUMAN	2.48961	NA	16551	YHPGYFGK	1	1	1	0.0541	9646	60S ribosomal protein L27a OS=Homo sapiens OX=9606 GN=RPL27A PE=1 SV=2	2.41025e+06	301281	RPL27A
285_1	sp|P35914|HMGCL_HUMAN	2.04759	NA	34337.8	IVEVGPR	1	1	1	0.0215	2536	Hydroxymethylglutaryl-CoA lyase, mitochondrial OS=Homo sapiens OX=9606 GN=HMGCL PE=1 SV=2	4.60329e+06	255739	HMGCL
19_2	sp|P35237|SPB6_HUMAN	2.06239	NA	42594.1	FVEWTR;TGTQYLLR	1;0	1	1	0.0372	4936;9080	Serpin B6 OS=Homo sapiens OX=9606 GN=SERPINB6 PE=1 SV=3	285394	11891.4	SERPINB6
19_1	sp|P50452|SPB8_HUMAN	4.86491	NA	42739.2	LVLVNAIYFK;TGTQYLLR	1;0	1	1	0.0481	18300;9080	Serpin B8 OS=Homo sapiens OX=9606 GN=SERPINB8 PE=1 SV=2	0	0	SERPINB8
860_1	sp|O75306|NDUS2_HUMAN	2.26631	NA	52511.7	GSGIQWDLR	1	1	1	0.0194	11973	NADH dehydrogenase [ubiquinone] iron-sulfur protein 2, mitochondrial OS=Homo sapiens OX=9606 GN=NDUFS2 PE=1 SV=2	742867	27513.6	NDUFS2
908_1	sp|P08574|CY1_HUMAN	3.1831	NA	35399	GLLSSLDHTSIR	1	1	1	0.0369	23299	Cytochrome c1, heme protein, mitochondrial OS=Homo sapiens OX=9606 GN=CYC1 PE=1 SV=3	1.30907e+06	77003.8	CYC1
829_1	sp|Q00535|CDK5_HUMAN	2.21868	NA	33283.2	DLLQNLLK	1	1	1	0.0274	9268	Cyclin-dependent kinase 5 OS=Homo sapiens OX=9606 GN=CDK5 PE=1 SV=3	106159	5587.31	CDK5
881_1	sp|Q9BZM5|ULBP2_HUMAN	2.4111	NA	27349.9	EVVDILTEQLR	1	1	1	0.0447	23909	UL16-binding protein 2 OS=Homo sapiens OX=9606 GN=ULBP2 PE=1 SV=1	2.9211e+06	182569	ULBP2
611_1	sp|O75144|ICOSL_HUMAN	2.25304	NA	33327.7	TDNSLLDQALQNDTVFLNMRGLYDVVSVLR	1	1	1	0.0993	64235	ICOS ligand OS=Homo sapiens OX=9606 GN=ICOSLG PE=1 SV=2	910869	70066.9	ICOSLG
479_1	sp|Q969Q0|RL36L_HUMAN	3.82352	NA	12460.8	HFELGGDK	1	1	1	0.0755	7350	60S ribosomal protein L36a-like OS=Homo sapiens OX=9606 GN=RPL36AL PE=1 SV=3	2.2713e+06	378549	RPL36AL
373_1	sp|Q96IX5|ATPMK_HUMAN	4.86491	NA	6453.37	AGPESDAQYQFTGIK	1	1	1	0.2586	35339	ATP synthase membrane subunit K, mitochondrial OS=Homo sapiens OX=9606 GN=ATP5MK PE=1 SV=1	211395	70464.9	ATP5MK
215_1	sp|P53350|PLK1_HUMAN	2.05065	NA	68211.6	IGDFGLATK	1	1	1	0.0149	8050	Serine/threonine-protein kinase PLK1 OS=Homo sapiens OX=9606 GN=PLK1 PE=1 SV=1	466016	12944.9	PLK1
460_1	sp|O75746|S2512_HUMAN	2.40408	NA	74714.8	GLIPQLIGVAPEK;YEGFFGLYR	1;0	1	1	0.0324	24691;17053	Electrogenic aspartate/glutamate antiporter SLC25A12, mitochondrial OS=Homo sapiens OX=9606 GN=SLC25A12 PE=1 SV=2	0	0	SLC25A12
232_1	sp|Q9BX10|GTPB2_HUMAN	3.82352	NA	65727.1	AGQAATLALGDFDR	1	1	1	0.0233	27457	GTP-binding protein 2 OS=Homo sapiens OX=9606 GN=GTPBP2 PE=1 SV=1	1.77782e+06	61304.1	GTPBP2
415_1	sp|Q15056|IF4H_HUMAN	2.30453	NA	27368.4	VDIAEGR	1	1	1	0.0282	2191	Eukaryotic translation initiation factor 4H OS=Homo sapiens OX=9606 GN=EIF4H PE=1 SV=5	2.3785e+06	113262	EIF4H
371_1	sp|Q96GD4|AURKB_HUMAN	2.21868	NA	39285.6	IADFGWSVHAPSLR	1	1	1	0.0407	33187	Aurora kinase B OS=Homo sapiens OX=9606 GN=AURKB PE=1 SV=3	1.02262e+06	46483	AURKB
13_1	sp|Q9NYK1|TLR7_HUMAN	2.33693	NA	120845	IQMIQK	1	1	1	0.0057	2253	Toll-like receptor 7 OS=Homo sapiens OX=9606 GN=TLR7 PE=1 SV=1	3.52359e+06	61817.4	TLR7
1053_1	sp|Q15388|TOM20_HUMAN	4.86491	NA	16287.7	FFLEEIQLGEELLAQGEYEK	1	1	1	0.1379	54914	Mitochondrial import receptor subunit TOM20 homolog OS=Homo sapiens OX=9606 GN=TOMM20 PE=1 SV=1	0	0	TOMM20
696_1	sp|Q14203|DCTN1_HUMAN	4.86491	NA	141607	AFLQGGQEATDIALLLR	1	1	1	0.0133	41885	Dynactin subunit 1 OS=Homo sapiens OX=9606 GN=DCTN1 PE=1 SV=3	419642	5994.89	DCTN1
1010_1	sp|P25440|BRD2_HUMAN	2.31948	NA	88006.3	LAELQEQLR	1	1	1	0.0112	14754	Bromodomain-containing protein 2 OS=Homo sapiens OX=9606 GN=BRD2 PE=1 SV=2	715333	19870.4	BRD2
126_1	sp|P02788|TRFL_HUMAN	2.79016	NA	78131.9	CGLVPVLAENYK	1	1	1	0.0169	25807	Lactotransferrin OS=Homo sapiens OX=9606 GN=LTF PE=1 SV=6	4.34195e+06	90457.4	LTF
902_1	sp|Q8NCU4|CC191_HUMAN	2.0232	NA	110499	ELEYQR	1	1	1	0.0064	4932	Coiled-coil domain-containing protein 191 OS=Homo sapiens OX=9606 GN=CCDC191 PE=2 SV=1	2.82544e+06	50454.3	CCDC191
419_1	sp|P49755|TMEDA_HUMAN	2.8874	NA	24960	IPDQLVILDMK	1	1	1	0.0502	22710	Transmembrane emp24 domain-containing protein 10 OS=Homo sapiens OX=9606 GN=TMED10 PE=1 SV=2	764762	58827.9	TMED10
145_1	sp|O75190|DNJB6_HUMAN	4.86491	NA	36064.9	VDYYEVLGVQR	1	1	1	0.0337	24926	DnaJ homolog subfamily B member 6 OS=Homo sapiens OX=9606 GN=DNAJB6 PE=1 SV=2	863167	61654.8	DNAJB6
767_1	sp|Q96TA2|YMEL1_HUMAN	2.57742	NA	86400.9	NLAEALLTYETLDAK	1	1	1	0.0194	37148	ATP-dependent zinc metalloprotease YME1L1 OS=Homo sapiens OX=9606 GN=YME1L1 PE=1 SV=2	0	0	YME1L1
995_1	sp|O43776|SYNC_HUMAN	3.05933	NA	62902.5	NLMFLVLR	1	1	1	0.0146	11061	Asparagine--tRNA ligase, cytoplasmic OS=Homo sapiens OX=9606 GN=NARS1 PE=1 SV=1	0	0	NARS1
705_1	sp|P00505|AATM_HUMAN	4.86491	NA	47487.3	IAAAILNTPDLR	1	1	1	0.0279	22037	Aspartate aminotransferase, mitochondrial OS=Homo sapiens OX=9606 GN=GOT2 PE=1 SV=3	104136	3590.9	GOT2
482_2	sp|P51148|RAB5C_HUMAN	4.86491	NA	23467.8	GAQAAIVVYDITNTDTFAR;LVLLGESAVGK	1;0	1	1	0.1389	47882;14131	Ras-related protein Rab-5C OS=Homo sapiens OX=9606 GN=RAB5C PE=1 SV=2	142417	10172.6	RAB5C
238_1	sp|Q9NZ01|TECR_HUMAN	4.86491	NA	36010.8	LLETLFVHR	1	1	1	0.0292	16005	Very-long-chain enoyl-CoA reductase OS=Homo sapiens OX=9606 GN=TECR PE=1 SV=1	1.14502e+06	67354.3	TECR
482_1	sp|P20339|RAB5A_HUMAN	3.82352	NA	23643.8	GAQAAIVVYDITNEESFAR;LVLLGESAVGK	1;0	1	1	0.1395	48541;14131	Ras-related protein Rab-5A OS=Homo sapiens OX=9606 GN=RAB5A PE=1 SV=2	0	0	RAB5A
509_1	sp|Q9C0B5|ZDHC5_HUMAN	4.86491	NA	77496.1	SAQGTGFELGQLQSIR	1	1	1	0.0224	37972	Palmitoyltransferase ZDHHC5 OS=Homo sapiens OX=9606 GN=ZDHHC5 PE=1 SV=2	1.0289e+06	27076.2	ZDHHC5
865_1	sp|Q9H9B4|SFXN1_HUMAN	4.86491	NA	35596.3	NILLTNEQLESAR	1	1	1	0.0404	31086	Sideroflexin-1 OS=Homo sapiens OX=9606 GN=SFXN1 PE=1 SV=4	0	0	SFXN1
1094_1	sp|Q9UNL2|SSRG_HUMAN	4.86491	NA	21067.2	QQSEEDLLLQDFSR	1	1	1	0.0757	38451	Translocon-associated protein subunit gamma OS=Homo sapiens OX=9606 GN=SSR3 PE=1 SV=1	1.2971e+06	216183	SSR3
1096_1	sp|P62861|RS30_HUMAN	2.72029	NA	14380.8	FVNVVPTFGK	1	1	1	0.0752	15117	FAU ubiquitin-like and ribosomal protein S30 OS=Homo sapiens OX=9606 GN=FAU PE=1 SV=2	1.27999e+06	255999	FAU
923_1	sp|P21266|GSTM3_HUMAN	2.1765	NA	26542.1	VDIIENQVMDFR	1	1	1	0.0533	30278	Glutathione S-transferase Mu 3 OS=Homo sapiens OX=9606 GN=GSTM3 PE=1 SV=3	7.07366e+06	372298	GSTM3
1030_1	sp|Q8IY81|SPB1_HUMAN	3.82352	NA	96499.2	ILDPEGLALGAVIASSK	1	1	1	0.0201	36807	pre-rRNA 2'-O-ribose RNA methyltransferase FTSJ3 OS=Homo sapiens OX=9606 GN=FTSJ3 PE=1 SV=2	278306	6626.34	FTSJ3
642_1	sp|P35520|CBS_HUMAN	3.05933	NA	60548.2	SNDEEAFTFAR	1	1	1	0.02	22765	Cystathionine beta-synthase OS=Homo sapiens OX=9606 GN=CBS PE=1 SV=2	200345	6908.47	CBS
394_1	sp|P40424|PBX1_HUMAN	3.39186	NA	46596.8	QDIGDILQQIMTITDQSLDEAQAR	1	1	1	0.0558	59010	Pre-B-cell leukemia transcription factor 1 OS=Homo sapiens OX=9606 GN=PBX1 PE=1 SV=1	0	0	PBX1
677_1	sp|Q9H583|HEAT1_HUMAN	2.14812	NA	242215	VFAEYPGSSAQLR	1	1	1	0.0061	28175	HEAT repeat-containing protein 1 OS=Homo sapiens OX=9606 GN=HEATR1 PE=1 SV=3	0	0	HEATR1
999_1	sp|Q99615|DNJC7_HUMAN	4.86491	NA	56404.7	LAYELYTEALGIDPNNIK	1	1	1	0.0364	48129	DnaJ homolog subfamily C member 7 OS=Homo sapiens OX=9606 GN=DNAJC7 PE=1 SV=2	1.02722e+06	27762.7	DNAJC7
1112_1	sp|P16070|CD44_HUMAN	4.86491	NA	81487.4	YGFIEGHVVIPR	1	1	1	0.0162	26720	CD44 antigen OS=Homo sapiens OX=9606 GN=CD44 PE=1 SV=3	1.5989e+06	51577.4	CD44
617_1	sp|Q9UBU9|NXF1_HUMAN	3.1831	NA	70138.7	AQFFVEDASTASALK	1	1	1	0.0242	34267	Nuclear RNA export factor 1 OS=Homo sapiens OX=9606 GN=NXF1 PE=1 SV=1	0	0	NXF1
1158_1	sp|Q7Z4L5|TT21B_HUMAN	2.77311	NA	150840	IQTLLER	1	1	1	0.0053	6303	Tetratricopeptide repeat protein 21B OS=Homo sapiens OX=9606 GN=TTC21B PE=1 SV=2	1.71491e+06	23174.5	TTC21B
640_1	sp|Q9BW92|SYTM_HUMAN	3.82352	NA	80985.4	AAGLVSDLDADSGLTLSR	1	1	1	0.0251	40082	Threonine--tRNA ligase, mitochondrial OS=Homo sapiens OX=9606 GN=TARS2 PE=1 SV=1	1.40273e+06	31880.2	TARS2
927_1	sp|P50552|VASP_HUMAN	3.82352	NA	39805.1	VKEEIIEAFVQELR	1	1	1	0.0368	38319	Vasodilator-stimulated phosphoprotein OS=Homo sapiens OX=9606 GN=VASP PE=1 SV=3	131214	7718.46	VASP
441_1	sp|P25788|PSA3_HUMAN	4.86491	NA	28415.1	AVENSSTAIGIR	1	1	1	0.0471	19917	Proteasome subunit alpha type-3 OS=Homo sapiens OX=9606 GN=PSMA3 PE=1 SV=2	1.73648e+07	1.24034e+06	PSMA3
799_1	sp|Q9UN37|VPS4A_HUMAN	2.0232	NA	48867	NLFELAR	1	1	1	0.016	5938	Vacuolar protein sorting-associated protein 4A OS=Homo sapiens OX=9606 GN=VPS4A PE=1 SV=1	281899	10067.8	VPS4A
439_1	sp|P35249|RFC4_HUMAN	3.0094	NA	39656.9	SLEGADLPNLLFYGPPGTGK	1	1	1	0.0551	48335	Replication factor C subunit 4 OS=Homo sapiens OX=9606 GN=RFC4 PE=1 SV=2	2.05557e+06	76132.3	RFC4
969_1	sp|O14744|ANM5_HUMAN	4.86491	NA	72637.5	AAILPTSIFLTNK	1	1	1	0.0204	26818	Protein arginine N-methyltransferase 5 OS=Homo sapiens OX=9606 GN=PRMT5 PE=1 SV=4	0	0	PRMT5
966_1	sp|Q76FK4|NOL8_HUMAN	2.57742	NA	131535	VLPVLHLK	1	1	1	0.0069	7948	Nucleolar protein 8 OS=Homo sapiens OX=9606 GN=NOL8 PE=1 SV=1	9.02649e+06	125368	NOL8
703_1	sp|Q8WXG6|MADD_HUMAN	2.00741	NA	183188	LAGSPIR	1	1	1	0.0043	532	MAP kinase-activating death domain protein OS=Homo sapiens OX=9606 GN=MADD PE=1 SV=2	6.52352e+06	79555.1	MADD
895_1	sp|P10321|HLAC_HUMAN	3.82352	NA	40622.9	WAAVVVPSGQEQR	1	1	1	0.0355	28267	HLA class I histocompatibility antigen, C alpha chain OS=Homo sapiens OX=9606 GN=HLA-C PE=1 SV=3	1.24795e+06	65681.4	HLA-C
749_1	sp|O75165|DJC13_HUMAN	2.39448	NA	254252	AQTAELFAK	1	1	1	0.004	10055	DnaJ homolog subfamily C member 13 OS=Homo sapiens OX=9606 GN=DNAJC13 PE=1 SV=5	397546	3206.02	DNAJC13
1114_1	sp|P59190|RAB15_HUMAN	3.82352	NA	24375.2	IQIWDTAGQER	1	1	1	0.0519	23982	Ras-related protein Rab-15 OS=Homo sapiens OX=9606 GN=RAB15 PE=1 SV=1	4.23472e+06	249101	RAB15
964_1	sp|P62191|PRS4_HUMAN	2.06239	NA	49153.7	AVANQTSATFLR	1	1	1	0.0273	22457	26S proteasome regulatory subunit 4 OS=Homo sapiens OX=9606 GN=PSMC1 PE=1 SV=1	2.07321e+06	76785.6	PSMC1
764_1	sp|P36383|CXG1_HUMAN	3.82352	NA	45440.9	IYVLQLLAR	1	1	1	0.0227	14279	Gap junction gamma-1 protein OS=Homo sapiens OX=9606 GN=GJC1 PE=1 SV=2	1.7796e+06	93662.9	GJC1
861_1	sp|B0FP48|UPK3L_HUMAN	2.06239	NA	28367.8	LQQAQALR	1	1	1	0.0304	8292	Uroplakin-3b-like protein 1 OS=Homo sapiens OX=9606 GN=UPK3BL1 PE=2 SV=1 >sp|E5RIL1|UPKL2_HUMAN Uroplakin-3b-like protein 2 OS=Homo sapiens OX=9606 GN=UPK3BL2 PE=3 SV=2	3.49804e+06	249860	UPK3BL2
18_1	sp|P62495|ERF1_HUMAN	3.05933	NA	49000.1	LSVLGAITSVQQR	1	1	1	0.0297	26172	Eukaryotic peptide chain release factor subunit 1 OS=Homo sapiens OX=9606 GN=ETF1 PE=1 SV=3	0	0	ETF1
88_1	sp|P53985|MOT1_HUMAN	4.86491	NA	53908.8	SVFQTINQFLDLTLFTHR	1	1	1	0.036	51319	Monocarboxylate transporter 1 OS=Homo sapiens OX=9606 GN=SLC16A1 PE=1 SV=3	220272	16944	SLC16A1
390_1	sp|O75170|PP6R2_HUMAN	2.79016	NA	104876	VGTEGLVDSFSQGLER	1	1	1	0.0166	38014	Serine/threonine-protein phosphatase 6 regulatory subunit 2 OS=Homo sapiens OX=9606 GN=PPP6R2 PE=1 SV=2	5.98563e+06	112937	PPP6R2
867_1	sp|Q8IZS6|DYLT2_HUMAN	2.21241	NA	23161.2	EAYTQILR	1	1	1	0.0404	10565	Dynein light chain Tctex-type protein 2 OS=Homo sapiens OX=9606 GN=DYNLT2 PE=1 SV=1	1.69689e+06	121206	DYNLT2
644_1	sp|Q9Y3B9|RRP15_HUMAN	3.27476	NA	31464.5	GVVQLFNAVQK	1	1	1	0.039	19271	RRP15-like protein OS=Homo sapiens OX=9606 GN=RRP15 PE=1 SV=2	0	0	RRP15
1155_1	sp|Q15109|RAGE_HUMAN	2.42142	NA	42776.1	VLSPQGGGPWDSVAR	1	1	1	0.0371	32031	Advanced glycosylation end product-specific receptor OS=Homo sapiens OX=9606 GN=AGER PE=1 SV=1	5.56163e+06	463469	AGER
581_1	sp|P49207|RL34_HUMAN	3.82352	NA	13284.5	AFLIEEQK	1	1	1	0.0684	10027	60S ribosomal protein L34 OS=Homo sapiens OX=9606 GN=RPL34 PE=1 SV=3	7.54866e+06	1.25811e+06	RPL34
443_1	sp|Q9Y383|LC7L2_HUMAN	3.82352	NA	46485.6	AMLDQLMGTSR	1	1	1	0.0281	20092	Putative RNA-binding protein Luc7-like 2 OS=Homo sapiens OX=9606 GN=LUC7L2 PE=1 SV=2	1.89227e+06	99593.2	LUC7L2
470_1	sp|P55795|HNRH2_HUMAN	4.86491	NA	49232.3	DKANMQHR;HTGPNSPDTANDGFVR;SNSVEMDWVLK;STGEAFVQFASQEIAEK;VHIEIGPDGR	0;0;1;0;0	1	1	0.1381	10786;37719;23606;42654;14438	Heterogeneous nuclear ribonucleoprotein H2 OS=Homo sapiens OX=9606 GN=HNRNPH2 PE=1 SV=1	758569	30342.8	HNRNPH2
944_1	sp|Q96A19|C102A_HUMAN	3.39186	NA	62558	AQVGDLEEALAR	1	1	1	0.0218	22189	Coiled-coil domain-containing protein 102A OS=Homo sapiens OX=9606 GN=CCDC102A PE=1 SV=2	1.48707e+06	46470.8	CCDC102A
1102_1	sp|P80511|S10AC_HUMAN	4.86491	NA	10568.5	TKLEEHLEGIVNIFHQYSVR	1	1	1	0.2174	55292	Protein S100-A12 OS=Homo sapiens OX=9606 GN=S100A12 PE=1 SV=2	0	0	S100A12
445_1	sp|Q86TV6|TTC7B_HUMAN	4.86491	NA	94119.8	AGDIALLYLQEIER	1	1	1	0.0166	35041	Tetratricopeptide repeat protein 7B OS=Homo sapiens OX=9606 GN=TTC7B PE=1 SV=3	301395	5796.06	TTC7B
83_1	sp|P29372|3MG_HUMAN	2.09037	NA	32847.8	ALEPLEGLETMR	1	1	1	0.0403	25651	DNA-3-methyladenine glycosylase OS=Homo sapiens OX=9606 GN=MPG PE=1 SV=3	1.88083e+06	125389	MPG
447_1	sp|P56749|CLD12_HUMAN	2.40408	NA	27091.8	LSAIEIDIPVVSHTT	1	1	1	0.0615	34690	Claudin-12 OS=Homo sapiens OX=9606 GN=CLDN12 PE=1 SV=1	69917.4	8739.67	CLDN12
125_1	sp|Q96FW1|OTUB1_HUMAN	3.05933	NA	31264.4	FFEHFIEGGR	1	1	1	0.0369	20726	Ubiquitin thioesterase OTUB1 OS=Homo sapiens OX=9606 GN=OTUB1 PE=1 SV=2	88177	5878.46	OTUB1
1157_1	sp|Q9NPF5|DMAP1_HUMAN	3.55489	NA	52959.8	AVPGTDLK	1	1	1	0.0171	3642	DNA methyltransferase 1-associated protein 1 OS=Homo sapiens OX=9606 GN=DMAP1 PE=1 SV=1	2.05058e+07	661477	DMAP1
469_1	sp|Q5JSZ5|PRC2B_HUMAN	2.92255	NA	242817	HGLQSLGK	1	1	1	0.0036	5026	Protein PRRC2B OS=Homo sapiens OX=9606 GN=PRRC2B PE=1 SV=2	1.26537e+06	11003.2	PRRC2B
1100_1	sp|Q8WZ42|TITIN_HUMAN	2.1807	NA	3.81365e+06	FLTPLK	1	1	1	0.0002	749	Titin OS=Homo sapiens OX=9606 GN=TTN PE=1 SV=4	1.4253e+06	661.393	TTN
450_1	sp|P11166|GTR1_HUMAN	2.06239	NA	54048.5	VTILELFR	1	1	1	0.0163	10479	Solute carrier family 2, facilitated glucose transporter member 1 OS=Homo sapiens OX=9606 GN=SLC2A1 PE=1 SV=2	229775	15318.4	SLC2A1
87_1	sp|Q13561|DCTN2_HUMAN	4.86491	NA	44203.9	VSALDLAVLDQVEAR	1	1	1	0.0374	34843	Dynactin subunit 2 OS=Homo sapiens OX=9606 GN=DCTN2 PE=1 SV=4	860180	33083.8	DCTN2
467_1	sp|Q6JQN1|ACD10_HUMAN	2.8874	NA	118758	GFEIAQGR	1	1	1	0.0076	6473	Acyl-CoA dehydrogenase family member 10 OS=Homo sapiens OX=9606 GN=ACAD10 PE=1 SV=1	921741	14402.2	ACAD10
260_1	sp|Q49A26|GLYR1_HUMAN	3.82352	NA	60509	TSFFLGEVGNAAK	1	1	1	0.0235	24925	Cytokine-like nuclear factor N-PAC OS=Homo sapiens OX=9606 GN=GLYR1 PE=1 SV=4	1.17615e+06	37940.3	GLYR1
939_1	sp|A6NMB1|SIG16_HUMAN	2.04759	NA	52958.2	TVLENLR	1	1	1	0.0146	5263	Sialic acid-binding Ig-like lectin 16 OS=Homo sapiens OX=9606 GN=SIGLEC16 PE=2 SV=3	689072	22228.1	SIGLEC16
1106_1	sp|Q9UL03|INT6_HUMAN	2.96323	NA	100326	TAFDLLNLNR	1	1	1	0.0113	18156	Integrator complex subunit 6 OS=Homo sapiens OX=9606 GN=INTS6 PE=1 SV=1	0	0	INTS6
797_1	sp|P46939|UTRN_HUMAN	3.82352	NA	394220	QLQQLSAWLTLTEER	1	1	1	0.0044	41913	Utrophin OS=Homo sapiens OX=9606 GN=UTRN PE=1 SV=2	625797	2979.99	UTRN
103_1	sp|P62854|RS26_HUMAN	4.86491	NA	13007.1	DISEASVFDAYVLPK	1	1	1	0.1304	36794	40S ribosomal protein S26 OS=Homo sapiens OX=9606 GN=RPS26 PE=1 SV=3	1.54093e+07	2.56822e+06	RPS26
1117_1	sp|P06737|PYGL_HUMAN	2.48961	NA	97087	GIVGVENVAELKK	1	1	1	0.0153	25549	Glycogen phosphorylase, liver form OS=Homo sapiens OX=9606 GN=PYGL PE=1 SV=4	0	0	PYGL
793_1	sp|Q9H2U2|IPYR2_HUMAN	4.86491	NA	37896	ILGILALIDEGETDWK	1	1	1	0.0479	40917	Inorganic pyrophosphatase 2, mitochondrial OS=Homo sapiens OX=9606 GN=PPA2 PE=1 SV=2	0	0	PPA2
884_1	sp|P49643|PRI2_HUMAN	2.09037	NA	58769	IQDFLK	1	1	1	0.0118	2329	DNA primase large subunit OS=Homo sapiens OX=9606 GN=PRIM2 PE=1 SV=2	2.67145e+06	76327.1	PRIM2
313_1	sp|O60749|SNX2_HUMAN	3.82352	NA	58434.7	AVNTQALSGAGILR	1	1	1	0.027	26123	Sorting nexin-2 OS=Homo sapiens OX=9606 GN=SNX2 PE=1 SV=2	1.3013e+06	43376.8	SNX2
320_1	sp|Q9Y6B6|SAR1B_HUMAN	3.82352	NA	22395.5	LVFLGLDNAGK	1	1	1	0.0556	16872	GTP-binding protein SAR1b OS=Homo sapiens OX=9606 GN=SAR1B PE=1 SV=1	837257	76114.3	SAR1B
886_1	sp|Q96QZ7|MAGI1_HUMAN	4.86491	NA	164481	IEDPVYGIYYVDHINR	1	1	1	0.0107	46144	Membrane-associated guanylate kinase, WW and PDZ domain-containing protein 1 OS=Homo sapiens OX=9606 GN=MAGI1 PE=1 SV=3	1.22349e+06	17478.4	MAGI1
808_1	sp|O14936|CSKP_HUMAN	2.30453	NA	105056	LFEGIIK	1	1	1	0.0076	4316	Peripheral plasma membrane protein CASK OS=Homo sapiens OX=9606 GN=CASK PE=1 SV=3	365212	6521.64	CASK
315_1	sp|P25786|PSA1_HUMAN	2.79016	NA	29536.9	LVSLIGSK	1	1	1	0.0304	4227	Proteasome subunit alpha type-1 OS=Homo sapiens OX=9606 GN=PSMA1 PE=1 SV=1	0	0	PSMA1
765_1	sp|A5YKK6|CNOT1_HUMAN	3.82352	NA	266768	DAIAALGLLQK	1	1	1	0.0046	15332	CCR4-NOT transcription complex subunit 1 OS=Homo sapiens OX=9606 GN=CNOT1 PE=1 SV=2	0	0	CNOT1
322_1	sp|P14373|TRI27_HUMAN	3.55489	NA	58451.8	HLANVTQLVK	1	1	1	0.0195	15798	Zinc finger protein RFP OS=Homo sapiens OX=9606 GN=TRIM27 PE=1 SV=1	0	0	TRIM27
288_1	sp|Q9P0J0|NDUAD_HUMAN	2.92255	NA	16687.6	IALLPLLQAETDRR	1	1	1	0.0972	35259	NADH dehydrogenase [ubiquinone] 1 alpha subcomplex subunit 13 OS=Homo sapiens OX=9606 GN=NDUFA13 PE=1 SV=3	322898	32289.8	NDUFA13
1071_1	sp|Q9GZV5|WWTR1_HUMAN	2.77311	NA	44073.4	ITTWQDPR	1	1	1	0.02	11418	WW domain-containing transcription regulator protein 1 OS=Homo sapiens OX=9606 GN=WWTR1 PE=1 SV=1	1.39792e+06	99851.2	WWTR1
324_1	sp|P31483|TIA1_HUMAN	3.82352	NA	42935.6	QTFSPFGQIMEIR	1	1	1	0.0337	33100	Cytotoxic granule associated RNA binding protein TIA1 OS=Homo sapiens OX=9606 GN=TIA1 PE=1 SV=3	2.28225e+06	120118	TIA1
337_1	sp|Q63ZY3|KANK2_HUMAN	2.92255	NA	91117.9	ALQELQAAQAR	1	1	1	0.0129	19072	KN motif and ankyrin repeat domain-containing protein 2 OS=Homo sapiens OX=9606 GN=KANK2 PE=1 SV=1	1.4834e+06	30904.2	KANK2
587_1	sp|Q8ND56|LS14A_HUMAN	4.86491	NA	50499.1	YEGILYTIDTENSTVALAK	1	1	1	0.041	49635	Protein LSM14 homolog A OS=Homo sapiens OX=9606 GN=LSM14A PE=1 SV=3	0	0	LSM14A
140_1	sp|Q16527|CSRP2_HUMAN	3.55489	NA	20939.9	GFGYGQGAGALVHAQ	1	1	1	0.0777	28514	Cysteine and glycine-rich protein 2 OS=Homo sapiens OX=9606 GN=CSRP2 PE=1 SV=3	1.87968e+06	144590	CSRP2
58_1	sp|P01876|IGHA1_HUMAN	4.86491	NA	37630.6	QEPSQGTTTFAVTSILR	1	1	1	0.0482	42491	Immunoglobulin heavy constant alpha 1 OS=Homo sapiens OX=9606 GN=IGHA1 PE=1 SV=2	1.78427e+07	1.18951e+06	IGHA1
754_1	sp|Q8N163|CCAR2_HUMAN	2.77311	NA	102838	SPAPPLLHVAALGQK	1	1	1	0.0163	31022	Cell cycle and apoptosis regulator protein 2 OS=Homo sapiens OX=9606 GN=CCAR2 PE=1 SV=2	1.80458e+06	35383.9	CCAR2
476_1	sp|P62857|RS28_HUMAN	3.82352	NA	7836.2	VEFMDDTSR	1	1	1	0.1304	14717	40S ribosomal protein S28 OS=Homo sapiens OX=9606 GN=RPS28 PE=1 SV=1	207598	69199.5	RPS28
463_1	sp|Q7L1Q6|5MP2_HUMAN	2.61209	NA	48012.7	AEVLSEEPILK	1	1	1	0.0263	20295	eIF5-mimic protein 2 OS=Homo sapiens OX=9606 GN=BZW1 PE=1 SV=1	569890	18996.3	BZW1
1159_1	sp|O75487|GPC4_HUMAN	3.82352	NA	62371.7	TFAQGLAVAGDVVSK	1	1	1	0.027	29694	Glypican-4 OS=Homo sapiens OX=9606 GN=GPC4 PE=1 SV=4	2.84244e+06	94748.1	GPC4
461_1	sp|P28370|SMCA1_HUMAN	3.82352	NA	122527	FDWFIK;LFELLEK	1;0	1	1	0.0123	5638;6980	Probable global transcription activator SNF2L1 OS=Homo sapiens OX=9606 GN=SMARCA1 PE=1 SV=2	224954	3408.4	SMARCA1
414_2	sp|A6NHL2|TBAL3_HUMAN	4.86491	NA	49876.7	LDHKFDLMYAK;SFGGGTGSGFTSLLMER;YMACCLLYR	0;1;0	1	1	0.083	26486;38329;21176	Tubulin alpha chain-like 3 OS=Homo sapiens OX=9606 GN=TUBAL3 PE=1 SV=2	1.15223e+06	46089.1	TUBAL3
1004_1	sp|A7MBM2|DISP2_HUMAN	2.96323	NA	151906	ALQEYQGGSSLPGLGDRAALCSHGSSLSPSPAPSQR	1	1	1	0.0257	65069	Protein dispatched homolog 2 OS=Homo sapiens OX=9606 GN=DISP2 PE=2 SV=2	0	0	DISP2
709_1	sp|Q13595|TRA2A_HUMAN	4.86491	NA	32669.1	YGPLSGVNVVYDQR	1	1	1	0.0496	33589	Transformer-2 protein homolog alpha OS=Homo sapiens OX=9606 GN=TRA2A PE=1 SV=1	799171	57083.6	TRA2A
412_1	sp|P12273|PIP_HUMAN	2.77311	NA	16561.8	TVQIAAVVDVIR	1	1	1	0.0822	22666	Prolactin-inducible protein OS=Homo sapiens OX=9606 GN=PIP PE=1 SV=1	236839	19736.6	PIP
610_1	sp|P49721|PSB2_HUMAN	3.82352	NA	22821.7	FILNLPTFSVR	1	1	1	0.0547	23590	Proteasome subunit beta type-2 OS=Homo sapiens OX=9606 GN=PSMB2 PE=1 SV=1	274951	22912.6	PSMB2
1160_1	sp|O43808|PM34_HUMAN	2.04759	NA	34544.8	GIIDAFHQIIR	1	1	1	0.0358	22618	Peroxisomal membrane protein PMP34 OS=Homo sapiens OX=9606 GN=SLC25A17 PE=1 SV=1	0	0	SLC25A17
165_1	sp|Q8IZP0|ABI1_HUMAN	3.82352	NA	55046.7	ALIESYQNLTR	1	1	1	0.0217	23635	Abl interactor 1 OS=Homo sapiens OX=9606 GN=ABI1 PE=1 SV=4	579676	28983.8	ABI1
39_1	sp|Q10567|AP1B1_HUMAN	2.00741	NA	104540	EYATEVDVDFVR;LQSSNIFTVAK;LSHANSAVVLSAVK;NINLIVQK	0;1;0;0	1	1	0.0474	28864;19482;27079;8683	AP-1 complex subunit beta-1 OS=Homo sapiens OX=9606 GN=AP1B1 PE=1 SV=3	2.45469e+06	52227.4	AP1B1
282_1	sp|Q53GS9|SNUT2_HUMAN	2.23228	NA	65339.7	TFQITK	1	1	1	0.0106	1435	U4/U6.U5 tri-snRNP-associated protein 2 OS=Homo sapiens OX=9606 GN=USP39 PE=1 SV=2	272601	8793.58	USP39
1058_1	sp|P50213|IDH3A_HUMAN	2.06882	NA	39566.1	IAEFAFEYAR	1	1	1	0.0273	19864	Isocitrate dehydrogenase [NAD] subunit alpha, mitochondrial OS=Homo sapiens OX=9606 GN=IDH3A PE=1 SV=1	846680	40318.1	IDH3A
163_1	sp|Q15370|ELOB_HUMAN	2.42998	NA	13124.6	IVEGILK	1	1	1	0.0593	2622	Elongin-B OS=Homo sapiens OX=9606 GN=ELOB PE=1 SV=1	1.59399e+06	227713	ELOB
356_1	sp|Q9Y678|COPG1_HUMAN	3.82352	NA	97655.5	SSPEPVALTESETEYVIR	1	1	1	0.0206	47380	Coatomer subunit gamma-1 OS=Homo sapiens OX=9606 GN=COPG1 PE=1 SV=1	1.57558e+06	30893.7	COPG1
333_1	sp|O00425|IF2B3_HUMAN	3.82352	NA	63665.6	ITISPLQELTLYNPER	1	1	1	0.0276	43973	Insulin-like growth factor 2 mRNA-binding protein 3 OS=Homo sapiens OX=9606 GN=IGF2BP3 PE=1 SV=2	0	0	IGF2BP3
331_1	sp|Q14315|FLNC_HUMAN	2.15944	NA	290841	DLAEDAPWK;EAGAGGLSIAVEGPSK;NDNDTFTVK;VAVGQEQAFSVNTR	0;0;0;1	1	1	0.0176	12415;28880;12764;31281	Filamin-C OS=Homo sapiens OX=9606 GN=FLNC PE=1 SV=3	399189	2494.93	FLNC
925_1	sp|Q14318|FKBP8_HUMAN	4.86491	NA	44533.7	TAVDGPDLEMLTGQER	1	1	1	0.0388	39220	Peptidyl-prolyl cis-trans isomerase FKBP8 OS=Homo sapiens OX=9606 GN=FKBP8 PE=1 SV=2	1.41923e+06	70961.4	FKBP8
328_1	sp|Q9H0I2|ENKD1_HUMAN	2.31948	NA	38735.3	RHSCSLQVLAQVLEQQR	1	1	1	0.0491	48496	Enkurin domain-containing protein 1 OS=Homo sapiens OX=9606 GN=ENKD1 PE=1 SV=1	4.82476e+06	219307	ENKD1
249_1	sp|Q96C01|F136A_HUMAN	2.96323	NA	15630.7	EALLSIGK	1	1	1	0.058	4730	Protein FAM136A OS=Homo sapiens OX=9606 GN=FAM136A PE=1 SV=1	487216	44292.4	FAM136A
342_1	sp|Q5VT06|CE350_HUMAN	2.27418	NA	350716	LQELYRK	1	1	1	0.0022	9008	Centrosome-associated protein 350 OS=Homo sapiens OX=9606 GN=CEP350 PE=1 SV=1	2.4165e+06	12853.7	CEP350
11_1	sp|P06899|H2B1J_HUMAN	4.86491	NA	13895.6	AMGIMNSFVNDIFER;ESYSIYVYK;HAVSEGTK;LLLPGELAK;QVHPDTGISSK	0;1;0;0;0	1	1	0.4127	39561;40030;40033;39590;40574;40065;17057;4618;9153;17061;17059	Histone H2B type 1-J OS=Homo sapiens OX=9606 GN=H2BC11 PE=1 SV=3	2.33886e+07	2.12623e+06	H2BC11
146_1	sp|P62308|RUXG_HUMAN	3.82352	NA	8490.43	GNSIIMLEALERV	1	1	1	0.1711	28974	Small nuclear ribonucleoprotein G OS=Homo sapiens OX=9606 GN=SNRPG PE=1 SV=1	1.22082e+06	406938	SNRPG
161_1	sp|Q9H3G5|CPVL_HUMAN	3.55489	NA	54129.1	SDSEVAGYIR	1	1	1	0.021	14596	Probable serine carboxypeptidase CPVL OS=Homo sapiens OX=9606 GN=CPVL PE=1 SV=2	2.18442e+07	910173	CPVL
1182_1	sp|Q13576|IQGA2_HUMAN	2.46587	NA	180465	GVLLDIDDLQTNQFK	1	1	1	0.0095	38806	Ras GTPase-activating-like protein IQGAP2 OS=Homo sapiens OX=9606 GN=IQGAP2 PE=1 SV=4	0	0	IQGAP2
831_1	sp|Q15637|SF01_HUMAN	4.86491	NA	68285.9	AYIVQLQIEDLTR	1	1	1	0.0203	33426	Splicing factor 1 OS=Homo sapiens OX=9606 GN=SF1 PE=1 SV=4	837127	52320.4	SF1
686_1	sp|P14324|FPPS_HUMAN	2.77311	NA	48244.6	QDFVQHFSQIVR	1	1	1	0.0286	31199	Farnesyl pyrophosphate synthase OS=Homo sapiens OX=9606 GN=FDPS PE=1 SV=4	3.44352e+06	163977	FDPS
300_1	sp|Q96JM3|CHAP1_HUMAN	3.82352	NA	89042.9	AFLLESLLK	1	1	1	0.0111	12068	Chromosome alignment-maintaining phosphoprotein 1 OS=Homo sapiens OX=9606 GN=CHAMP1 PE=1 SV=2	0	0	CHAMP1
1099_1	sp|P62316|SMD2_HUMAN	3.82352	NA	13518.2	GDSVIVVLR	1	1	1	0.0763	9310	Small nuclear ribonucleoprotein Sm D2 OS=Homo sapiens OX=9606 GN=SNRPD2 PE=1 SV=1	474553	52728.1	SNRPD2
148_1	sp|P18031|PTN1_HUMAN	3.82352	NA	49934.8	MGLIQTADQLR	1	1	1	0.0253	21038	Tyrosine-protein phosphatase non-receptor type 1 OS=Homo sapiens OX=9606 GN=PTPN1 PE=1 SV=1	461860	15395.3	PTPN1
827_1	sp|O60313|OPA1_HUMAN	3.82352	NA	111561	TSVLEMIAQAR	1	1	1	0.0115	19958	Dynamin-like 120 kDa protein, mitochondrial OS=Homo sapiens OX=9606 GN=OPA1 PE=1 SV=3	297422	4439.13	OPA1
833_1	sp|Q16740|CLPP_HUMAN	2.29686	NA	30160.6	AYDIYSR	1	1	1	0.0253	6807	ATP-dependent Clp protease proteolytic subunit, mitochondrial OS=Homo sapiens OX=9606 GN=CLPP PE=1 SV=1	2.69253e+07	1.68283e+06	CLPP
616_1	sp|Q92973|TNPO1_HUMAN	3.55489	NA	102289	ALVMLLEVR	1	1	1	0.01	12399	Transportin-1 OS=Homo sapiens OX=9606 GN=TNPO1 PE=1 SV=2	52481.7	1381.1	TNPO1
1086_1	sp|Q8TDN6|BRX1_HUMAN	3.05933	NA	41374.9	FVLNLIK	1	1	1	0.0198	5354	Ribosome biogenesis protein BRX1 homolog OS=Homo sapiens OX=9606 GN=BRIX1 PE=1 SV=2	0	0	BRIX1
798_1	sp|P61009|SPCS3_HUMAN	3.82352	NA	20300.5	NNALNQVVLWDK	1	1	1	0.0667	27777	Signal peptidase complex subunit 3 OS=Homo sapiens OX=9606 GN=SPCS3 PE=1 SV=1	6.90056e+06	985794	SPCS3
167_1	sp|Q5T4S7|UBR4_HUMAN	4.86491	NA	573476	LEQVSSDEGIGTLAENLLEALR	1	1	1	0.0042	54553	E3 ubiquitin-protein ligase UBR4 OS=Homo sapiens OX=9606 GN=UBR4 PE=1 SV=1	256581	1010.16	UBR4
682_1	sp|P07339|CATD_HUMAN	3.82352	NA	44523.6	VSTLPAITLK	1	1	1	0.0243	12354	Cathepsin D OS=Homo sapiens OX=9606 GN=CTSD PE=1 SV=1	253914	12091.1	CTSD
604_1	sp|A0A075B6S9|KV137_HUMAN	3.82352	NA	12680.5	LLIYSASNLQSGVPSR	1	1	1	0.1368	38403	Probable non-functional immunoglobulinn kappa variable 1-37 OS=Homo sapiens OX=9606 GN=IGKV1-37 PE=1 SV=7 >sp|P0DSN7|KVD37_HUMAN Probable non-functional immunoglobulinn kappa variable 1D-37 OS=Homo sapiens OX=9606 GN=IGKV1D-37 PE=1 SV=1	0	0	IGKV1D-37
493_1	sp|P19823|ITIH2_HUMAN	3.82352	NA	106397	IQPSGGTNINEALLR	1	1	1	0.0159	34205	Inter-alpha-trypsin inhibitor heavy chain H2 OS=Homo sapiens OX=9606 GN=ITIH2 PE=1 SV=2	0	0	ITIH2
263_1	sp|Q99496|RING2_HUMAN	3.05933	NA	37631.6	TWELSLYELQR	1	1	1	0.0327	28691	E3 ubiquitin-protein ligase RING2 OS=Homo sapiens OX=9606 GN=RNF2 PE=1 SV=1	309962	18233.1	RNF2
430_1	sp|Q05519|SRS11_HUMAN	4.86491	NA	53510.2	FHDPDSAVVAQHLTNTVFVDR	1	1	1	0.0434	54692	Serine/arginine-rich splicing factor 11 OS=Homo sapiens OX=9606 GN=SRSF11 PE=1 SV=1	1.39801e+06	87375.8	SRSF11
598_1	sp|P42330|AK1C3_HUMAN	4.86491	NA	36829.8	TPALIALR	1	1	1	0.0248	5618	Aldo-keto reductase family 1 member C3 OS=Homo sapiens OX=9606 GN=AKR1C3 PE=1 SV=4	523324	24920.2	AKR1C3
432_1	sp|Q16630|CPSF6_HUMAN	2.96323	NA	59173.4	GAAPNVVYTYTGK	1	1	1	0.0236	24924	Cleavage and polyadenylation specificity factor subunit 6 OS=Homo sapiens OX=9606 GN=CPSF6 PE=1 SV=2	1.79126e+06	85297.9	CPSF6
1105_1	sp|Q9BUQ8|DDX23_HUMAN	4.86491	NA	95523.9	IEESDQGPYAIILAPTR	1	1	1	0.0207	43520	Probable ATP-dependent RNA helicase DDX23 OS=Homo sapiens OX=9606 GN=DDX23 PE=1 SV=3	4.01081e+06	77131	DDX23
1165_1	sp|Q9ULE4|F184B_HUMAN	2.03126	NA	120969	EVEAQLEEVR	1	1	1	0.0094	19193	Protein FAM184B OS=Homo sapiens OX=9606 GN=FAM184B PE=2 SV=3	5.11246e+06	64714.7	FAM184B
340_1	sp|P02765|FETUA_HUMAN	3.82352	NA	39315.7	CDSSPDSAEDVR	1	1	1	0.0327	24781	Alpha-2-HS-glycoprotein OS=Homo sapiens OX=9606 GN=AHSG PE=1 SV=2	0	0	AHSG
71_1	sp|O14917|PCD17_HUMAN	2.29686	NA	126151	TYLLTR	1	1	1	0.0052	2443	Protocadherin-17 OS=Homo sapiens OX=9606 GN=PCDH17 PE=1 SV=2	383975	7110.64	PCDH17
1056_1	sp|P22695|QCR2_HUMAN	4.86491	NA	48412.9	VTSEELHYFVQNHFTSAR	1	1	1	0.0397	51006	Cytochrome b-c1 complex subunit 2, mitochondrial OS=Homo sapiens OX=9606 GN=UQCRC2 PE=1 SV=3	2.67737e+06	116407	UQCRC2
965_1	sp|Q9Y4Z0|LSM4_HUMAN	2.10622	NA	15339.9	LPLSLLK	1	1	1	0.0504	3046	U6 snRNA-associated Sm-like protein LSm4 OS=Homo sapiens OX=9606 GN=LSM4 PE=1 SV=1	269950	24540.9	LSM4
221_1	sp|P52789|HXK2_HUMAN	4.86491	NA	102313	GDFLALDLGGTNFR	1	1	1	0.0153	30896	Hexokinase-2 OS=Homo sapiens OX=9606 GN=HK2 PE=1 SV=2	1.1843e+06	22774.9	HK2
160_1	sp|P13489|RINI_HUMAN	3.55489	NA	49941.1	VNPALAELNLR	1	1	1	0.0239	19571	Ribonuclease inhibitor OS=Homo sapiens OX=9606 GN=RNH1 PE=1 SV=2	247497	8534.37	RNH1
32_1	sp|Q9NSE4|SYIM_HUMAN	4.86491	NA	113719	QWFINITDIK	1	1	1	0.0099	22422	Isoleucine--tRNA ligase, mitochondrial OS=Homo sapiens OX=9606 GN=IARS2 PE=1 SV=2	304959	5979.58	IARS2
961_1	sp|Q12849|GRSF1_HUMAN	2.05065	NA	53092.6	LEEEVDDVFLIR	1	1	1	0.025	30206	G-rich sequence factor 1 OS=Homo sapiens OX=9606 GN=GRSF1 PE=1 SV=3	827559	26695.4	GRSF1
368_1	sp|Q9Y6W5|WASF2_HUMAN	3.05933	NA	54250.4	DVVGNDVATILSR	1	1	1	0.0261	25659	Actin-binding protein WASF2 OS=Homo sapiens OX=9606 GN=WASF2 PE=1 SV=3	977243	48862.2	WASF2
312_1	sp|Q9Y2G9|SBNO2_HUMAN	2.77311	NA	150181	FASIVAK	1	1	1	0.0051	1372	Protein strawberry notch homolog 2 OS=Homo sapiens OX=9606 GN=SBNO2 PE=2 SV=3	2.93208e+06	45813.7	SBNO2
200_1	sp|O00541|PESC_HUMAN	3.82352	NA	67960	EALAFIIR	1	1	1	0.0136	8410	Pescadillo homolog OS=Homo sapiens OX=9606 GN=PES1 PE=1 SV=1	342128	9503.55	PES1
532_1	sp|Q96HN2|SAHH3_HUMAN	2.40408	NA	66678.5	TPELTWER	1	1	1	0.0131	11969	Adenosylhomocysteinase 3 OS=Homo sapiens OX=9606 GN=AHCYL2 PE=1 SV=1	3.17769e+06	90791.2	AHCYL2
580_1	sp|P41743|KPCI_HUMAN	4.86491	NA	68218.3	ASSSLGLQDFDLLR	1	1	1	0.0235	31899	Protein kinase C iota type OS=Homo sapiens OX=9606 GN=PRKCI PE=1 SV=2	1.12648e+06	43326.1	PRKCI
133_1	sp|P49959|MRE11_HUMAN	2.48961	NA	80543.3	IDISPVLLQK	1	1	1	0.0141	15919	Double-strand break repair protein MRE11 OS=Homo sapiens OX=9606 GN=MRE11 PE=1 SV=3	1.29079e+06	33097.2	MRE11
656_1	sp|P61088|UBE2N_HUMAN	3.82352	NA	17127	YFHVVIAGPQDSPFEGGTFK	1	1	1	0.1316	51654	Ubiquitin-conjugating enzyme E2 N OS=Homo sapiens OX=9606 GN=UBE2N PE=1 SV=1	2.7417e+06	249246	UBE2N
857_1	sp|Q9BQS8|FYCO1_HUMAN	2.26631	NA	166879	QLQAAEEAVEK	1	1	1	0.0074	19822	FYVE and coiled-coil domain-containing protein 1 OS=Homo sapiens OX=9606 GN=FYCO1 PE=1 SV=3	3.29115e+06	34282.8	FYCO1
983_1	sp|Q15008|PSMD6_HUMAN	4.86491	NA	45502.3	GAEILEVLHSLPAVR	1	1	1	0.0386	35043	26S proteasome non-ATPase regulatory subunit 6 OS=Homo sapiens OX=9606 GN=PSMD6 PE=1 SV=1	180705	6231.22	PSMD6
674_1	sp|Q9NSA0|S22AB_HUMAN	2.92255	NA	59932.4	TIQAGSQAMAGLAILANMLVPQDLQTLR	1	1	1	0.0509	61465	Solute carrier family 22 member 11 OS=Homo sapiens OX=9606 GN=SLC22A11 PE=1 SV=1	0	0	SLC22A11
868_1	sp|Q8NBJ5|GT251_HUMAN	4.86491	NA	71590.5	EGLDWDLIYVGR	1	1	1	0.0193	28620	Procollagen galactosyltransferase 1 OS=Homo sapiens OX=9606 GN=COLGALT1 PE=1 SV=1	1.33019e+06	34107.3	COLGALT1
362_1	sp|P46020|KPB1_HUMAN	3.82352	NA	137225	TQPGLFAEMFR	1	1	1	0.009	23250	Phosphorylase b kinase regulatory subunit alpha, skeletal muscle isoform OS=Homo sapiens OX=9606 GN=PHKA1 PE=1 SV=2	0	0	PHKA1
1028_1	sp|Q96RQ3|MCCA_HUMAN	3.82352	NA	80421.9	IGYPVMIK	1	1	1	0.011	8026	Methylcrotonoyl-CoA carboxylase subunit alpha, mitochondrial OS=Homo sapiens OX=9606 GN=MCCC1 PE=1 SV=3	1.18161e+06	26854.9	MCCC1
1089_1	sp|Q9BU61|NDUF3_HUMAN	2.08223	NA	20337.4	ISLLQR	1	1	1	0.0326	1155	NADH dehydrogenase [ubiquinone] 1 alpha subcomplex assembly factor 3 OS=Homo sapiens OX=9606 GN=NDUFAF3 PE=1 SV=1	1.06876e+06	97159.7	NDUFAF3
714_1	sp|Q9Y4D1|DAAM1_HUMAN	4.86491	NA	123396	ILDLEDLER	1	1	1	0.0083	15453	Disheveled-associated activator of morphogenesis 1 OS=Homo sapiens OX=9606 GN=DAAM1 PE=1 SV=2	227710	3207.18	DAAM1
318_1	sp|Q3MHD2|LSM12_HUMAN	4.86491	NA	21687.1	LSQAYAISAGVSLEGQQLFQTIHK	1	1	1	0.1231	57744	Protein LSM12 OS=Homo sapiens OX=9606 GN=LSM12 PE=1 SV=2	51370	4670	LSM12
1009_1	sp|O00299|CLIC1_HUMAN	4.86491	NA	26905.7	LAALNPESNTAGLDIFAK	1	1	1	0.0747	42755	Chloride intracellular channel protein 1 OS=Homo sapiens OX=9606 GN=CLIC1 PE=1 SV=4	0	0	CLIC1
853_1	sp|Q7Z3J2|VP35L_HUMAN	2.13225	NA	109492	LGNNALLLNSVMSAFR	1	1	1	0.0166	38871	VPS35 endosomal protein-sorting factor-like OS=Homo sapiens OX=9606 GN=VPS35L PE=1 SV=2	0	0	VPS35L
75_1	sp|O00507|USP9Y_HUMAN	3.82352	NA	290891	GWLVDLINK	1	1	1	0.0035	12960	Probable ubiquitin carboxyl-terminal hydrolase FAF-Y OS=Homo sapiens OX=9606 GN=USP9Y PE=2 SV=2	71228.6	556.474	USP9Y
1012_1	sp|Q9BYZ2|LDH6B_HUMAN	4.86491	NA	41916.2	LIIVSNPVDILTYVAWK	1	1	1	0.0446	45560	L-lactate dehydrogenase A-like 6B OS=Homo sapiens OX=9606 GN=LDHAL6B PE=1 SV=3	0	0	LDHAL6B
1136_1	sp|Q08379|GOGA2_HUMAN	2.79016	NA	113017	LLELQELVLR	1	1	1	0.01	20232	Golgin subfamily A member 2 OS=Homo sapiens OX=9606 GN=GOLGA2 PE=1 SV=3	2.11209e+06	35798.1	GOLGA2
436_1	sp|Q5JTH9|RRP12_HUMAN	4.86491	NA	143611	LQWDLGLGHLPR	1	1	1	0.0093	27426	RRP12-like protein OS=Homo sapiens OX=9606 GN=RRP12 PE=1 SV=2	0	0	RRP12
875_1	sp|Q9H857|NT5D2_HUMAN	4.86491	NA	60679.7	QGNLFDFLR	1	1	1	0.0173	15191	5'-nucleotidase domain-containing protein 2 OS=Homo sapiens OX=9606 GN=NT5DC2 PE=1 SV=1	140516	4683.86	NT5DC2
858_1	sp|P28070|PSB4_HUMAN	2.09037	NA	29185.5	QPVLSQTEAR	1	1	1	0.0379	16047	Proteasome subunit beta type-4 OS=Homo sapiens OX=9606 GN=PSMB4 PE=1 SV=4	270943	24631.2	PSMB4
243_1	sp|P16401|H15_HUMAN	4.86491	NA	22566.5	ALAAGGYDVEK	1	1	1	0.0487	14469	Histone H1.5 OS=Homo sapiens OX=9606 GN=H1-5 PE=1 SV=3	943447	72572.8	H1-5
877_1	sp|Q96HR8|NAF1_HUMAN	2.39448	NA	53683.1	IFEIFGPVAHPFYVLR	1	1	1	0.0324	44429	H/ACA ribonucleoprotein complex non-core subunit NAF1 OS=Homo sapiens OX=9606 GN=NAF1 PE=1 SV=2	132097	13209.7	NAF1
1005_1	sp|P10515|ODP2_HUMAN	3.82352	NA	68953.1	ISVNDFIIK	1	1	1	0.0139	12590	Dihydrolipoyllysine-residue acetyltransferase component of pyruvate dehydrogenase complex, mitochondrial OS=Homo sapiens OX=9606 GN=DLAT PE=1 SV=3	162426	5075.82	DLAT
514_1	sp|Q14980|NUMA1_HUMAN	4.86491	NA	238115	VEFATLQEALAHALTEK	1	1	1	0.008	43474	Nuclear mitotic apparatus protein 1 OS=Homo sapiens OX=9606 GN=NUMA1 PE=1 SV=2	0	0	NUMA1
615_1	sp|Q5T9S5|CCD18_HUMAN	3.0094	NA	168857	IKNHSLQETSEQNVILQHTLQQQQQMLQQETIR	1	1	1	0.0227	65861	Coiled-coil domain-containing protein 18 OS=Homo sapiens OX=9606 GN=CCDC18 PE=1 SV=1	0	0	CCDC18
680_1	sp|P49321|NASP_HUMAN	2.8874	NA	85186.1	EAQLYAAQAHLK	1	1	1	0.0152	25023	Nuclear autoantigenic sperm protein OS=Homo sapiens OX=9606 GN=NASP PE=1 SV=2	0	0	NASP
364_1	sp|Q9H2D6|TARA_HUMAN	3.82352	NA	261217	ELQVLSEQYSQK;NYGFQIHTK	1;0	1	1	0.0089	29297;15080	TRIO and F-actin-binding protein OS=Homo sapiens OX=9606 GN=TRIOBP PE=1 SV=3	8.53485e+06	54362.1	TRIOBP
323_1	sp|O43432|IF4G3_HUMAN	3.05933	NA	176542	FMLQDVIDLR	1	1	1	0.0063	21204	Eukaryotic translation initiation factor 4 gamma 3 OS=Homo sapiens OX=9606 GN=EIF4G3 PE=1 SV=2	387881	3998.77	EIF4G3
131_2	sp|P84243|H33_HUMAN	4.86491	NA	15318.5	FQSAAIGALQEASEAYLVGLFEDTNLCAIHAK;YRPGTVALR	1;0	1	1	0.3015	64325;12033	Histone H3.3 OS=Homo sapiens OX=9606 GN=H3-3B PE=1 SV=2	0	0	H3-3B
586_2	sp|P67809|YBOX1_HUMAN	4.86491	NA	35902.7	GAEAANVTGPGGVPVQGSK;NDTKEDVFVHQTAIK;NGYGFINR;SVGDGETVEFDVVEGEK	1;0;0;0	1	1	0.1821	38083;39598;8656;41211;41209	Y-box-binding protein 1 OS=Homo sapiens OX=9606 GN=YBX1 PE=1 SV=3	2.77424e+06	213403	YBX1
586_1	sp|P16989|YBOX3_HUMAN	3.82352	NA	40066	GAEAANVTGPDGVPVEGSR;NDTKEDVFVHQTAIK;NGYGFINR;SVGDGETVEFDVVEGEK	1;0;0;0	1	1	0.1586	40831;39598;8656;41211;41209	Y-box-binding protein 3 OS=Homo sapiens OX=9606 GN=YBX3 PE=1 SV=4	0	0	YBX3
1176_1	sp|P61106|RAB14_HUMAN	4.86491	NA	23881.9	TGENVEDAFLEAAK	1	1	1	0.0651	30815	Ras-related protein Rab-14 OS=Homo sapiens OX=9606 GN=RAB14 PE=1 SV=4	498966	33264.4	RAB14
57_1	sp|Q9H7R5|ZN665_HUMAN	2.30453	NA	77589.8	TVLMLQK	1	1	1	0.0103	4808	Zinc finger protein 665 OS=Homo sapiens OX=9606 GN=ZNF665 PE=2 SV=3	7.11857e+06	124887	ZNF665
710_1	sp|Q9Y586|MB212_HUMAN	2.29686	NA	40897.1	LVYQLNK	1	1	1	0.0195	6520	Protein mab-21-like 2 OS=Homo sapiens OX=9606 GN=MAB21L2 PE=1 SV=1	1.22552e+06	55705.4	MAB21L2
495_1	sp|Q96DX4|RSPRY_HUMAN	4.86491	NA	64138.9	LTISESSISDR	1	1	1	0.0191	19475	RING finger and SPRY domain-containing protein 1 OS=Homo sapiens OX=9606 GN=RSPRY1 PE=1 SV=1	2.1253e+06	75903.7	RSPRY1
1184_1	sp|Q96CW1|AP2M1_HUMAN	3.39186	NA	49623	SISFIPPDGEFELMR	1	1	1	0.0345	39398	AP-2 complex subunit mu OS=Homo sapiens OX=9606 GN=AP2M1 PE=1 SV=2	7.04113e+06	242798	AP2M1
427_1	sp|Q5CZC0|FSIP2_HUMAN	2.13728	NA	780119	SPIMIDQIASFIIQEIIENHLQPFLSGEVLCHPR	1	1	1	0.0049	65791	Fibrous sheath-interacting protein 2 OS=Homo sapiens OX=9606 GN=FSIP2 PE=2 SV=4	0	0	FSIP2
1134_1	sp|O75781|PALM_HUMAN	4.86491	NA	42050.2	ADEVTLSEAGSTAGAAETR	1	1	1	0.0491	42478	Paralemmin-1 OS=Homo sapiens OX=9606 GN=PALM PE=1 SV=2	72153.8	2775.15	PALM
1003_1	sp|Q9Y4E8|UBP15_HUMAN	3.82352	NA	112348	QDTFSGTGFFPLDR	1	1	1	0.0143	34375	Ubiquitin carboxyl-terminal hydrolase 15 OS=Homo sapiens OX=9606 GN=USP15 PE=1 SV=3	1.36609e+06	24838.1	USP15
113_1	sp|P26038|MOES_HUMAN	3.0094	NA	67777.8	APDFVFYAPR;IAQDLEMYGVNYFSIK;IGFPWSEIR;LFFLQVK	0;1;0;0	1	1	0.0728	18387;44043;14962;7092	Moesin OS=Homo sapiens OX=9606 GN=MSN PE=1 SV=3	933238	23330.9	MSN
1019_1	sp|O00231|PSD11_HUMAN	3.82352	NA	47434	EQSILELGSLLAK	1	1	1	0.0308	27281	26S proteasome non-ATPase regulatory subunit 11 OS=Homo sapiens OX=9606 GN=PSMD11 PE=1 SV=3	299686	9365.18	PSMD11
588_1	sp|P78406|RAE1L_HUMAN	3.1831	NA	40941.9	MWDLSSNQAIQIAQHDAPVK	1	1	1	0.0543	52798	mRNA export factor RAE1 OS=Homo sapiens OX=9606 GN=RAE1 PE=1 SV=1	3.38327e+06	178067	RAE1
1175_1	sp|Q92738|US6NL_HUMAN	2.27418	NA	94045.6	GEVWALLLEIPK	1	1	1	0.0145	26005	USP6 N-terminal-like protein OS=Homo sapiens OX=9606 GN=USP6NL PE=1 SV=3	0	0	USP6NL
1132_1	sp|Q96QC0|PP1RA_HUMAN	2.26631	NA	98996	GILQELFLNK	1	1	1	0.0106	18084	Serine/threonine-protein phosphatase 1 regulatory subunit 10 OS=Homo sapiens OX=9606 GN=PPP1R10 PE=1 SV=1	450224	9787.47	PPP1R10
1130_1	sp|Q9UQ80|PA2G4_HUMAN	2.61209	NA	43759.2	AFFSEVER	1	1	1	0.0203	10224	Proliferation-associated protein 2G4 OS=Homo sapiens OX=9606 GN=PA2G4 PE=1 SV=3	783256	32635.7	PA2G4
266_1	sp|O43663|PRC1_HUMAN	2.31094	NA	71561.6	EIWELIGIPEDQR	1	1	1	0.021	34789	Protein regulator of cytokinesis 1 OS=Homo sapiens OX=9606 GN=PRC1 PE=1 SV=2	93675.1	2531.76	PRC1
818_1	sp|Q9HAU0|PKHA5_HUMAN	3.82352	NA	127385	VFFINEEAK	1	1	1	0.0081	14607	Pleckstrin homology domain-containing family A member 5 OS=Homo sapiens OX=9606 GN=PLEKHA5 PE=1 SV=1	757936	11312.5	PLEKHA5
757_1	sp|Q8N1F7|NUP93_HUMAN	3.82352	NA	93429.6	TLITFAGMIPYR	1	1	1	0.0147	26553	Nuclear pore complex protein Nup93 OS=Homo sapiens OX=9606 GN=NUP93 PE=1 SV=2	278533	4973.81	NUP93
712_1	sp|P01116|RASK_HUMAN	3.82352	NA	21642	SALTIQLIQNHFVDEYDPTIEDSYR	1	1	1	0.1323	61533	GTPase KRas OS=Homo sapiens OX=9606 GN=KRAS PE=1 SV=1	0	0	KRAS
1077_1	sp|O00232|PSD12_HUMAN	2.57742	NA	52870.6	LNSLMSLVNK	1	1	1	0.0219	15610	26S proteasome non-ATPase regulatory subunit 12 OS=Homo sapiens OX=9606 GN=PSMD12 PE=1 SV=3	750078	22061.1	PSMD12
268_1	sp|P35268|RL22_HUMAN	2.92255	NA	14777.8	AGNLGGGVVTIER	1	1	1	0.1016	20909	60S ribosomal protein L22 OS=Homo sapiens OX=9606 GN=RPL22 PE=1 SV=2	2.0647e+07	3.44117e+06	RPL22
516_1	sp|P62841|RS15_HUMAN	3.82352	NA	17029.2	TFNQVEIKPEMIGHYLGEFSITYKPVK	1	1	1	0.1862	62805	40S ribosomal protein S15 OS=Homo sapiens OX=9606 GN=RPS15 PE=1 SV=2	311548	44506.8	RPS15
72_1	sp|Q92552|RT27_HUMAN	4.86491	NA	47581.4	EALDVLGAVLK	1	1	1	0.0266	16009	28S ribosomal protein S27, mitochondrial OS=Homo sapiens OX=9606 GN=MRPS27 PE=1 SV=3	0	0	MRPS27
